# Supplementary material for: Oviductal extracellular vesicles interact with the spermatozoon’s head and mid-piece and improves its motility and fertilizing ability in the domestic cat
Source: Sci Rep. 2019 Jul 1;9:9484. doi: 10.1038/s41598-019-45857-x (PMC6603010; doi:10.1038/s41598-019-45857-x)
Supplement: Supplementary file 2 — Dataset 1 [file 41598_2019_45857_MOESM2_ESM.xls]

## Sheet: protein_groups_2000 copy
row_id	distinctProtein	differentiableProtein	nest_under	proteinSet	protein_name	contaminant	protein_id	coverage_preview	description	gene_name	ordered_locus_names	up_id	up_os	up_oc	ncbi_taxid	up_kegg	Exosomes.1	z.score.Exosomes.1.	PROTEIN_NAMES	GeneID
1643	0	0	0	597	XP_023096551.1	0	2271	[[1,148],[17,27],[27,35]]									16198150		caveolin-1 isoform X1 [Felis catus]	493668
2650	0	0	2649	302	XP_023106675.1	0	1411	[[1,1335],[905,915],[1048,1055],[96,105],[951,961],[464,473],[373,382]]									44070020		xanthine dehydrogenase/oxidase isoform X1 [Felis catus]	493692
4559	0	0	4521	24	XP_003999396.3	0	804	[[1,3479],[2307,2313]]									14177500		abnormal spindle-like microcephaly-associated protein homolog isoform X2 [Felis catus]	493695
4560	0	0	4521	24	XP_023103748.1	0	4294	[[1,3480],[2308,2314]]									14177500		abnormal spindle-like microcephaly-associated protein homolog isoform X1 [Felis catus]	493695
1322	0	0	0	711	XP_006928517.1	0	3079	[[1,1007],[839,846],[179,192]]									9117910		lysosomal alpha-mannosidase isoform X1 [Felis catus]	493697
3024	0	0	0	235	XP_019671055.1	0	4603	[[1,661],[610,616]]									15909200		toll-like receptor 4 isoform X1 [Felis catus]	493698
3010	0	1	0	239	XP_006928050.1	0	2960	[[1,152],[105,118],[129,143],[126,142]]									82702830		40S ribosomal protein S14 [Felis catus]	493702
87	0	0	86	1429	XP_023112016.1	0	4839	[[1,239],[111,121]]									5234880		CD63 antigen isoform X1 [Felis catus]	493846
701	1	1	0	1001	XP_006939152.1	0	3647	[[1,346],[82,89],[178,189],[205,213],[304,313],[167,178],[155,163],[163,178],[89,99]]									550939800		annexin A1 isoform X1 [Felis catus]	493875
2113	0	0	2112	446	XP_006933500.1	0	1614	[[1,334],[199,214],[4,12],[226,233],[262,270],[138,144],[2,12],[250,259],[218,226],[253,259]]									1464276000		glyceraldehyde-3-phosphate dehydrogenase isoform X1 [Felis catus]	493876
547	0	0	0	1092	XP_023101971.1	0	1012	[[1,434],[43,59]]									11943900		beta-glucuronidase isoform X1 [Felis catus]	493879
2149	0	0	2145	442	XP_023094666.1	0	719	[[1,730],[384,390],[563,573],[547,554],[598,607]]									69506030		beta-hexosaminidase subunit beta isoform X1 [Felis catus]	493928
507	0	0	0	1116	XP_019694798.1	0	2757	[[1,696],[635,643],[645,660]]									16667200		1,4-alpha-glucan-branching enzyme isoform X1 [Felis catus]	493962
4436	0	0	0	28	XP_019694801.1	0	322	[[1,2025],[1097,1109],[1133,1145],[1385,1403],[1212,1223],[1922,1936],[1559,1568],[1403,1410]]									42571710		myosin light chain kinase, smooth muscle isoform X4 [Felis catus]	494213
4438	0	0	4436	28	XP_019694799.2	0	37	[[1,2035],[1570,1579],[1932,1946],[1108,1120],[1144,1156],[1223,1234],[1414,1421],[1396,1414]]									42571710		myosin light chain kinase, smooth muscle isoform X2 [Felis catus]	494213
4440	0	0	4436	28	XP_006936178.1	0	1624	[[1,682],[216,225],[60,67],[42,60],[579,593]]									24313650		myosin light chain kinase, smooth muscle isoform X6 [Felis catus]	494213
4437	0	0	4436	28	XP_019694800.1	0	2067	[[1,2027],[1387,1405],[1561,1570],[1405,1412],[1099,1111],[1214,1225],[1135,1147],[1924,1938]]									42571710		myosin light chain kinase, smooth muscle isoform X3 [Felis catus]	494213
4441	0	0	4436	28	XP_006936177.1	0	3475	[[1,717],[95,102],[614,628],[77,95],[251,260]]									24313650		myosin light chain kinase, smooth muscle isoform X5 [Felis catus]	494213
4439	0	0	4436	28	XP_006936176.1	0	1692	[[1,2036],[1223,1234],[1108,1120],[1933,1947],[1144,1156],[1570,1579],[1414,1421],[1396,1414]]									42571710		myosin light chain kinase, smooth muscle isoform X1 [Felis catus]	494213
3449	0	0	3444	159	XP_006936246.1	0	2092	[[1,275],[165,180]]									3644410		adiponectin isoform X2 [Felis catus]	554338
3450	0	0	3444	159	XP_006936245.1	0	218	[[1,284],[174,189]]									3644410		adiponectin isoform X1 [Felis catus]	554338
2777	0	1	0	276	XP_011279736.1	0	1697	[[1,678],[364,374],[631,638],[663,671]]									76719200		LOW QUALITY PROTEIN: dihydropyrimidinase-related protein 2 [Felis catus]	554340
2774	0	0	0	276	XP_023112200.1	0	2676	[[1,688],[120,129],[569,585],[673,681],[605,614]]									24736830		dihydropyrimidinase-related protein 3 isoform X2 [Felis catus]	554341
2776	0	0	2774	276	XP_023112193.1	0	1663	[[1,728],[609,625],[713,721],[645,654]]									19131100		dihydropyrimidinase-related protein 3 isoform X1 [Felis catus]	554341
2775	0	0	2774	276	XP_023112211.1	0	796	[[1,571],[556,564],[488,497],[452,468]]									19131100		dihydropyrimidinase-related protein 3 isoform X3 [Felis catus]	554341
1693	0	0	0	575	XP_006930147.1	0	1162	[[1,668],[224,230]]									0		follicle-stimulating hormone receptor isoform X2 [Felis catus]	554348
1695	0	0	1693	575	XP_019681733.1	0	2286	[[1,692],[248,254]]									0		follicle-stimulating hormone receptor isoform X1 [Felis catus]	554348
4079	0	0	4053	69	XP_023098548.1	0	1154	[[1,865],[200,207],[230,238]]									15982800		dynamin-1 isoform X5 [Felis catus]	654421
4082	0	0	4053	69	XP_023098546.1	0	3484	[[1,865],[200,207],[230,238]]									15982800		dynamin-1 isoform X4 [Felis catus]	654421
4086	0	0	4053	69	XP_023098544.1	0	3551	[[1,869],[200,207],[230,238]]									15982800		dynamin-1 isoform X2 [Felis catus]	654421
4084	0	0	4053	69	XP_023098545.1	0	1771	[[1,868],[200,207],[230,238]]									15982800		dynamin-1 isoform X3 [Felis catus]	654421
4075	0	0	4053	69	XP_023098553.1	0	1665	[[1,852],[200,207],[230,238]]									15982800		dynamin-1 isoform X10 [Felis catus]	654421
4078	0	0	4053	69	XP_023098558.1	0	4797	[[1,862],[200,207],[230,238]]									15982800		dynamin-1 isoform X11 [Felis catus]	654421
4081	0	0	4053	69	XP_023098549.1	0	1673	[[1,865],[200,207],[230,238]]									15982800		dynamin-1 isoform X6 [Felis catus]	654421
4083	0	0	4053	69	XP_023098559.1	0	1643	[[1,868],[200,207],[230,238]]									15982800		dynamin-1 isoform X12 [Felis catus]	654421
4077	0	0	4053	69	XP_023098551.1	0	2952	[[1,857],[200,207],[230,238]]									15982800		dynamin-1 isoform X8 [Felis catus]	654421
4076	0	0	4053	69	XP_023098556.1	0	4874	[[1,852],[200,207],[230,238]]									15982800		dynamin-1 isoform X9 [Felis catus]	654421
4080	0	0	4053	69	XP_023098550.1	0	1160	[[1,865],[200,207],[230,238]]									15982800		dynamin-1 isoform X7 [Felis catus]	654421
4085	0	0	4053	69	XP_023098543.1	0	2992	[[1,869],[200,207],[230,238]]									15982800		dynamin-1 isoform X1 [Felis catus]	654421
4264	0	0	0	56	XP_019678897.1	0	4050	[[1,783],[263,271]]									0		cullin-4B isoform X4 [Felis catus]	677873
4267	0	0	4264	56	XP_011277733.1	0	552	[[1,902],[382,390]]									0		cullin-4B isoform X5 [Felis catus]	677873
4266	0	0	4264	56	XP_019678896.1	0	4856	[[1,901],[381,389]]									0		cullin-4B isoform X3 [Felis catus]	677873
4265	0	0	4264	56	XP_011277734.1	0	73	[[1,900],[382,390]]									0		cullin-4B isoform X6 [Felis catus]	677873
4269	0	0	4264	56	XP_019678894.1	0	4845	[[1,914],[394,402]]									0		cullin-4B isoform X1 [Felis catus]	677873
4268	0	0	4264	56	XP_019678895.1	0	1698	[[1,912],[394,402]]									0		cullin-4B isoform X2 [Felis catus]	677873
1739	0	0	0	560	XP_019675783.1	0	1988	[[1,891],[225,231],[784,795],[462,475],[693,702],[371,378],[784,794],[445,453],[125,137],[83,92]]									83412810		major vault protein isoform X1 [Felis catus]	727688
776	0	0	775	960	XP_023113585.1	0	2693	[[1,525],[347,362],[72,87],[214,225],[123,137]]									24663180		alkaline phosphatase, tissue-nonspecific isozyme isoform X1 [Felis catus]	727689
2156	0	0	2151	441	XP_023096017.1	0	2168	[[1,190],[6,17],[32,43]]									17709380		GTPase HRas isoform X1 [Felis catus]	751103
2155	0	0	2151	441	XP_023096018.1	0	3589	[[1,171],[6,17],[32,43]]									17709380		GTPase HRas isoform X2 [Felis catus]	751103
2153	0	1	0	441	XP_023112622.1	0	3357	[[1,189],[89,98],[6,17],[32,43]]									17709380		GTPase KRas [Felis catus]	751104
2157	0	0	2151	441	XP_019693225.1	0	2834	[[1,190],[6,17],[32,43]]									17709380		GTPase NRas [Felis catus]	751105
1395	0	0	0	686	XP_019690640.1	0	1317	[[1,465],[365,374],[449,458],[374,381],[221,232],[339,350]]									51457100		citrate synthase, mitochondrial isoform X2 [Felis catus]	751515
1396	0	0	1395	686	XP_003988937.1	0	3006	[[1,467],[451,460],[223,234],[341,352],[376,383],[367,376]]									51457100		citrate synthase, mitochondrial isoform X1 [Felis catus]	751515
1472	0	0	1471	662	XP_003997581.1	0	3382	[[1,189],[155,169],[70,76],[39,51]]									124535000		60S ribosomal protein L18 [Felis catus]	751614
2270	0	0	2269	412	XP_003989572.1	0	3905	[[1,282],[48,59]]									14228100		succinate dehydrogenase [ubiquinone] iron-sulfur subunit, mitochondrial isoform X1 [Felis catus]	751617
1995	0	1	0	488	XP_006935579.1	0	1071	[[1,415],[5,21],[302,315],[244,250],[141,152],[7,21],[133,141],[382,389]]									91740720		isocitrate dehydrogenase [NADP] cytoplasmic [Felis catus]	751618
4374	0	0	0	38	XP_023095809.1	0	3243	[[1,665],[501,508],[346,353],[196,208],[624,634],[625,634],[251,262],[601,616],[518,528]]									82683910		succinate dehydrogenase [ubiquinone] flavoprotein subunit, mitochondrial isoform X2 [Felis catus]	751619
4375	0	0	4374	38	XP_023095804.1	0	49	[[1,666],[502,509],[197,209],[625,635],[252,263],[519,529],[626,635],[347,354],[602,617]]									82683910		succinate dehydrogenase [ubiquinone] flavoprotein subunit, mitochondrial isoform X1 [Felis catus]	751619
1611	0	0	0	609	XP_023112020.1	0	1143	[[1,799],[125,135],[542,552]]									17593530		integrin beta-1 isoform X2 [Felis catus]	751821
1613	0	0	1611	609	XP_023112019.1	0	2917	[[1,802],[125,135],[542,552]]									17593530		integrin beta-1 isoform X1 [Felis catus]	751821
812	0	0	0	938	XP_004000938.1	0	4129	[[1,610],[586,603],[108,124],[229,236],[95,106]]									21966200		apoptosis-inducing factor 1, mitochondrial isoform X2 [Felis catus]	768258
813	0	0	812	938	XP_004000937.1	0	3422	[[1,614],[233,240],[99,110],[590,607],[112,128]]									21966200		apoptosis-inducing factor 1, mitochondrial isoform X1 [Felis catus]	768258
3222	0	0	3221	196	XP_003984993.1	0	1234	[[1,265],[57,64],[241,253],[86,95],[168,175],[153,163],[21,28],[152,163],[188,200],[175,183],[175,188],[228,241],[129,137]]									214534300		40S ribosomal protein S3a [Felis catus]	768276
3983	0	1	0	83	XP_003981604.1	0	1142	[[1,542],[143,151],[90,97],[133,143],[43,50],[50,60],[227,242],[264,280],[393,400],[530,542],[361,371],[514,526],[503,514],[36,43],[503,515],[264,276]]									379261500		T-complex protein 1 subunit epsilon [Felis catus]	100101123
1148	0	0	0	787	XP_023107261.1	0	2546	[[1,1383],[876,894],[876,895],[919,933],[1156,1166],[914,933],[783,791],[1192,1204],[620,638],[167,176],[818,831],[959,968],[779,791],[809,818],[689,699],[719,732]]									142341900		ribosome-binding protein 1 isoform X4 [Felis catus]	100101124
1150	0	0	1148	787	XP_023107258.1	0	4189	[[1,1419],[876,894],[876,895],[919,933],[1156,1166],[914,933],[783,791],[1192,1204],[620,638],[167,176],[818,831],[959,968],[779,791],[809,818],[689,699],[719,732]]									142341900		ribosome-binding protein 1 isoform X1 [Felis catus]	100101124
1149	0	0	1148	787	XP_023107260.1	0	1331	[[1,1409],[808,821],[679,689],[769,781],[610,628],[866,884],[167,176],[799,808],[773,781],[866,885],[909,923],[1182,1194],[709,722],[1146,1156],[904,923],[949,958]]									142341900		ribosome-binding protein 1 isoform X3 [Felis catus]	100101124
3256	0	1	0	192	XP_019678513.1	0	2554	[[1,246],[121,128],[128,140],[1,10],[61,75],[61,76],[12,19],[159,168],[10,19],[28,42],[61,69]]									162746300		14-3-3 protein zeta/delta [Felis catus]	100127113
1354	0	0	0	701	XP_019672433.1	0	3966	[[1,373],[17,23],[149,175],[266,279],[34,51],[27,34],[26,34],[353,368],[110,126]]									34003960		platelet-activating factor acetylhydrolase IB subunit alpha isoform X2 [Felis catus]	100135766
4660	0	0	0	17	XP_023100072.1	0	222	[[1,376],[327,336],[51,62],[329,336],[40,63],[19,29],[313,327],[316,327],[40,62],[51,63],[207,216],[85,96],[197,207],[360,374],[360,373],[327,337],[40,51]]									6260211000		actin, cytoplasmic 2 [Felis catus]	100144392
642	1	1	0	1034	XP_004000896.2	0	2456	[[1,470],[462,470]]									0		lysosome-associated membrane glycoprotein 2 isoform X1 [Felis catus]	100169945
4805	0	1	0	2	XP_003988795.1	0	2756	[[1,431],[26,46],[254,262],[373,383],[188,197],[176,188],[168,176],[98,108],[98,112],[82,91],[418,427],[412,427],[254,263],[150,159],[371,382],[187,197],[373,382],[91,98],[413,427],[28,46],[15,26],[132,138],[318,326],[371,383],[138,150],[159,166],[166,176],[100,108],[100,112],[176,187]]									7051580000		keratin, type I cytoskeletal 18 isoform X1 [Felis catus]	100169946
4807	0	0	0	2	XP_019690543.1	0	1246	[[1,351],[98,108],[293,303],[291,302],[82,91],[338,347],[26,46],[293,302],[174,182],[98,112],[174,183],[15,26],[132,138],[291,303],[333,347],[100,108],[332,347],[100,112],[28,46],[238,246],[91,98]]									2885277000		keratin, type I cytoskeletal 18 isoform X2 [Felis catus]	100169946
2078	0	1	0	462	XP_003989701.1	0	1742	[[1,179],[79,86],[76,86],[2,14],[157,165]]									45785710		60S ribosomal protein L11 [Felis catus]	100169947
2701	0	0	2698	286	XP_023103082.1	0	1011	[[1,137],[74,81],[44,51],[42,51],[58,66],[74,85],[58,65],[65,71]]									7569552000		histone H3.3 [Felis catus]	100169960
996	0	0	994	850	XP_019675030.1	0	1770	[[1,170],[158,168]]									8676140		40S ribosomal protein S19 isoform X2 [Felis catus]	100169962
995	0	0	994	850	XP_003997801.1	0	2746	[[1,146],[134,144]]									8676140		40S ribosomal protein S19 isoform X5 [Felis catus]	100169962
3232	0	0	3226	195	XP_023106674.1	0	2251	[[1,386],[170,181]]									63694820		tubulin beta-1 chain isoform X1 [Felis catus]	100188929
4794	1	1	0	4	XP_023100135.1	0	4	[[1,2516],[1998,2007]]									3419880		fatty acid synthase [Felis catus]	100270775
2675	0	0	0	295	XP_023104963.1	0	2255	[[1,516],[394,404],[121,137]]									11970040		glucose-6-phosphate 1-dehydrogenase isoform X2 [Felis catus]	100270776
2676	0	0	2675	295	XP_023104962.1	0	440	[[1,556],[434,444],[161,177]]									11970040		glucose-6-phosphate 1-dehydrogenase isoform X1 [Felis catus]	100270776
2875	0	0	2874	263	XP_003995690.1	0	3523	[[1,329],[67,77]]									22653400		glyoxylate reductase/hydroxypyruvate reductase isoform X2 [Felis catus]	100302391
2876	0	0	2874	263	XP_006939354.1	0	3843	[[1,363],[101,111]]									22653400		glyoxylate reductase/hydroxypyruvate reductase isoform X1 [Felis catus]	100302391
659	0	0	0	1026	XP_003996918.1	0	542	[[1,1102],[651,663],[935,945],[987,996],[453,461],[34,43],[5,18],[168,178],[704,712],[89,98],[152,160],[489,496],[979,987],[379,390],[969,977],[152,159],[453,470]]									217348500		ATP-citrate synthase isoform X3 [Felis catus]	100422779
660	0	0	659	1026	XP_019673445.1	0	664	[[1,1106],[166,173],[48,57],[19,32],[973,981],[166,174],[467,475],[991,1000],[467,484],[103,112],[393,404],[493,500],[983,991],[708,716],[939,949],[655,667],[182,192]]									217348500		ATP-citrate synthase isoform X2 [Felis catus]	100422779
661	0	0	659	1026	XP_019673444.1	0	2434	[[1,1116],[166,173],[48,57],[1001,1010],[166,174],[983,991],[467,475],[718,726],[467,484],[103,112],[949,959],[665,677],[393,404],[993,1001],[19,32],[182,192],[503,510]]									217348500		ATP-citrate synthase isoform X1 [Felis catus]	100422779
500	1	1	0	1120	XP_023110321.1	0	2769	[[1,2498],[885,892]]									0		cation-independent mannose-6-phosphate receptor [Felis catus]	100500935
2172	0	0	2168	437	XP_019677438.1	0	3416	[[1,237],[165,172]]									2689330		corticosteroid 11-beta-dehydrogenase isozyme 1 isoform X3 [Felis catus]	100529248
2173	0	0	2168	437	XP_019677437.1	0	854	[[1,263],[135,142]]									2689330		corticosteroid 11-beta-dehydrogenase isozyme 1 isoform X2 [Felis catus]	100529248
2174	0	0	2168	437	XP_019677435.1	0	3932	[[1,293],[165,172]]									2689330		corticosteroid 11-beta-dehydrogenase isozyme 1 isoform X1 [Felis catus]	100529248
2171	0	0	2168	437	XP_019677439.1	0	1235	[[1,236],[165,172]]									2689330		corticosteroid 11-beta-dehydrogenase isozyme 1 isoform X4 [Felis catus]	100529248
3731	0	0	3728	105	XP_011280353.1	0	3220	[[1,579],[83,90]]									15619100		cytidine monophospho-N-acetylneuraminic acid hydroxylase isoform X3 [Felis catus]	100750220
3738	0	0	3728	105	XP_011280354.2	0	3096	[[1,609],[113,120]]									15619100		cytidine monophospho-N-acetylneuraminic acid hydroxylase isoform X1 [Felis catus]	100750220
3737	0	0	3728	105	XP_019685620.1	0	1016	[[1,606],[110,117]]									15619100		cytidine monophospho-N-acetylneuraminic acid hydroxylase isoform X2 [Felis catus]	100750220
1300	0	0	0	721	XP_023111205.1	0	3260	[[1,369],[122,135],[189,196]]									51905900		core histone macro-H2A.1 isoform X4 [Felis catus]	101080257
1301	0	0	1300	721	XP_023111201.1	0	1977	[[1,370],[190,197],[122,135]]									51905900		core histone macro-H2A.1 isoform X3 [Felis catus]	101080257
1302	0	0	1300	721	XP_023111196.1	0	3637	[[1,372],[122,135],[189,196]]									51905900		core histone macro-H2A.1 isoform X2 [Felis catus]	101080257
1303	0	0	1300	721	XP_023111195.1	0	2173	[[1,373],[190,197],[122,135]]									51905900		core histone macro-H2A.1 isoform X1 [Felis catus]	101080257
372	0	0	0	1206	XP_023108071.1	0	3118	[[1,268],[245,259]]									14527200		neuronal membrane glycoprotein M6-a isoform X3 [Felis catus]	101080277
373	0	0	372	1206	XP_019683771.1	0	4026	[[1,269],[246,260]]									14527200		neuronal membrane glycoprotein M6-a isoform X2 [Felis catus]	101080277
374	0	0	372	1206	XP_011279668.1	0	4850	[[1,279],[256,270]]									14527200		neuronal membrane glycoprotein M6-a isoform X1 [Felis catus]	101080277
4508	0	0	4448	26	XP_023110475.1	0	3892	[[1,341],[245,254],[248,259]]									0		HLA class I histocompatibility antigen, Cw-12 alpha chain-like [Felis catus]	101080285
47	1	1	0	1466	XP_003986845.1	0	3218	[[1,180],[103,117]]									2694930		guanosine-3',5'-bis(diphosphate) 3'-pyrophosphohydrolase MESH1 [Felis catus]	101080290
538	1	1	0	1095	XP_006932419.1	0	850	[[1,200],[149,159]]									2628870		COMM domain-containing protein 4 [Felis catus]	101080292
3840	0	0	3816	91	XP_003988790.1	0	957	[[1,575],[185,197],[470,478],[469,478]]									1230955000		keratin, type II cytoskeletal 1b [Felis catus]	101080303
108	1	1	0	1411	XP_023113589.1	0	4331	[[1,516],[95,101],[323,334]]									1992110		tyrosine--tRNA ligase, cytoplasmic [Felis catus]	101080309
167	1	1	0	1361	XP_023114697.1	0	3105	[[1,264],[46,53]]									4229610		transmembrane protein 56 [Felis catus]	101080312
4357	0	0	0	40	XP_011283360.1	0	53	[[1,530],[250,262],[477,487],[304,313]]									21739300		S-adenosylhomocysteine hydrolase-like protein 1 isoform X2 [Felis catus]	101080313
4358	0	0	4357	40	XP_011283359.1	0	527	[[1,531],[250,262],[477,487],[304,313]]									21739300		S-adenosylhomocysteine hydrolase-like protein 1 isoform X1 [Felis catus]	101080313
4009	0	0	3998	81	XP_019694662.2	0	2628	[[1,129],[35,45],[45,59],[96,103],[74,81],[48,59]]									6346560000		LOW QUALITY PROTEIN: histone H2B type 2-E [Felis catus]	101080314
3131	1	1	0	217	XP_023115277.1	0	306	[[1,34734],[10529,10536],[12146,12153],[10763,10770]]									224775000		LOW QUALITY PROTEIN: titin [Felis catus]	101080315
516	1	1	0	1110	XP_006929172.2	0	4827	[[1,1787],[1675,1681]]									2607070		laminin subunit beta-1 [Felis catus]	101080367
2998	0	0	0	245	XP_019673818.1	0	349	[[1,1756],[906,917],[1216,1227],[1728,1737]]									11382320		integrin beta-4 isoform X4 [Felis catus]	101080415
3001	0	0	2998	245	XP_023099772.1	0	2313	[[1,1882],[906,917],[1854,1863],[1216,1227]]									11382320		integrin beta-4 isoform X1 [Felis catus]	101080415
3000	0	0	2998	245	XP_023099773.1	0	549	[[1,1829],[906,917],[1216,1227],[1801,1810]]									11382320		integrin beta-4 isoform X2 [Felis catus]	101080415
2999	0	0	2998	245	XP_019673817.1	0	3223	[[1,1809],[906,917],[1781,1790],[1216,1227]]									11382320		integrin beta-4 isoform X3 [Felis catus]	101080415
770	1	1	0	963	XP_003997717.2	0	2167	[[1,197],[38,47]]									0		LOW QUALITY PROTEIN: peptidoglycan recognition protein 1 [Felis catus]	101080417
3153	0	0	0	210	XP_019678096.1	0	293	[[1,370],[275,288],[121,133]]									2757900		POC1 centriolar protein homolog A isoform X4 [Felis catus]	101080436
3156	0	0	3153	210	XP_023105171.1	0	4399	[[1,435],[181,193],[335,348]]									2757900		POC1 centriolar protein homolog A isoform X3 [Felis catus]	101080436
3155	0	0	3153	210	XP_003982342.1	0	1594	[[1,408],[159,171],[313,326]]									2757900		POC1 centriolar protein homolog A isoform X5 [Felis catus]	101080436
3157	0	0	3153	210	XP_019678090.1	0	303	[[1,438],[159,171],[313,326]]									2757900		POC1 centriolar protein homolog A isoform X2 [Felis catus]	101080436
3154	0	0	3153	210	XP_019678115.1	0	3200	[[1,400],[275,288],[121,133]]									2757900		POC1 centriolar protein homolog A isoform X6 [Felis catus]	101080436
3158	0	0	3153	210	XP_023105170.1	0	1238	[[1,460],[181,193],[335,348]]									2757900		POC1 centriolar protein homolog A isoform X1 [Felis catus]	101080436
411	1	1	0	1180	XP_003982492.1	0	1126	[[1,187],[133,142]]									0		ADP-ribosylation factor-like protein 8B [Felis catus]	101080438
4273	1	1	0	53	XP_019687754.1	0	70	[[1,422],[275,284],[354,362],[164,173],[284,292],[295,301],[351,362],[292,301],[166,174],[6,21]]									84263760		60S ribosomal protein L4 [Felis catus]	101080458
1488	0	1	0	655	XP_006933559.1	0	3277	[[1,1476],[326,339],[1005,1016],[936,947],[314,326],[994,1003],[326,346],[306,313],[1291,1299],[175,181],[313,326],[1083,1094],[109,116],[508,517],[1084,1094],[355,361],[1021,1033],[136,146]]									540440000		alpha-2-macroglobulin [Felis catus]	101080460
1560	0	1	0	627	XP_011283056.1	0	1185	[[1,444],[170,176],[18,32],[160,170],[176,186]]									88071000		KH domain-containing, RNA-binding, signal transduction-associated protein 1 [Felis catus]	101080467
1236	1	1	0	752	XP_003990748.1	0	1459	[[1,207],[136,145],[137,145],[8,17]]									28954010		ras-related protein Ral-B [Felis catus]	101080471
1304	0	1	0	720	XP_003993621.2	0	2308	[[1,549],[407,413],[413,425],[47,56]]									63881500		EH domain-containing protein 1 [Felis catus]	101080483
4767	0	0	4760	9	XP_023098462.1	0	1526	[[1,673],[524,541],[564,574]]									12724820		spermatid perinuclear RNA-binding protein isoform X2 [Felis catus]	101080491
4765	0	0	4760	9	XP_023098464.1	0	1857	[[1,649],[524,541],[564,574]]									12724820		spermatid perinuclear RNA-binding protein isoform X4 [Felis catus]	101080491
4768	0	0	4760	9	XP_023098461.1	0	10	[[1,679],[524,541],[564,574]]									12724820		spermatid perinuclear RNA-binding protein isoform X1 [Felis catus]	101080491
4764	0	0	4760	9	XP_023098465.1	0	3635	[[1,579],[424,441],[464,474]]									12724820		spermatid perinuclear RNA-binding protein isoform X5 [Felis catus]	101080491
4766	0	0	4760	9	XP_023098463.1	0	3646	[[1,651],[524,541],[564,574]]									12724820		spermatid perinuclear RNA-binding protein isoform X3 [Felis catus]	101080491
2346	1	1	0	393	XP_006940947.1	0	623	[[1,195],[84,94],[59,71],[84,92],[109,117],[156,163],[59,70],[11,18]]									145791100		40S ribosomal protein S9 [Felis catus]	101080497
3577	0	0	0	128	XP_019677806.1	0	1798	[[1,447],[252,264],[44,55],[74,84],[264,271],[351,363]]									128285700		4-trimethylaminobutyraldehyde dehydrogenase isoform X3 [Felis catus]	101080506
3578	0	0	3577	128	XP_019677805.1	0	3587	[[1,502],[252,264],[44,55],[74,84],[264,271],[351,363]]									128285700		4-trimethylaminobutyraldehyde dehydrogenase isoform X2 [Felis catus]	101080506
3579	0	0	3577	128	XP_003999581.1	0	3451	[[1,519],[252,264],[44,55],[74,84],[264,271],[351,363]]									128285700		4-trimethylaminobutyraldehyde dehydrogenase isoform X1 [Felis catus]	101080506
310	1	1	0	1246	XP_003982933.1	0	3310	[[1,337],[285,298]]									0		3-hydroxyisobutyrate dehydrogenase, mitochondrial [Felis catus]	101080519
2320	0	0	0	402	XP_006931540.1	0	694	[[1,733],[506,517]]									5565510		coagulation factor XIII A chain isoform X2 [Felis catus]	101080534
2321	0	0	2320	402	XP_019685838.1	0	638	[[1,759],[506,517]]									5565510		coagulation factor XIII A chain isoform X1 [Felis catus]	101080534
631	0	0	0	1039	XP_006933281.1	0	3351	[[1,298],[80,91],[254,263],[91,101],[113,127],[80,89],[116,127]]									91843300		ATP synthase subunit gamma, mitochondrial isoform X3 [Felis catus]	101080547
632	0	0	631	1039	XP_003988137.1	0	4774	[[1,299],[80,91],[254,263],[91,101],[113,127],[80,89],[116,127]]									91843300		ATP synthase subunit gamma, mitochondrial isoform X1 [Felis catus]	101080547
3827	0	0	3816	91	XP_003988791.1	0	2736	[[1,523],[441,450],[322,334],[324,334],[157,164],[139,148],[135,143],[313,322],[365,374]]									1339212000		keratin, type II cytoskeletal 4 [Felis catus]	101080551
1234	0	0	1232	754	XP_006934605.1	0	3014	[[1,194],[138,149]]									0		neuron-specific calcium-binding protein hippocalcin [Felis catus]	101080557
4007	0	0	3998	81	XP_003990604.1	0	4181	[[1,127],[94,101],[35,45],[48,59],[81,87],[74,81],[45,59]]									6678596000		histone H2B type 2-E [Felis catus]	101080561
1404	1	1	0	683	XP_003993870.2	0	1310	[[1,608],[297,303]]									31710600		synembryn-A [Felis catus]	101080576
2117	0	0	2112	446	XP_023096062.1	0	724	[[1,175],[101,107]]									62693900		uncharacterized protein LOC101080577, partial [Felis catus]	101080577
649	0	0	0	1030	XP_019671048.1	0	3309	[[1,1033],[41,47]]									2950750		activity-dependent neuroprotector homeobox protein 2 isoform X2 [Felis catus]	101080581
650	0	0	649	1030	XP_023097913.1	0	2441	[[1,1158],[166,172]]									2950750		activity-dependent neuroprotector homeobox protein 2 isoform X1 [Felis catus]	101080581
624	1	1	0	1042	XP_019673693.1	0	2485	[[1,346],[222,230],[270,280],[286,296],[271,280]]									160089600		beta-2-glycoprotein 1 [Felis catus]	101080593
3004	1	1	0	243	XP_023106018.1	0	1655	[[1,242],[222,233],[151,158],[82,97],[201,210]]									15947490		B-cell receptor-associated protein 29 [Felis catus]	101080622
1621	0	1	0	606	XP_006931957.2	0	1132	[[1,793],[164,175],[65,74],[18,27],[11,18]]									29097080		E3 UFM1-protein ligase 1 isoform X1 [Felis catus]	101080636
1622	0	0	0	606	XP_019686532.1	0	1570	[[1,728],[99,110]]									4326300		E3 UFM1-protein ligase 1 isoform X2 [Felis catus]	101080636
29	1	1	0	1483	XP_019691127.2	0	1061	[[1,818],[622,634],[219,230],[230,241]]									53926150		probable ATP-dependent RNA helicase DDX17 [Felis catus]	101080643
287	1	1	0	1263	XP_023097031.1	0	3381	[[1,217],[30,38],[141,153],[135,141],[13,24]]									170374400		GTP-binding nuclear protein Ran [Felis catus]	101080666
1175	0	0	0	774	XP_011288999.1	0	3316	[[1,283],[166,174]]									14289300		RNA-binding protein with serine-rich domain 1 isoform X2 [Felis catus]	101080677
1176	0	0	1175	774	XP_019676726.1	0	3075	[[1,306],[189,197]]									14289300		RNA-binding protein with serine-rich domain 1 isoform X1 [Felis catus]	101080677
2331	0	0	0	397	XP_003982259.1	0	628	[[1,515],[494,512],[439,451],[154,162],[430,439]]									26425850		inosine-5'-monophosphate dehydrogenase 2 isoform X2 [Felis catus]	101080693
2332	0	0	2331	397	XP_011289751.1	0	2561	[[1,539],[518,536],[463,475],[154,162],[454,463]]									26425850		inosine-5'-monophosphate dehydrogenase 2 isoform X1 [Felis catus]	101080693
1490	0	0	0	655	XP_023112528.1	0	2717	[[1,1377],[1084,1095],[1085,1095]]									67007800		pregnancy zone protein isoform X2 [Felis catus]	101080718
1491	0	0	1490	655	XP_023112527.1	0	1843	[[1,1479],[1084,1095],[1085,1095]]									67007800		pregnancy zone protein isoform X1 [Felis catus]	101080718
396	0	0	0	1190	XP_019666498.1	0	4092	[[1,461],[422,431]]									1861660		serine/threonine-protein kinase OSR1 isoform X2 [Felis catus]	101080733
397	0	0	396	1190	XP_011284541.1	0	3059	[[1,528],[489,498]]									1861660		serine/threonine-protein kinase OSR1 isoform X1 [Felis catus]	101080733
176	1	1	0	1353	XP_011284942.2	0	3904	[[1,121],[96,108]]									1637140		NADH dehydrogenase [ubiquinone] 1 subunit C2 [Felis catus]	101080736
2150	0	0	2145	442	XP_011286131.1	0	2163	[[1,305],[42,49]]									2888080		protein phosphatase PTC7 homolog [Felis catus]	101080741
1866	0	0	0	526	XP_019672197.1	0	2235	[[1,2473],[1536,1544],[1058,1066],[1785,1795],[2304,2316],[1299,1314],[215,230],[1486,1501],[190,205],[403,419],[38,46],[638,653],[1068,1075],[743,758],[1217,1226],[766,777],[825,840],[29,37],[1795,1804],[614,628],[251,260],[847,863],[8,20],[1335,1344],[676,686],[1226,1238],[2190,2199],[533,549],[663,671],[1830,1845],[2405,2415],[595,611],[215,240],[1571,1589],[1132,1139],[8,19],[1046,1055],[124,…									449543500		spectrin alpha chain, non-erythrocytic 1 isoform X6 [Felis catus]	101080748
1872	0	0	1866	526	XP_019672200.1	0	1077	[[1,2453],[1765,1775],[1112,1119],[1516,1524],[215,230],[1206,1218],[2170,2179],[2385,2395],[190,205],[403,419],[1551,1569],[38,46],[638,653],[1891,1906],[743,758],[1197,1206],[766,777],[825,840],[29,37],[614,628],[251,260],[847,863],[2284,2296],[8,20],[676,686],[1279,1294],[533,549],[1810,1825],[663,671],[595,611],[215,240],[1775,1784],[8,19],[124,130],[64,82],[1315,1324],[802,813],[442,450],[14…									439757700		spectrin alpha chain, non-erythrocytic 1 isoform X9 [Felis catus]	101080748
1868	0	0	1866	526	XP_019672198.1	0	2723	[[1,2472],[1536,1544],[1058,1066],[1790,1800],[1299,1314],[215,230],[1486,1501],[190,205],[403,419],[38,46],[638,653],[1068,1075],[2404,2414],[124,130],[743,758],[1217,1226],[766,777],[825,840],[64,82],[614,628],[251,260],[847,863],[8,20],[1335,1344],[676,686],[1226,1238],[533,549],[663,671],[2303,2315],[1835,1850],[595,611],[215,240],[1132,1139],[8,19],[1046,1055],[1916,1931],[2195,2204],[1800,1…									443388900		spectrin alpha chain, non-erythrocytic 1 isoform X7 [Felis catus]	101080748
1871	0	0	1866	526	XP_019672193.1	0	2210	[[1,2499],[1536,1544],[1058,1066],[1790,1800],[1299,1314],[215,230],[1486,1501],[190,205],[403,419],[38,46],[638,653],[1068,1075],[124,130],[743,758],[1217,1226],[2431,2441],[766,777],[825,840],[29,37],[614,628],[251,260],[847,863],[2330,2342],[8,20],[1335,1344],[676,686],[1226,1238],[533,549],[663,671],[1835,1850],[595,611],[215,240],[1132,1139],[8,19],[1046,1055],[1916,1931],[2195,2204],[1800,1…									443388900		spectrin alpha chain, non-erythrocytic 1 isoform X1 [Felis catus]	101080748
1873	0	0	1866	526	XP_019672199.1	0	2194	[[1,2458],[1112,1119],[2390,2400],[1516,1524],[2289,2301],[1896,1911],[215,230],[1206,1218],[2175,2184],[190,205],[403,419],[38,46],[638,653],[743,758],[1770,1780],[1197,1206],[766,777],[825,840],[29,37],[614,628],[251,260],[847,863],[8,20],[676,686],[1279,1294],[533,549],[663,671],[595,611],[215,240],[1815,1830],[8,19],[1780,1789],[124,130],[64,82],[1315,1324],[802,813],[442,450],[1466,1481],[75…									433603100		spectrin alpha chain, non-erythrocytic 1 isoform X8 [Felis catus]	101080748
1874	0	0	1866	526	XP_019672195.1	0	919	[[1,2479],[1112,1119],[1516,1524],[1896,1911],[215,230],[1206,1218],[2175,2184],[190,205],[403,419],[38,46],[638,653],[743,758],[1770,1780],[2411,2421],[1197,1206],[766,777],[825,840],[29,37],[614,628],[251,260],[847,863],[8,20],[676,686],[1279,1294],[533,549],[663,671],[595,611],[215,240],[2310,2322],[1815,1830],[8,19],[1780,1789],[124,130],[64,82],[1315,1324],[802,813],[442,450],[1466,1481],[75…									433603100		spectrin alpha chain, non-erythrocytic 1 isoform X4 [Felis catus]	101080748
1867	0	0	1866	526	XP_019672192.1	0	3980	[[1,2494],[1536,1544],[1058,1066],[1785,1795],[1299,1314],[215,230],[1486,1501],[190,205],[2325,2337],[403,419],[38,46],[638,653],[1068,1075],[743,758],[1217,1226],[766,777],[825,840],[29,37],[1795,1804],[614,628],[251,260],[847,863],[2426,2436],[8,20],[1335,1344],[676,686],[1226,1238],[2190,2199],[533,549],[663,671],[1830,1845],[595,611],[215,240],[1571,1589],[1132,1139],[8,19],[1046,1055],[124,…									449543500		spectrin alpha chain, non-erythrocytic 1 isoform X2 [Felis catus]	101080748
1869	0	0	1866	526	XP_019672196.1	0	4002	[[1,2478],[1536,1544],[1058,1066],[1790,1800],[2410,2420],[1299,1314],[215,230],[1486,1501],[190,205],[403,419],[38,46],[638,653],[1068,1075],[124,130],[743,758],[1217,1226],[766,777],[825,840],[29,37],[614,628],[251,260],[847,863],[8,20],[1335,1344],[2309,2321],[676,686],[1226,1238],[533,549],[663,671],[1835,1850],[595,611],[215,240],[1132,1139],[8,19],[1046,1055],[1916,1931],[2195,2204],[1800,1…									443388900		spectrin alpha chain, non-erythrocytic 1 isoform X5 [Felis catus]	101080748
1870	0	0	1866	526	XP_019672194.1	0	1452	[[1,2483],[8,19],[1470,1485],[215,230],[663,671],[190,205],[1283,1298],[403,419],[2179,2188],[38,46],[638,653],[1201,1210],[1068,1075],[743,758],[64,82],[766,777],[825,840],[1319,1328],[614,628],[1058,1066],[1210,1222],[251,260],[847,863],[2314,2326],[8,20],[676,686],[533,549],[1774,1784],[2415,2425],[595,611],[1900,1915],[215,240],[1784,1793],[1132,1139],[1819,1834],[1046,1055],[1520,1528],[124,…									443388900		spectrin alpha chain, non-erythrocytic 1 isoform X3 [Felis catus]	101080748
1130	0	0	0	790	XP_019684653.1	0	1433	[[1,593],[89,105]]									2349220		propionyl-CoA carboxylase alpha chain, mitochondrial isoform X7 [Felis catus]	101080758
1135	0	0	1130	790	XP_019684638.2	0	2799	[[1,731],[89,105]]									2349220		propionyl-CoA carboxylase alpha chain, mitochondrial isoform X2 [Felis catus]	101080758
1131	0	0	1130	790	XP_023108691.1	0	2472	[[1,647],[5,21]]									2349220		propionyl-CoA carboxylase alpha chain, mitochondrial isoform X6 [Felis catus]	101080758
1133	0	0	1130	790	XP_003980554.2	0	3668	[[1,684],[89,105]]									2349220		propionyl-CoA carboxylase alpha chain, mitochondrial isoform X4 [Felis catus]	101080758
1134	0	0	1130	790	XP_003980553.2	0	1563	[[1,705],[63,79]]									2349220		propionyl-CoA carboxylase alpha chain, mitochondrial isoform X3 [Felis catus]	101080758
1136	0	0	1130	790	XP_003980552.2	0	4713	[[1,731],[89,105]]									2349220		propionyl-CoA carboxylase alpha chain, mitochondrial isoform X1 [Felis catus]	101080758
1132	0	0	1130	790	XP_023108685.1	0	2315	[[1,658],[63,79]]									2349220		propionyl-CoA carboxylase alpha chain, mitochondrial isoform X5 [Felis catus]	101080758
1355	1	1	0	700	XP_004001586.2	0	2680	[[1,391],[289,303],[236,246],[227,236],[303,312]]									9411150		pyruvate dehydrogenase E1 component subunit alpha, somatic form, mitochondrial [Felis catus]	101080765
2533	0	0	0	334	XP_006929336.1	0	2712	[[1,805],[19,25]]									309162000		tax1-binding protein 1 isoform X2 [Felis catus]	101080772
2534	0	0	2533	334	XP_006929335.1	0	3153	[[1,815],[19,25]]									309162000		tax1-binding protein 1 isoform X1 [Felis catus]	101080772
221	1	1	0	1320	XP_003984170.1	0	3706	[[1,544],[138,153],[68,78],[78,85],[138,145],[127,136],[376,388],[314,322],[44,54],[54,68],[136,145]]									1040190000		T-complex protein 1 subunit eta [Felis catus]	101080777
4514	0	0	4448	26	XP_023109512.1	0	4855	[[1,222],[60,69]]									13256500		BOLA class I histocompatibility antigen, alpha chain BL3-7-like [Felis catus]	101080790
3828	0	0	3816	91	XP_003988792.1	0	967	[[1,535],[144,153],[242,254],[241,254],[331,341],[233,242],[214,222],[329,341],[162,169]]									1864955000		keratin, type II cytoskeletal 79 isoform X1 [Felis catus]	101080806
3826	0	0	3816	91	XP_019690542.1	0	4405	[[1,494],[144,153],[242,254],[241,254],[331,341],[233,242],[214,222],[329,341],[162,169]]									1864955000		keratin, type II cytoskeletal 79 isoform X2 [Felis catus]	101080806
3756	0	0	3739	104	XP_003990605.2	0	2433	[[1,111],[38,44],[83,90]]									954387000		histone H2A-beta, sperm [Felis catus]	101080814
189	0	0	0	1341	XP_023096382.1	0	3860	[[1,219],[181,189],[129,135],[62,71],[79,91]]									37596780		redox-regulatory protein FAM213A isoform X3 [Felis catus]	101080829
190	0	0	189	1341	XP_006937998.1	0	4470	[[1,226],[86,98],[69,78],[136,142],[188,196]]									37596780		redox-regulatory protein FAM213A isoform X2 [Felis catus]	101080829
191	0	0	189	1341	XP_023096380.1	0	3852	[[1,230],[140,146],[90,102],[73,82],[192,200]]									37596780		redox-regulatory protein FAM213A isoform X1 [Felis catus]	101080829
712	0	0	0	995	XP_023097819.1	0	4053	[[1,518],[369,381],[213,219],[415,423],[456,464]]									40676440		protein ERGIC-53 isoform X2 [Felis catus]	101080833
713	0	0	712	995	XP_023097818.1	0	2295	[[1,519],[213,219],[416,424],[370,382],[457,465]]									40676440		protein ERGIC-53 isoform X1 [Felis catus]	101080833
1034	1	1	0	836	XP_003996625.1	0	1733	[[1,880],[683,694]]									11285500		GAS2-like protein 2 [Felis catus]	101080841
1533	0	0	0	641	XP_003981359.1	0	1211	[[1,626],[261,275]]									3945520		clathrin interactor 1 isoform X2 [Felis catus]	101080867
1534	0	0	1533	641	XP_003981358.1	0	831	[[1,644],[261,275]]									3945520		clathrin interactor 1 isoform X1 [Felis catus]	101080867
3380	0	1	0	172	XP_004000620.1	0	2871	[[1,578],[524,538],[255,263],[255,264],[157,172],[439,449],[539,551],[295,307],[294,307],[247,255],[502,518],[134,144],[331,343]]									304159200		moesin [Felis catus]	101080871
217	0	1	0	1322	XP_003982576.1	0	4516	[[1,401],[267,279],[145,153],[17,29],[211,221],[2,13]]									32690070		transmembrane protein 43 isoform X2 [Felis catus]	101080877
218	0	0	0	1322	XP_006929077.1	0	3716	[[1,404],[214,224],[20,32],[148,156],[270,282]]									23832670		transmembrane protein 43 isoform X1 [Felis catus]	101080877
219	0	0	218	1322	XP_006929078.1	0	3920	[[1,366],[176,186],[232,244],[110,118]]									23832670		transmembrane protein 43 isoform X3 [Felis catus]	101080877
1553	1	1	0	632	XP_023107640.1	0	1197	[[1,1015],[880,887]]									6821510		PH and SEC7 domain-containing protein 4 [Felis catus]	101080883
2612	0	0	0	315	XP_019685292.2	0	1970	[[1,841],[250,260],[218,227],[184,192],[560,567],[227,241],[216,227],[651,661]]									179843000		prominin-1 isoform X4 [Felis catus]	101080885
2615	0	0	2612	315	XP_019685286.2	0	2230	[[1,856],[227,236],[259,269],[569,576],[236,250],[660,670],[225,236],[193,201]]									179843000		prominin-1 isoform X1 [Felis catus]	101080885
2614	0	0	2612	315	XP_023109054.1	0	3023	[[1,850],[227,236],[259,269],[569,576],[236,250],[660,670],[225,236],[193,201]]									179843000		prominin-1 isoform X3 [Felis catus]	101080885
2613	0	0	2612	315	XP_019685287.2	0	467	[[1,850],[227,236],[259,269],[569,576],[236,250],[660,670],[225,236],[193,201]]									179843000		prominin-1 isoform X2 [Felis catus]	101080885
695	1	1	0	1005	XP_006933138.1	0	2839	[[1,437],[290,297],[310,318],[363,371],[184,191]]									184332300		alpha-1-antitrypsin [Felis catus]	101080897
3518	1	1	0	144	XP_023103883.1	0	196	[[1,836],[588,601],[302,317]]									2430340		sulfhydryl oxidase 1 [Felis catus]	101080936
1162	0	0	0	779	XP_023103500.1	0	4068	[[1,327],[146,158]]									0		interleukin enhancer-binding factor 2 isoform X1 [Felis catus]	101080940
1163	0	0	1162	779	XP_003999819.1	0	2475	[[1,391],[210,222]]									0		interleukin enhancer-binding factor 2 isoform X2 [Felis catus]	101080940
454	0	0	0	1151	XP_023104367.1	0	3225	[[1,568],[358,368]]									11468400		protein CBFA2T1 isoform X4 [Felis catus]	101080942
455	0	0	454	1151	XP_023104364.1	0	3974	[[1,578],[368,378]]									11468400		protein CBFA2T1 isoform X3 [Felis catus]	101080942
457	0	0	454	1151	XP_023104362.1	0	2889	[[1,605],[395,405]]									11468400		protein CBFA2T1 isoform X1 [Felis catus]	101080942
456	0	0	454	1151	XP_023104363.1	0	3280	[[1,585],[375,385]]									11468400		protein CBFA2T1 isoform X2 [Felis catus]	101080942
1799	0	1	0	542	XP_023105628.1	0	4567	[[1,3961],[957,964],[1386,1394],[1283,1292],[3581,3589]]									2861510		LOW QUALITY PROTEIN: dynein heavy chain 12, axonemal [Felis catus]	101080950
2831	0	0	2822	272	XP_023112059.1	0	4043	[[1,399],[350,361],[350,362],[56,65],[354,361],[354,362]]									590089400		tubulin alpha chain-like 3 [Felis catus]	101080975
1489	0	1	0	655	XP_019690032.2	0	1241	[[1,1486],[812,819],[1407,1417],[1290,1298],[1290,1306],[1027,1042],[942,953],[1141,1156],[122,130],[353,359],[207,220],[121,130],[1090,1100],[624,641],[130,141],[311,324]]									177617700		pregnancy zone protein-like [Felis catus]	101080976
4047	0	0	4043	72	XP_011282426.1	0	2987	[[1,1990],[775,780]]									22946100		zinc finger C3H1 domain-containing protein isoform X1 [Felis catus]	101080979
4046	0	0	4043	72	XP_019690783.1	0	1224	[[1,1927],[775,780]]									22946100		zinc finger C3H1 domain-containing protein isoform X2 [Felis catus]	101080979
117	1	1	0	1402	XP_003991657.1	0	3505	[[1,430],[263,273],[332,343],[273,284],[320,330],[394,406]]									23652750		intraflagellar transport protein 57 homolog [Felis catus]	101080991
1259	0	1	0	739	XP_003995908.1	0	1749	[[1,278],[250,259],[224,239],[63,73]]									58670310		proteasome subunit beta type-7 isoform X2 [Felis catus]	101081009
1260	0	0	0	739	XP_019672055.1	0	1429	[[1,303],[63,73]]									0		proteasome subunit beta type-7 isoform X1 [Felis catus]	101081009
174	1	1	0	1355	XP_003996963.1	0	3839	[[1,413],[295,306],[369,377],[187,198]]									19682540		alanyl-tRNA editing protein Aarsd1 [Felis catus]	101081013
1020	0	0	0	842	XP_003997041.1	0	3773	[[1,973],[804,814]]									77908500		116 kDa U5 small nuclear ribonucleoprotein component [Felis catus]	101081014
4416	0	0	0	33	XP_023100127.1	0	44	[[1,472],[216,229],[344,351]]									0		COP9 signalosome complex subunit 1 isoform X5 [Felis catus]	101081015
4418	0	0	4416	33	XP_023100125.1	0	110	[[1,488],[232,245],[360,367]]									0		COP9 signalosome complex subunit 1 isoform X3 [Felis catus]	101081015
4420	0	0	4416	33	XP_023100123.1	0	97	[[1,556],[428,435],[300,313]]									0		COP9 signalosome complex subunit 1 isoform X1 [Felis catus]	101081015
4419	0	0	4416	33	XP_023100124.1	0	1848	[[1,555],[299,312],[427,434]]									0		COP9 signalosome complex subunit 1 isoform X2 [Felis catus]	101081015
4417	0	0	4416	33	XP_023100126.1	0	1778	[[1,487],[359,366],[231,244]]									0		COP9 signalosome complex subunit 1 isoform X4 [Felis catus]	101081015
4655	0	0	0	18	XP_019686633.1	0	3175	[[1,329],[273,285]]									0		D-aspartate oxidase isoform X5 [Felis catus]	101081048
4659	0	0	4655	18	XP_003986500.3	0	1680	[[1,376],[320,332]]									0		D-aspartate oxidase isoform X1 [Felis catus]	101081048
4658	0	0	4655	18	XP_019686630.1	0	23	[[1,357],[301,313]]									0		D-aspartate oxidase isoform X2 [Felis catus]	101081048
4657	0	0	4655	18	XP_019686631.2	0	4257	[[1,348],[292,304]]									0		D-aspartate oxidase isoform X3 [Felis catus]	101081048
4656	0	0	4655	18	XP_019686632.1	0	33	[[1,343],[287,299]]									0		D-aspartate oxidase isoform X4 [Felis catus]	101081048
2842	0	0	2837	269	XP_023110757.1	0	4742	[[1,513],[277,285],[365,379],[365,375]]									104023900		aldehyde dehydrogenase family 1 member A3 [Felis catus]	101081050
799	0	0	0	947	XP_019688147.2	0	4298	[[1,695],[413,422]]									0		erythrocyte membrane protein band 4.2 isoform X2 [Felis catus]	101081052
800	0	0	799	947	XP_019688146.2	0	1062	[[1,696],[414,423]]									0		erythrocyte membrane protein band 4.2 isoform X1 [Felis catus]	101081052
3847	0	1	0	91	XP_003988793.1	0	2745	[[1,519],[125,132],[103,111]]									776667200		keratin, type II cytoskeletal 78 [Felis catus]	101081059
3751	0	1	0	104	XP_003990606.1	0	4173	[[1,131],[38,44],[83,90],[90,97]]									167571000		histone H2A type 2-B [Felis catus]	101081066
236	1	1	0	1307	XP_011284668.1	0	3610	[[1,267],[175,184],[206,219],[107,120],[164,175],[201,219],[177,184],[157,164],[140,151],[155,164],[120,131],[142,151],[219,230],[184,197]]									1066580000		apolipoprotein A-I [Felis catus]	101081076
2681	0	1	0	292	XP_003993471.2	0	705	[[1,1141],[1132,1139],[485,497],[714,723],[880,890]]									72178220		LOW QUALITY PROTEIN: DNA damage-binding protein 1 [Felis catus]	101081079
288	1	1	0	1262	XP_023099364.1	0	3378	[[1,844],[798,819]]									6665240		rho guanine nucleotide exchange factor 15 [Felis catus]	101081090
4798	0	0	4796	3	XP_019673890.2	0	3	[[1,282],[49,54]]									2012760		kynurenine formamidase isoform X3 [Felis catus]	101081096
4799	0	0	4796	3	XP_006940701.3	0	4707	[[1,307],[78,83]]									2012760		kynurenine formamidase isoform X2 [Felis catus]	101081096
4800	0	0	4796	3	XP_019673889.2	0	4218	[[1,311],[78,83]]									2012760		kynurenine formamidase isoform X1 [Felis catus]	101081096
4797	0	0	4796	3	XP_019673892.2	0	12	[[1,264],[31,36]]									2012760		kynurenine formamidase isoform X4 [Felis catus]	101081096
73	1	1	0	1441	XP_003998986.2	0	3432	[[1,303],[47,56]]									12793100		enoyl-CoA delta isomerase 1, mitochondrial [Felis catus]	101081106
2277	0	0	2273	410	XP_019681271.1	0	3671	[[1,189],[117,129]]									44227000		60S ribosomal protein L10-like [Felis catus]	101081129
327	1	1	0	1236	XP_019691760.1	0	3258	[[1,196],[94,106]]									7419140		uncharacterized protein C1orf158 homolog [Felis catus]	101081150
1356	1	1	0	699	XP_003993948.1	0	4300	[[1,1245],[1065,1073],[120,133],[1002,1015],[1180,1189]]									27818250		nidogen-1 [Felis catus]	101081166
278	1	1	0	1271	XP_003998576.1	0	1702	[[1,159],[19,29]]									0		AP-1 complex subunit sigma-1A [Felis catus]	101081183
3550	0	0	0	135	XP_019678240.2	0	2123	[[1,2138],[111,120],[26,37],[43,53],[122,132]]									33505480		oxygen-regulated protein 1 isoform X2 [Felis catus]	101081190
3551	0	0	3550	135	XP_023104233.1	0	182	[[1,2143],[31,42],[48,58],[116,125],[127,137]]									33505480		oxygen-regulated protein 1 isoform X1 [Felis catus]	101081190
825	0	0	0	931	XP_019679823.1	0	3828	[[1,1657],[1353,1360]]									0		BCL-6 corepressor-like protein 1 isoform X2 [Felis catus]	101081199
826	0	0	825	931	XP_019679822.1	0	2050	[[1,1787],[1483,1490]]									0		BCL-6 corepressor-like protein 1 isoform X1 [Felis catus]	101081199
7	1	1	0	1505	XP_023105267.1	0	4868	[[1,247],[222,233],[214,226],[150,160],[205,214],[202,214],[80,96],[190,200],[215,226],[149,160],[139,150],[172,183],[191,200],[233,247],[72,80],[168,183],[226,233]]									577075700		B-cell receptor-associated protein 31 [Felis catus]	101081202
2049	0	0	2048	472	XP_011284829.1	0	3028	[[1,522],[433,443],[422,431]]									54285600		UDP-glucuronosyltransferase 3A1-like [Felis catus]	101081204
282	1	1	0	1268	XP_003986117.1	0	922	[[1,165],[76,86],[12,24],[12,29]]									30046690		serine/arginine-rich splicing factor 3 [Felis catus]	101081223
2205	0	0	2197	425	XP_019690033.2	0	3020	[[1,354],[270,278],[199,206],[93,101],[312,321]]									81654200		pyruvate kinase PKM [Felis catus]	101081229
733	1	1	0	984	XP_003989967.1	0	1995	[[1,391],[149,159]]									0		doublecortin domain-containing protein 2B [Felis catus]	101081237
3127	0	0	0	218	XP_023097441.1	0	1559	[[1,1641],[761,768],[866,882],[738,747],[1095,1102]]									36299060		clathrin heavy chain 2 isoform X3 [Felis catus]	101081257
3128	0	0	3127	218	XP_011286191.1	0	1980	[[1,1674],[761,768],[866,882],[738,747],[1095,1102]]									36299060		clathrin heavy chain 2 isoform X2 [Felis catus]	101081257
3129	0	0	3127	218	XP_023097440.1	0	3353	[[1,1843],[761,768],[866,882],[738,747],[1095,1102]]									36299060		clathrin heavy chain 2 isoform X1 [Felis catus]	101081257
3634	0	0	3633	119	XP_019672693.1	0	282	[[1,289],[280,287]]									4157300		aurora kinase B isoform X8 [Felis catus]	101081264
872	1	1	0	907	XP_003996401.1	0	1972	[[1,424],[244,252],[282,289]]									21841160		COP9 signalosome complex subunit 3 [Felis catus]	101081265
1294	1	1	0	723	XP_004000565.1	0	1393	[[1,628],[152,169]]									2562170		coiled-coil domain-containing protein 22 [Felis catus]	101081278
4509	0	0	4448	26	XP_023109511.1	0	1709	[[1,365],[218,229],[215,224]]									0		LOW QUALITY PROTEIN: class I histocompatibility antigen, Gogo-B*0101 alpha chain-like [Felis catus]	101081297
1075	0	0	0	815	XP_023112734.1	0	346	[[1,351],[99,106]]									12317800		twinfilin-1 isoform X1 [Felis catus]	101081311
1076	0	0	1075	815	XP_023112735.1	0	4808	[[1,358],[99,106]]									12317800		twinfilin-1 isoform X2 [Felis catus]	101081311
3813	0	1	0	91	XP_003988794.1	0	979	[[1,490],[292,302],[156,167],[292,308],[311,319],[232,240],[408,421],[205,214],[156,165],[479,490],[400,421],[471,490],[309,319],[33,40],[348,359],[323,335],[399,408],[185,193],[476,490],[379,388],[95,108],[271,280],[399,421],[280,292],[323,332],[400,408],[204,220],[292,309],[205,220],[282,292],[40,48],[155,165]]									10875930000		keratin, type II cytoskeletal 8 [Felis catus]	101081312
3126	0	1	0	218	XP_019673151.1	0	307	[[1,1677],[573,585],[395,401],[762,769],[190,207],[739,748],[894,905],[1096,1103],[1041,1048],[1124,1132],[883,894],[1436,1443]]									262290800		LOW QUALITY PROTEIN: clathrin heavy chain 1 [Felis catus]	101081341
823	1	1	0	933	XP_006927351.1	0	2052	[[1,283],[201,210],[65,87]]									20568030		S-formylglutathione hydrolase [Felis catus]	101081352
234	1	1	0	1309	XP_003982262.1	0	397	[[1,776],[133,142]]									0		glutamine--tRNA ligase [Felis catus]	101081368
2138	0	0	0	444	XP_006929740.1	0	721	[[1,974],[375,385]]									5136180		exportin-2 isoform X2 [Felis catus]	101081375
2139	0	0	2138	444	XP_019681935.1	0	1474	[[1,1001],[402,412]]									5136180		exportin-2 isoform X1 [Felis catus]	101081375
1906	0	0	0	518	XP_003983867.2	0	2197	[[1,300],[34,45],[4,19]]									3093260		sorting nexin-5 isoform X1 [Felis catus]	101081376
1907	0	0	1906	518	XP_011279266.1	0	4220	[[1,404],[138,149],[108,123]]									3093260		sorting nexin-5 isoform X2 [Felis catus]	101081376
3324	0	0	0	179	XP_023113301.1	0	247	[[1,451],[285,292]]									0		X-ray repair cross-complementing protein 6 isoform X4 [Felis catus]	101081395
3327	0	0	3324	179	XP_023113298.1	0	4570	[[1,609],[443,450]]									0		X-ray repair cross-complementing protein 6 isoform X1 [Felis catus]	101081395
3325	0	0	3324	179	XP_023113300.1	0	1984	[[1,559],[393,400]]									0		X-ray repair cross-complementing protein 6 isoform X3 [Felis catus]	101081395
3326	0	0	3324	179	XP_023113299.1	0	1552	[[1,564],[398,405]]									0		X-ray repair cross-complementing protein 6 isoform X2 [Felis catus]	101081395
50	1	1	0	1463	XP_006938594.3	0	3140	[[1,222],[172,182]]									0		serine/arginine-rich splicing factor 9 [Felis catus]	101081418
235	1	1	0	1308	XP_006940444.1	0	3615	[[1,137],[94,108],[74,85],[52,60],[99,109],[94,109]]									181871000		60S ribosomal protein L27 [Felis catus]	101081423
3885	0	0	3874	89	XP_019675759.1	0	3408	[[1,1480],[1128,1134]]									0		Fanconi anemia group A protein isoform X3 [Felis catus]	101081431
3884	0	0	3874	89	XP_003998418.1	0	523	[[1,1454],[1171,1177]]									0		Fanconi anemia group A protein isoform X4 [Felis catus]	101081431
3882	0	0	3874	89	XP_006941897.1	0	3329	[[1,1337],[1171,1177]]									0		Fanconi anemia group A protein isoform X6 [Felis catus]	101081431
3883	0	0	3874	89	XP_019675760.1	0	261	[[1,1390],[1171,1177]]									0		Fanconi anemia group A protein isoform X5 [Felis catus]	101081431
3880	0	0	3874	89	XP_019675762.1	0	194	[[1,1218],[866,872]]									0		Fanconi anemia group A protein isoform X8 [Felis catus]	101081431
3886	0	0	3874	89	XP_011288597.1	0	4658	[[1,1504],[1152,1158]]									0		Fanconi anemia group A protein isoform X2 [Felis catus]	101081431
3881	0	0	3874	89	XP_006941898.1	0	319	[[1,1300],[1171,1177]]									0		Fanconi anemia group A protein isoform X7 [Felis catus]	101081431
3887	0	0	3874	89	XP_019675757.1	0	67	[[1,1523],[1171,1177]]									0		Fanconi anemia group A protein isoform X1 [Felis catus]	101081431
989	1	1	0	853	XP_003999138.3	0	1779	[[1,1014],[653,662],[654,662],[802,816],[2,11]]									347055900		LOW QUALITY PROTEIN: poly [ADP-ribose] polymerase 1 [Felis catus]	101081434
1367	0	0	0	693	XP_019678113.1	0	2549	[[1,203],[55,71],[39,52]]									4311290		chromatin target of PRMT1 protein isoform X10 [Felis catus]	101081438
1369	0	0	1367	693	XP_011289574.1	0	1910	[[1,249],[55,71],[39,52]]									4311290		chromatin target of PRMT1 protein isoform X8 [Felis catus]	101081438
1374	0	0	1367	693	XP_006943248.1	0	1528	[[1,278],[55,71],[39,52]]									4311290		chromatin target of PRMT1 protein isoform X3 [Felis catus]	101081438
1373	0	0	1367	693	XP_019678109.1	0	3837	[[1,262],[51,64],[67,83]]									4311290		chromatin target of PRMT1 protein isoform X4 [Felis catus]	101081438
1375	0	0	1367	693	XP_019678107.1	0	3157	[[1,289],[51,64],[67,83]]									4311290		chromatin target of PRMT1 protein isoform X2 [Felis catus]	101081438
1372	0	0	1367	693	XP_019678110.1	0	1338	[[1,261],[51,64],[67,83]]									4311290		chromatin target of PRMT1 protein isoform X5 [Felis catus]	101081438
1376	0	0	1367	693	XP_019678106.1	0	3496	[[1,290],[51,64],[67,83]]									4311290		chromatin target of PRMT1 protein isoform X1 [Felis catus]	101081438
1370	0	0	1367	693	XP_019678111.1	0	1175	[[1,250],[55,71],[39,52]]									4311290		chromatin target of PRMT1 protein isoform X7 [Felis catus]	101081438
1368	0	0	1367	693	XP_019678112.1	0	4622	[[1,244],[51,64],[67,83]]									4311290		chromatin target of PRMT1 protein isoform X9 [Felis catus]	101081438
1371	0	0	1367	693	XP_023103502.1	0	4060	[[1,253],[14,27],[30,46]]									4311290		chromatin target of PRMT1 protein isoform X6 [Felis catus]	101081438
1285	0	0	0	726	XP_019678499.1	0	2896	[[1,419],[76,89]]									4332190		serine/threonine-protein kinase 3 isoform X3 [Felis catus]	101081440
1286	0	0	1285	726	XP_023104370.1	0	310	[[1,455],[149,162]]									4332190		serine/threonine-protein kinase 3 isoform X2 [Felis catus]	101081440
1288	0	0	1285	726	XP_011289712.1	0	2150	[[1,492],[149,162]]									4332190		serine/threonine-protein kinase 3 isoform X1 [Felis catus]	101081440
1645	0	0	1643	597	XP_003982494.1	0	4187	[[1,152],[21,31]]									6623080		caveolin-3 [Felis catus]	101081453
1082	1	1	0	812	XP_003986118.1	0	1641	[[1,167],[142,159]]									0		peptidyl-prolyl cis-trans isomerase-like 1 [Felis catus]	101081469
3424	1	1	0	166	XP_003987704.1	0	232	[[1,279],[205,215],[253,262],[239,253],[180,191]]									146244800		galectin-3 [Felis catus]	101081472
971	1	1	0	864	XP_003989098.1	0	1814	[[1,223],[177,187]]									0		ras-related protein Rab-21 [Felis catus]	101081478
377	1	1	0	1204	XP_003989165.1	0	1315	[[1,146],[35,44],[10,22],[89,107]]									17035580		NADH dehydrogenase [ubiquinone] 1 alpha subcomplex subunit 12 [Felis catus]	101081479
294	1	1	0	1258	XP_023097442.1	0	3363	[[1,170],[106,116]]									7923430		tricarboxylate transport protein, mitochondrial [Felis catus]	101081502
605	1	1	0	1057	XP_019676439.1	0	2532	[[1,141],[10,19]]									9211290		LYR motif-containing protein 1 isoform X6 [Felis catus]	101081513
2168	0	0	0	437	XP_011279613.3	0	3134	[[1,435],[153,166],[285,292]]									2689330		retinol dehydrogenase 14 isoform X1 [Felis catus]	101081536
2169	0	0	2168	437	XP_003984532.3	0	709	[[1,445],[153,166],[295,302]]									2689330		retinol dehydrogenase 14 isoform X2 [Felis catus]	101081536
2186	1	1	0	431	XP_003985535.1	0	688	[[1,796],[653,662],[196,205],[195,205]]									8676880		LOW QUALITY PROTEIN: pre-mRNA-splicing factor ATP-dependent RNA helicase DHX15 [Felis catus]	101081543
1057	0	0	0	824	XP_023109746.1	0	2336	[[1,1755],[1677,1687]]									0		E3 ubiquitin-protein ligase UBR2 isoform X4 [Felis catus]	101081546
1058	0	0	1057	824	XP_023109745.1	0	4102	[[1,1755],[1677,1687]]									0		E3 ubiquitin-protein ligase UBR2 isoform X3 [Felis catus]	101081546
1060	0	0	1057	824	XP_023109744.1	0	2351	[[1,1756],[1678,1688]]									0		E3 ubiquitin-protein ligase UBR2 isoform X1 [Felis catus]	101081546
1059	0	0	1057	824	XP_011280524.1	0	1703	[[1,1756],[1678,1688]]									0		E3 ubiquitin-protein ligase UBR2 isoform X2 [Felis catus]	101081546
385	0	0	0	1198	XP_003986275.2	0	4099	[[1,418],[172,185]]									0		phosphoglycerate kinase 2 [Felis catus]	101081547
4736	0	0	0	15	XP_023111372.1	0	811	[[1,309],[2,10],[238,247]]									0		GMP reductase 2 isoform X2 [Felis catus]	101081554
4737	0	0	4736	15	XP_003987562.1	0	19	[[1,349],[2,10],[278,287]]									0		GMP reductase 2 isoform X1 [Felis catus]	101081554
4739	0	0	4736	15	XP_011281463.1	0	2618	[[1,304],[233,242]]									0		GMP reductase 2 isoform X3 [Felis catus]	101081554
4738	0	0	4736	15	XP_023111373.1	0	2578	[[1,297],[226,235]]									0		GMP reductase 2 isoform X4 [Felis catus]	101081554
211	0	0	0	1326	XP_023098580.1	0	1519	[[1,278],[142,155]]									7392560		protein SET [Felis catus]	101081583
2007	0	1	0	485	XP_003998661.1	0	827	[[1,532],[378,389],[46,56],[118,130],[198,209],[308,316],[29,36],[118,128],[382,389],[209,218],[425,431]]									429346500		T-complex protein 1 subunit zeta isoform X1 [Felis catus]	101081594
2008	0	0	0	485	XP_019676195.1	0	2180	[[1,466],[312,323],[316,323],[132,143],[359,365],[143,152],[242,250],[52,62],[52,64]]									333615800		T-complex protein 1 subunit zeta isoform X2 [Felis catus]	101081594
123	0	0	0	1397	XP_019676498.1	0	3733	[[1,269],[22,33]]									5445470		serine/threonine-protein phosphatase CPPED1 isoform X2 [Felis catus]	101081596
124	0	0	123	1397	XP_011288879.1	0	2380	[[1,314],[67,78]]									5445470		serine/threonine-protein phosphatase CPPED1 isoform X1 [Felis catus]	101081596
640	0	0	0	1035	XP_019683417.1	0	3934	[[1,678],[446,453]]									0		kelch-like protein 1 isoform X2 [Felis catus]	101081600
641	0	0	640	1035	XP_011286907.1	0	2243	[[1,751],[446,453]]									0		kelch-like protein 1 isoform X1 [Felis catus]	101081600
2643	1	1	0	306	XP_023106028.1	0	456	[[1,258],[179,188]]									41214200		synaptophysin-like protein 1 [Felis catus]	101081616
3442	0	0	3437	160	XP_023106496.1	0	637	[[1,1140],[303,310]]									0		potassium voltage-gated channel subfamily H member 2 isoform X2 [Felis catus]	101081621
3441	0	0	3437	160	XP_023106497.1	0	3151	[[1,1017],[303,310]]									0		potassium voltage-gated channel subfamily H member 2 isoform X3 [Felis catus]	101081621
3443	0	0	3437	160	XP_023106495.1	0	3810	[[1,1168],[303,310]]									0		potassium voltage-gated channel subfamily H member 2 isoform X1 [Felis catus]	101081621
180	1	1	0	1350	XP_003986388.3	0	3896	[[1,540],[461,471]]									0		phosphoacetylglucosamine mutase [Felis catus]	101081633
3978	1	1	0	85	XP_003987836.1	0	4737	[[1,146],[47,59]]									0		synaptojanin-2-binding protein [Felis catus]	101081641
4112	0	0	4088	68	XP_023094379.1	0	299	[[1,319],[268,276]]									26307300		poly(rC)-binding protein 3 isoform X9 [Felis catus]	101081659
4118	0	0	4088	68	XP_023094367.1	0	3445	[[1,362],[311,319]]									26307300		poly(rC)-binding protein 3 isoform X1 [Felis catus]	101081659
4111	0	0	4088	68	XP_023094380.1	0	3993	[[1,315],[264,272]]									26307300		poly(rC)-binding protein 3 isoform X10 [Felis catus]	101081659
4114	0	0	4088	68	XP_023094375.1	0	3410	[[1,339],[288,296]]									26307300		poly(rC)-binding protein 3 isoform X6 [Felis catus]	101081659
4119	0	0	4088	68	XP_023094377.1	0	2830	[[1,363],[312,320]]									26307300		poly(rC)-binding protein 3 isoform X7 [Felis catus]	101081659
4113	0	0	4088	68	XP_023094378.1	0	890	[[1,320],[269,277]]									26307300		poly(rC)-binding protein 3 isoform X8 [Felis catus]	101081659
4116	0	0	4088	68	XP_023094372.1	0	441	[[1,342],[291,299]]									26307300		poly(rC)-binding protein 3 isoform X4 [Felis catus]	101081659
4110	0	0	4088	68	XP_023094381.1	0	2224	[[1,314],[263,271]]									26307300		poly(rC)-binding protein 3 isoform X11 [Felis catus]	101081659
4120	0	0	4088	68	XP_023094370.1	0	423	[[1,395],[344,352]]									26307300		poly(rC)-binding protein 3 isoform X2 [Felis catus]	101081659
4117	0	0	4088	68	XP_023094371.1	0	2204	[[1,343],[292,300]]									26307300		poly(rC)-binding protein 3 isoform X3 [Felis catus]	101081659
4115	0	0	4088	68	XP_023094374.1	0	1617	[[1,340],[289,297]]									26307300		poly(rC)-binding protein 3 isoform X5 [Felis catus]	101081659
731	1	1	0	986	XP_003996965.3	0	2270	[[1,401],[279,289],[233,259]]									7605700		synaptic vesicle membrane protein VAT-1 homolog [Felis catus]	101081683
1535	0	0	0	640	XP_019682844.1	0	2422	[[1,498],[174,182],[67,81],[172,182],[43,50],[185,196],[293,302],[28,43]]									140052000		UTP--glucose-1-phosphate uridylyltransferase isoform X2 [Felis catus]	101081721
1536	0	0	1535	640	XP_003984089.1	0	1209	[[1,509],[54,61],[196,207],[304,313],[39,54],[185,193],[78,92],[183,193]]									140052000		UTP--glucose-1-phosphate uridylyltransferase isoform X1 [Felis catus]	101081721
965	0	0	0	867	XP_023112067.1	0	1826	[[1,446],[211,219],[209,219],[30,36]]									57075200		rab GDP dissociation inhibitor beta [Felis catus]	101081735
2340	0	0	0	395	XP_019689638.1	0	1598	[[1,211],[40,47],[204,211],[85,100],[143,158]]									25324200		enkurin isoform X3 [Felis catus]	101081736
2342	0	0	2340	395	XP_003988219.2	0	1089	[[1,256],[130,145],[85,92],[249,256],[188,203]]									25324200		enkurin isoform X1 [Felis catus]	101081736
2341	0	0	2340	395	XP_019689637.1	0	4641	[[1,240],[114,129],[69,76],[233,240],[172,187]]									25324200		enkurin isoform X2 [Felis catus]	101081736
3771	0	0	0	100	XP_003991169.1	0	626	[[1,2176],[1275,1285],[997,1005],[242,249],[2125,2146],[1078,1086],[2014,2021],[1198,1208],[273,291],[1117,1130],[1525,1540],[150,156]]									54563130		fibronectin isoform X10 [Felis catus]	101081746
3777	0	0	3771	100	XP_006935598.1	0	1240	[[1,2385],[2334,2355],[1275,1285],[997,1005],[2223,2230],[242,249],[1078,1086],[1198,1208],[273,291],[1117,1130],[1525,1540],[150,156]]									54563130		fibronectin isoform X4 [Felis catus]	101081746
3778	0	0	3771	100	XP_006935597.1	0	4484	[[1,2386],[1616,1631],[2224,2231],[242,249],[997,1005],[1366,1376],[150,156],[1198,1208],[2335,2356],[273,291],[1117,1130],[1078,1086]]									54563130		fibronectin isoform X3 [Felis catus]	101081746
3781	0	0	3771	100	XP_019694200.1	0	828	[[1,2220],[1616,1631],[2169,2190],[242,249],[997,1005],[1366,1376],[150,156],[1198,1208],[273,291],[1117,1130],[1078,1086]]									43393130		fibronectin isoform X9 [Felis catus]	101081746
3773	0	0	3771	100	XP_006935601.1	0	4316	[[1,2270],[2108,2115],[997,1005],[2219,2240],[242,249],[1275,1285],[1078,1086],[1198,1208],[273,291],[1117,1130],[1525,1540],[150,156]]									54563130		fibronectin isoform X7 [Felis catus]	101081746
3779	0	0	3771	100	XP_006935596.1	0	1321	[[1,2451],[1616,1631],[2400,2421],[242,249],[997,1005],[1366,1376],[150,156],[1198,1208],[2289,2296],[273,291],[1117,1130],[1078,1086]]									54563130		fibronectin isoform X2 [Felis catus]	101081746
3774	0	0	3771	100	XP_003991168.1	0	2395	[[1,2295],[1078,1086],[1275,1285],[997,1005],[2133,2140],[242,249],[2244,2265],[150,156],[1198,1208],[273,291],[1117,1130],[1525,1540]]									54563130		fibronectin isoform X11 [Felis catus]	101081746
3775	0	0	3771	100	XP_006935600.1	0	4822	[[1,2357],[1616,1631],[242,249],[2195,2202],[997,1005],[1366,1376],[2306,2327],[150,156],[1198,1208],[273,291],[1117,1130],[1078,1086]]									54563130		fibronectin isoform X6 [Felis catus]	101081746
3772	0	0	3771	100	XP_003991170.1	0	131	[[1,2267],[1616,1631],[242,249],[997,1005],[1366,1376],[2216,2237],[2105,2112],[150,156],[1198,1208],[273,291],[1117,1130],[1078,1086]]									54563130		fibronectin isoform X8 [Felis catus]	101081746
3776	0	0	3771	100	XP_006935599.1	0	1919	[[1,2360],[1078,1086],[1275,1285],[2309,2330],[997,1005],[242,249],[2198,2205],[1198,1208],[273,291],[1117,1130],[1525,1540],[150,156]]									54563130		fibronectin isoform X5 [Felis catus]	101081746
3780	0	0	3771	100	XP_003991167.1	0	612	[[1,2476],[1616,1631],[2425,2446],[242,249],[997,1005],[1366,1376],[1117,1130],[150,156],[1198,1208],[273,291],[2314,2321],[1078,1086]]									54563130		fibronectin isoform X1 [Felis catus]	101081746
125	1	1	0	1396	XP_003991250.1	0	889	[[1,590],[444,452]]									10821100		phenylalanine--tRNA ligase beta subunit [Felis catus]	101081747
1571	1	1	0	624	XP_019670264.1	0	1173	[[1,569],[172,180]]									13878600		glutathione hydrolase 1 proenzyme [Felis catus]	101081761
1651	1	1	0	594	XP_003995911.1	0	1090	[[1,124],[78,87],[57,71],[57,67]]									24557070		60S ribosomal protein L35 [Felis catus]	101081766
2475	0	0	0	353	XP_019672951.2	0	540	[[1,1309],[131,144]]									26943800		carboxypeptidase D isoform X2 [Felis catus]	101081771
2476	0	0	2475	353	XP_011287370.3	0	2520	[[1,1376],[131,144]]									26943800		carboxypeptidase D isoform X1 [Felis catus]	101081771
599	1	1	0	1062	XP_011287982.1	0	2551	[[1,204],[62,69],[141,149],[189,198],[104,116],[135,141],[149,160]]									130222100		60S ribosomal protein L13a [Felis catus]	101081773
2836	1	1	0	270	XP_006927209.1	0	2649	[[1,522],[133,142],[279,289],[391,398],[183,193],[373,386],[149,160],[197,209]]									69043120		paraspeckle component 1 [Felis catus]	101081777
72	1	1	0	1442	XP_019678135.1	0	2094	[[1,524],[58,70]]									2037740		glycerate kinase [Felis catus]	101081790
2440	1	1	0	368	XP_019682709.1	0	565	[[1,315],[235,247],[219,231]]									36635400		epithelial cell adhesion molecule [Felis catus]	101081794
4248	0	0	4244	59	XP_019684940.2	0	3628	[[1,602],[243,250]]									255645000		afamin [Felis catus]	101081800
1558	1	1	0	629	XP_003986990.1	0	1190	[[1,153],[110,118]]									4766680		cytochrome c oxidase subunit 5A, mitochondrial [Felis catus]	101081808
2488	0	0	2487	347	XP_003988295.1	0	1901	[[1,227],[53,60]]									0		V-type proton ATPase subunit E 1 [Felis catus]	101081815
1357	0	0	0	698	XP_019693323.1	0	1352	[[1,419],[2,10]]									0		splicing factor 3B subunit 4 isoform X2 [Felis catus]	101081822
1358	0	0	1357	698	XP_004001545.2	0	2320	[[1,425],[2,10]]									0		splicing factor 3B subunit 4 isoform X1 [Felis catus]	101081822
3031	0	0	0	232	XP_003991023.2	0	532	[[1,387],[348,359],[67,74],[302,309]]									32109040		3-hydroxyisobutyryl-CoA hydrolase, mitochondrial isoform X3 [Felis catus]	101081824
3032	0	0	3031	232	XP_019693932.1	0	330	[[1,390],[305,312],[351,362],[38,45]]									32109040		3-hydroxyisobutyryl-CoA hydrolase, mitochondrial isoform X2 [Felis catus]	101081824
3033	0	0	3031	232	XP_019693930.1	0	1731	[[1,399],[47,54],[360,371],[314,321]]									32109040		3-hydroxyisobutyryl-CoA hydrolase, mitochondrial isoform X1 [Felis catus]	101081824
4605	0	0	0	19	XP_023115666.1	0	1024	[[1,813],[234,244],[441,456],[592,603]]									2460840		leucine-rich repeat flightless-interacting protein 1 isoform X38 [Felis catus]	101081825
4643	0	0	4605	19	XP_023115673.1	0	1727	[[1,395],[224,234]]									2460840		leucine-rich repeat flightless-interacting protein 1 isoform X45 [Felis catus]	101081825
4645	0	0	4605	19	XP_023115671.1	0	1450	[[1,429],[258,268]]									2460840		leucine-rich repeat flightless-interacting protein 1 isoform X43 [Felis catus]	101081825
4623	0	0	4605	19	XP_019694511.1	0	57	[[1,999],[778,789],[420,430],[627,642]]									2460840		leucine-rich repeat flightless-interacting protein 1 isoform X20 [Felis catus]	101081825
4607	0	0	4605	19	XP_023115664.1	0	4831	[[1,869],[290,300],[497,512],[648,659]]									2460840		leucine-rich repeat flightless-interacting protein 1 isoform X36 [Felis catus]	101081825
4612	0	0	4605	19	XP_023115661.1	0	3354	[[1,916],[544,559],[337,347],[695,706]]									2460840		leucine-rich repeat flightless-interacting protein 1 isoform X31 [Felis catus]	101081825
4651	0	0	4605	19	XP_023115669.1	0	3741	[[1,673],[502,512]]									2460840		leucine-rich repeat flightless-interacting protein 1 isoform X41 [Felis catus]	101081825
4639	0	0	4605	19	XP_023115634.1	0	1604	[[1,1091],[870,881],[512,522],[719,734]]									2460840		leucine-rich repeat flightless-interacting protein 1 isoform X4 [Felis catus]	101081825
4634	0	0	4605	19	XP_019694506.1	0	4208	[[1,1074],[853,864],[702,717],[495,505]]									2460840		leucine-rich repeat flightless-interacting protein 1 isoform X9 [Felis catus]	101081825
4630	0	0	4605	19	XP_023115643.1	0	1678	[[1,1063],[842,853],[484,494],[691,706]]									2460840		leucine-rich repeat flightless-interacting protein 1 isoform X13 [Felis catus]	101081825
4610	0	0	4605	19	XP_023115662.1	0	1128	[[1,899],[678,689],[320,330],[527,542]]									2460840		leucine-rich repeat flightless-interacting protein 1 isoform X33 [Felis catus]	101081825
4652	0	0	4605	19	XP_023115668.1	0	1229	[[1,683],[512,522]]									2460840		leucine-rich repeat flightless-interacting protein 1 isoform X40 [Felis catus]	101081825
4649	0	0	4605	19	XP_023115678.1	0	4279	[[1,652],[481,491]]									2460840		leucine-rich repeat flightless-interacting protein 1 isoform X50 [Felis catus]	101081825
4641	0	0	4605	19	XP_011283904.1	0	3996	[[1,1096],[517,527],[875,886],[724,739]]									2460840		leucine-rich repeat flightless-interacting protein 1 isoform X3 [Felis catus]	101081825
4632	0	0	4605	19	XP_023115641.1	0	2387	[[1,1069],[490,500],[697,712],[848,859]]									2460840		leucine-rich repeat flightless-interacting protein 1 isoform X11 [Felis catus]	101081825
4642	0	0	4605	19	XP_023115632.1	0	328	[[1,1106],[885,896],[734,749],[527,537]]									2460840		leucine-rich repeat flightless-interacting protein 1 isoform X1 [Felis catus]	101081825
4627	0	0	4605	19	XP_023115646.1	0	4807	[[1,1029],[450,460],[657,672],[808,819]]									2460840		leucine-rich repeat flightless-interacting protein 1 isoform X16 [Felis catus]	101081825
4633	0	0	4605	19	XP_023115640.1	0	3537	[[1,1073],[494,504],[701,716],[852,863]]									2460840		leucine-rich repeat flightless-interacting protein 1 isoform X10 [Felis catus]	101081825
4622	0	0	4605	19	XP_023115650.1	0	3508	[[1,979],[758,769],[400,410],[607,622]]									2460840		leucine-rich repeat flightless-interacting protein 1 isoform X21 [Felis catus]	101081825
4644	0	0	4605	19	XP_023115672.1	0	4363	[[1,405],[234,244]]									2460840		leucine-rich repeat flightless-interacting protein 1 isoform X44 [Felis catus]	101081825
4646	0	0	4605	19	XP_023115677.1	0	4394	[[1,467],[296,306]]									2460840		leucine-rich repeat flightless-interacting protein 1 isoform X49 [Felis catus]	101081825
4631	0	0	4605	19	XP_023115642.1	0	4830	[[1,1065],[486,496],[693,708],[844,855]]									2460840		leucine-rich repeat flightless-interacting protein 1 isoform X12 [Felis catus]	101081825
4621	0	0	4605	19	XP_023115651.1	0	1724	[[1,979],[758,769],[400,410],[607,622]]									2460840		leucine-rich repeat flightless-interacting protein 1 isoform X22 [Felis catus]	101081825
4606	0	0	4605	19	XP_023115665.1	0	460	[[1,845],[266,276],[473,488],[624,635]]									2460840		leucine-rich repeat flightless-interacting protein 1 isoform X37 [Felis catus]	101081825
4637	0	0	4605	19	XP_023115637.1	0	4746	[[1,1083],[862,873],[504,514],[711,726]]									2460840		leucine-rich repeat flightless-interacting protein 1 isoform X6 [Felis catus]	101081825
4654	0	0	4605	19	XP_023115667.1	0	1936	[[1,698],[527,537]]									2460840		leucine-rich repeat flightless-interacting protein 1 isoform X39 [Felis catus]	101081825
4609	0	0	4605	19	XP_006935782.1	0	426	[[1,889],[310,320],[517,532],[668,679]]									2460840		leucine-rich repeat flightless-interacting protein 1 isoform X34 [Felis catus]	101081825
4615	0	0	4605	19	XP_023115658.1	0	3470	[[1,931],[710,721],[352,362],[559,574]]									2460840		leucine-rich repeat flightless-interacting protein 1 isoform X28 [Felis catus]	101081825
4625	0	0	4605	19	XP_023115648.1	0	3999	[[1,1009],[430,440],[637,652],[788,799]]									2460840		leucine-rich repeat flightless-interacting protein 1 isoform X18 [Felis catus]	101081825
4616	0	0	4605	19	XP_023115657.1	0	611	[[1,942],[570,585],[721,732],[363,373]]									2460840		leucine-rich repeat flightless-interacting protein 1 isoform X27 [Felis catus]	101081825
4624	0	0	4605	19	XP_023115649.1	0	1582	[[1,1001],[422,432],[629,644],[780,791]]									2460840		leucine-rich repeat flightless-interacting protein 1 isoform X19 [Felis catus]	101081825
4628	0	0	4605	19	XP_023115644.1	0	4819	[[1,1044],[672,687],[465,475],[823,834]]									2460840		leucine-rich repeat flightless-interacting protein 1 isoform X15 [Felis catus]	101081825
4608	0	0	4605	19	XP_023115663.1	0	2907	[[1,875],[654,665],[296,306],[503,518]]									2460840		leucine-rich repeat flightless-interacting protein 1 isoform X35 [Felis catus]	101081825
4648	0	0	4605	19	XP_023115670.1	0	3522	[[1,612],[441,451]]									2460840		leucine-rich repeat flightless-interacting protein 1 isoform X42 [Felis catus]	101081825
4653	0	0	4605	19	XP_023115674.1	0	4409	[[1,688],[517,527]]									2460840		leucine-rich repeat flightless-interacting protein 1 isoform X46 [Felis catus]	101081825
4647	0	0	4605	19	XP_023115676.1	0	4143	[[1,491],[320,330]]									2460840		leucine-rich repeat flightless-interacting protein 1 isoform X48 [Felis catus]	101081825
4619	0	0	4605	19	XP_023115653.1	0	432	[[1,964],[592,607],[385,395],[743,754]]									2460840		leucine-rich repeat flightless-interacting protein 1 isoform X24 [Felis catus]	101081825
4618	0	0	4605	19	XP_023115654.1	0	3482	[[1,963],[742,753],[384,394],[591,606]]									2460840		leucine-rich repeat flightless-interacting protein 1 isoform X25 [Felis catus]	101081825
4617	0	0	4605	19	XP_023115656.1	0	1363	[[1,953],[374,384],[581,596],[732,743]]									2460840		leucine-rich repeat flightless-interacting protein 1 isoform X26 [Felis catus]	101081825
4626	0	0	4605	19	XP_023115647.1	0	1652	[[1,1026],[805,816],[654,669],[447,457]]									2460840		leucine-rich repeat flightless-interacting protein 1 isoform X17 [Felis catus]	101081825
4611	0	0	4605	19	XP_019694519.1	0	24	[[1,915],[694,705],[336,346],[543,558]]									2460840		leucine-rich repeat flightless-interacting protein 1 isoform X32 [Felis catus]	101081825
4635	0	0	4605	19	XP_023115639.1	0	4738	[[1,1080],[501,511],[859,870],[708,723]]									2460840		leucine-rich repeat flightless-interacting protein 1 isoform X8 [Felis catus]	101081825
4614	0	0	4605	19	XP_023115659.1	0	1686	[[1,926],[554,569],[705,716],[347,357]]									2460840		leucine-rich repeat flightless-interacting protein 1 isoform X29 [Felis catus]	101081825
4613	0	0	4605	19	XP_023115660.1	0	2402	[[1,925],[346,356],[553,568],[704,715]]									2460840		leucine-rich repeat flightless-interacting protein 1 isoform X30 [Felis catus]	101081825
4636	0	0	4605	19	XP_023115638.1	0	1587	[[1,1082],[861,872],[710,725],[503,513]]									2460840		leucine-rich repeat flightless-interacting protein 1 isoform X7 [Felis catus]	101081825
4620	0	0	4605	19	XP_023115652.1	0	2191	[[1,975],[754,765],[396,406],[603,618]]									2460840		leucine-rich repeat flightless-interacting protein 1 isoform X23 [Felis catus]	101081825
4650	0	0	4605	19	XP_023115675.1	0	2949	[[1,660],[489,499]]									2460840		leucine-rich repeat flightless-interacting protein 1 isoform X47 [Felis catus]	101081825
4640	0	0	4605	19	XP_023115633.1	0	3462	[[1,1096],[517,527],[875,886],[724,739]]									2460840		leucine-rich repeat flightless-interacting protein 1 isoform X2 [Felis catus]	101081825
4629	0	0	4605	19	XP_011283909.1	0	2114	[[1,1059],[838,849],[480,490],[687,702]]									2460840		leucine-rich repeat flightless-interacting protein 1 isoform X14 [Felis catus]	101081825
4638	0	0	4605	19	XP_023115635.1	0	3452	[[1,1084],[712,727],[505,515],[863,874]]									2460840		leucine-rich repeat flightless-interacting protein 1 isoform X5 [Felis catus]	101081825
1701	0	0	1700	572	XP_003994413.1	0	4240	[[1,377],[330,337],[286,292]]									32633270		alpha-centractin [Felis catus]	101081833
2854	0	0	2837	269	XP_019671769.1	0	1514	[[1,520],[284,292]]									69831800		aldehyde dehydrogenase X, mitochondrial [Felis catus]	101081838
990	0	0	0	852	XP_023100638.1	0	2977	[[1,395],[319,328]]									2620710		CD177 antigen isoform X3 [Felis catus]	101081848
991	0	0	990	852	XP_023100637.1	0	4156	[[1,427],[351,360]]									2620710		CD177 antigen isoform X2 [Felis catus]	101081848
992	0	0	990	852	XP_023100629.1	0	4123	[[1,432],[356,365]]									2620710		CD177 antigen isoform X1 [Felis catus]	101081848
765	0	0	0	965	XP_019675328.1	0	3870	[[1,697],[654,664]]									5552040		nuclear pore complex protein Nup93 isoform X2 [Felis catus]	101081850
766	0	0	765	965	XP_006941588.1	0	2183	[[1,820],[777,787]]									5552040		nuclear pore complex protein Nup93 isoform X1 [Felis catus]	101081850
3313	1	1	0	183	XP_011289201.1	0	256	[[1,304],[278,289],[278,291],[15,23],[278,295]]									12959410		sodium/potassium-transporting ATPase subunit beta-1 [Felis catus]	101081858
250	0	0	0	1296	XP_023101381.1	0	3970	[[1,532],[491,503],[271,277],[196,206],[177,193],[158,167],[197,206],[378,386],[177,191]]									150478700		glucosidase 2 subunit beta isoform X2 [Felis catus]	101081869
251	0	0	250	1296	XP_023101379.1	0	3579	[[1,539],[197,206],[271,277],[196,206],[177,193],[158,167],[177,191],[385,393],[498,510]]									150478700		glucosidase 2 subunit beta isoform X1 [Felis catus]	101081869
3397	0	0	3390	169	XP_023112486.1	0	809	[[1,1941],[1320,1332]]									1704200		chromodomain-helicase-DNA-binding protein 4 isoform X1 [Felis catus]	101081904
3395	0	0	3390	169	XP_023112488.1	0	4114	[[1,1913],[1320,1332]]									1704200		chromodomain-helicase-DNA-binding protein 4 isoform X3 [Felis catus]	101081904
3391	0	0	3390	169	XP_023112492.1	0	681	[[1,1901],[1307,1319]]									1704200		chromodomain-helicase-DNA-binding protein 4 isoform X7 [Felis catus]	101081904
3394	0	0	3390	169	XP_023112489.1	0	2360	[[1,1913],[1319,1331]]									1704200		chromodomain-helicase-DNA-binding protein 4 isoform X4 [Felis catus]	101081904
3392	0	0	3390	169	XP_023112491.1	0	72	[[1,1906],[1313,1325]]									1704200		chromodomain-helicase-DNA-binding protein 4 isoform X6 [Felis catus]	101081904
3393	0	0	3390	169	XP_023112490.1	0	693	[[1,1907],[1313,1325]]									1704200		chromodomain-helicase-DNA-binding protein 4 isoform X5 [Felis catus]	101081904
3396	0	0	3390	169	XP_023112487.1	0	2553	[[1,1914],[1320,1332]]									1704200		chromodomain-helicase-DNA-binding protein 4 isoform X2 [Felis catus]	101081904
540	0	0	0	1093	XP_003993707.1	0	1320	[[1,896],[487,493],[531,538],[302,322],[605,615],[467,487],[248,269],[187,202]]									23123550		splicing factor 3B subunit 2 isoform X2 [Felis catus]	101081926
542	0	0	540	1093	XP_019668258.1	0	4722	[[1,897],[468,488],[606,616],[188,203],[488,494],[532,539],[249,270],[303,323]]									23123550		splicing factor 3B subunit 2 isoform X1 [Felis catus]	101081926
541	0	0	540	1093	XP_019668259.1	0	2980	[[1,896],[487,493],[531,538],[302,322],[605,615],[467,487],[248,269],[187,202]]									23123550		splicing factor 3B subunit 2 isoform X3 [Felis catus]	101081926
512	1	1	0	1113	XP_023096736.1	0	1705	[[1,864],[712,723]]									6036520		LOW QUALITY PROTEIN: actin filament-associated protein 1-like 2 [Felis catus]	101081930
3861	0	0	3816	91	XP_003997044.1	0	3578	[[1,433],[89,96]]									740242000		glial fibrillary acidic protein isoform X2 [Felis catus]	101081938
3862	0	0	3816	91	XP_019673560.1	0	2138	[[1,473],[89,96]]									740242000		glial fibrillary acidic protein isoform X1 [Felis catus]	101081938
2823	0	0	2822	272	XP_011282203.1	0	3054	[[1,450],[391,403],[395,403],[157,164],[423,431],[97,106],[106,113],[391,402],[157,165],[215,230],[395,402]]									1167574000		tubulin alpha-1C chain [Felis catus]	101081992
63	1	1	0	1451	XP_023114179.1	0	4530	[[1,199],[145,158]]									0		MARCKS-related protein [Felis catus]	101081995
2217	0	0	0	421	XP_023094821.1	0	671	[[1,4308],[391,399],[600,610],[4049,4061],[2878,2887],[2960,2971],[3095,3106],[4114,4123]]									47818730		cytoplasmic dynein 2 heavy chain 1 isoform X6 [Felis catus]	101082005
2221	0	0	2217	421	XP_023094818.1	0	3922	[[1,4341],[391,399],[600,610],[4147,4156],[2878,2887],[4082,4094],[2960,2971],[3095,3106]]									47818730		cytoplasmic dynein 2 heavy chain 1 isoform X3 [Felis catus]	101082005
2220	0	0	2217	421	XP_023094817.1	0	1999	[[1,4341],[391,399],[600,610],[4147,4156],[2878,2887],[4082,4094],[2960,2971],[3095,3106]]									47818730		cytoplasmic dynein 2 heavy chain 1 isoform X2 [Felis catus]	101082005
2222	0	0	2217	421	XP_023094816.1	0	3039	[[1,4348],[391,399],[4154,4163],[600,610],[2878,2887],[2960,2971],[4089,4101],[3095,3106]]									47818730		cytoplasmic dynein 2 heavy chain 1 isoform X1 [Felis catus]	101082005
2218	0	0	2217	421	XP_023094820.1	0	3834	[[1,4315],[391,399],[600,610],[4056,4068],[4121,4130],[2878,2887],[2960,2971],[3095,3106]]									47818730		cytoplasmic dynein 2 heavy chain 1 isoform X5 [Felis catus]	101082005
2219	0	0	2217	421	XP_023094819.1	0	2972	[[1,4322],[391,399],[600,610],[4128,4137],[4063,4075],[2878,2887],[2960,2971],[3095,3106]]									47818730		cytoplasmic dynein 2 heavy chain 1 isoform X4 [Felis catus]	101082005
348	1	1	0	1221	XP_003995912.1	0	3171	[[1,154],[84,90]]									3078330		actin-related protein 2/3 complex subunit 5-like protein [Felis catus]	101082020
449	0	0	0	1155	XP_019674776.2	0	878	[[1,777],[388,399]]									76008900		aldehyde dehydrogenase family 16 member A1 isoform X2 [Felis catus]	101082028
450	0	0	449	1155	XP_011287980.2	0	2900	[[1,803],[414,425]]									76008900		aldehyde dehydrogenase family 16 member A1 isoform X1 [Felis catus]	101082028
651	0	0	0	1029	XP_006942799.1	0	2439	[[1,621],[49,57],[179,190],[326,339],[275,285]]									50561450		cytosolic phospholipase A2 isoform X3 [Felis catus]	101082033
652	0	0	651	1029	XP_019677277.1	0	2747	[[1,742],[170,178],[447,460],[396,406],[300,311]]									50561450		cytosolic phospholipase A2 isoform X2 [Felis catus]	101082033
653	0	0	651	1029	XP_019677275.1	0	2738	[[1,750],[178,186],[455,468],[404,414],[308,319]]									50561450		cytosolic phospholipase A2 isoform X1 [Felis catus]	101082033
4253	0	1	0	58	XP_023099171.1	0	4198	[[1,607],[374,384],[58,68],[229,236],[374,382],[475,488],[373,382],[535,547],[139,152],[373,384],[397,412],[152,162],[104,114],[119,129],[9,21],[24,37],[24,32]]									437122200		lamin-B2 isoform X1 [Felis catus]	101082042
4254	0	0	0	58	XP_023099172.1	0	1116	[[1,520],[287,295],[286,297],[142,149],[388,401],[448,460],[286,295],[287,297],[310,325]]									317046000		lamin-B2 isoform X2 [Felis catus]	101082042
3124	0	0	0	219	XP_019676934.1	0	3878	[[1,1584],[1555,1565],[1431,1445],[1460,1480],[1367,1377],[985,993],[1387,1402],[1023,1034],[1151,1161],[1120,1131]]									70612350		laminin subunit beta-2 isoform X2 [Felis catus]	101082047
3125	0	0	3124	219	XP_003982265.1	0	4117	[[1,1802],[1338,1349],[1605,1620],[1369,1379],[1773,1783],[1203,1211],[1649,1663],[1678,1698],[1585,1595],[1241,1252]]									70612350		laminin subunit beta-2 isoform X1 [Felis catus]	101082047
1802	0	0	0	542	XP_023105221.1	0	1430	[[1,3988],[3607,3615],[1413,1421]]									8070710		dynein heavy chain 1, axonemal isoform X5 [Felis catus]	101082048
1805	0	0	1802	542	XP_019678140.2	0	4565	[[1,4249],[1692,1700],[3868,3876]]									8070710		dynein heavy chain 1, axonemal isoform X2 [Felis catus]	101082048
1806	0	0	1802	542	XP_011277766.2	0	4837	[[1,4267],[1692,1700],[3886,3894]]									8070710		dynein heavy chain 1, axonemal isoform X1 [Felis catus]	101082048
1804	0	0	1802	542	XP_019678141.2	0	1405	[[1,4223],[1692,1700],[3842,3850]]									8070710		dynein heavy chain 1, axonemal isoform X3 [Felis catus]	101082048
1803	0	0	1802	542	XP_019678146.2	0	949	[[1,4203],[1692,1700],[3822,3830]]									8070710		dynein heavy chain 1, axonemal isoform X4 [Felis catus]	101082048
1808	0	0	1802	542	XP_019678150.2	0	4539	[[1,3646],[1692,1700]]									8070710		dynein heavy chain 1, axonemal isoform X6 [Felis catus]	101082048
2023	1	1	0	481	XP_003985337.1	0	818	[[1,610],[162,170]]									8368590		alpha-fetoprotein [Felis catus]	101082056
4850	0	0	4807	2	XP_023109997.1	0	502	[[1,339],[167,174]]									67311500		centrosomal protein CEP57L1 isoform X3 [Felis catus]	101082061
4864	0	0	4807	2	XP_011280817.1	0	455	[[1,480],[308,315]]									67311500		centrosomal protein CEP57L1 isoform X1 [Felis catus]	101082061
4863	0	0	4807	2	XP_023109996.1	0	2002	[[1,478],[306,313]]									67311500		centrosomal protein CEP57L1 isoform X2 [Felis catus]	101082061
1957	1	1	0	499	XP_019688428.1	0	858	[[1,821],[278,290]]									0		protein-glutamine gamma-glutamyltransferase K [Felis catus]	101082066
1258	1	1	0	740	XP_011283930.1	0	1434	[[1,954],[58,67],[311,325],[716,728],[311,320],[159,166],[402,414],[602,617]]									123378000		26S proteasome non-ATPase regulatory subunit 1 [Felis catus]	101082082
2629	0	0	2621	313	XP_023094913.1	0	4595	[[1,1952],[1658,1664]]									0		centrosomal protein of 164 kDa isoform X4 [Felis catus]	101082089
2630	0	0	2621	313	XP_011284676.2	0	2229	[[1,1998],[1704,1710]]									0		centrosomal protein of 164 kDa isoform X3 [Felis catus]	101082089
2628	0	0	2621	313	XP_011284677.1	0	390	[[1,1488],[1194,1200]]									0		centrosomal protein of 164 kDa isoform X5 [Felis catus]	101082089
2632	0	0	2621	313	XP_019666897.1	0	3819	[[1,2036],[1742,1748]]									0		centrosomal protein of 164 kDa isoform X1 [Felis catus]	101082089
2631	0	0	2621	313	XP_011284675.2	0	3058	[[1,2005],[1711,1717]]									0		centrosomal protein of 164 kDa isoform X2 [Felis catus]	101082089
314	0	0	0	1243	XP_006937447.1	0	3527	[[1,463],[126,141],[163,174]]									17373120		cleavage and polyadenylation specificity factor subunit 7 isoform X2 [Felis catus]	101082092
315	0	0	314	1243	XP_019668056.1	0	3305	[[1,472],[126,141],[163,174]]									17373120		cleavage and polyadenylation specificity factor subunit 7 isoform X1 [Felis catus]	101082092
4041	1	1	0	73	XP_023098362.1	0	93	[[1,395],[69,79]]									0		LOW QUALITY PROTEIN: B box and SPRY domain-containing protein [Felis catus]	101082102
1140	0	0	1137	789	XP_023101709.1	0	4432	[[1,927],[609,618]]									5652300		carcinoembryonic antigen-related cell adhesion molecule 1-like [Felis catus]	101082109
857	0	0	0	917	XP_011289202.1	0	2009	[[1,369],[175,186],[186,194],[125,131],[203,217]]									30804880		nucleoside diphosphate kinase 7 isoform X2 [Felis catus]	101082117
858	0	0	857	917	XP_019677135.1	0	4639	[[1,377],[175,186],[186,194],[125,131],[203,217]]									30804880		nucleoside diphosphate kinase 7 isoform X1 [Felis catus]	101082117
410	1	1	0	1181	XP_023095899.1	0	3022	[[1,211],[76,83],[192,210],[192,211]]									102612800		glutathione S-transferase P [Felis catus]	101082184
3684	0	1	0	111	XP_006939845.1	0	149	[[1,146],[70,76],[29,37],[52,60],[90,104],[51,60],[18,27]]									2265670		60S ribosomal protein L26 [Felis catus]	101082194
2027	0	0	0	479	XP_023103821.1	0	2721	[[1,1514],[154,163]]									17752600		phosphatidylinositol 4-phosphate 3-kinase C2 domain-containing subunit beta isoform X2 [Felis catus]	101082204
2029	0	0	2027	479	XP_023103820.1	0	4473	[[1,1648],[154,163]]									17752600		phosphatidylinositol 4-phosphate 3-kinase C2 domain-containing subunit beta isoform X1 [Felis catus]	101082204
2028	0	0	2027	479	XP_023103822.1	0	816	[[1,1641],[154,163]]									17752600		phosphatidylinositol 4-phosphate 3-kinase C2 domain-containing subunit beta isoform X4 [Felis catus]	101082204
736	0	0	0	981	XP_003981439.1	0	4563	[[1,461],[127,144]]									2118280		dynactin subunit 4 isoform X2 [Felis catus]	101082211
737	0	0	736	981	XP_019666149.1	0	3301	[[1,468],[127,144]]									2118280		dynactin subunit 4 isoform X1 [Felis catus]	101082211
393	0	0	392	1193	XP_023107345.1	0	3070	[[1,114],[44,52]]									0		60S ribosomal protein L31 isoform X2 [Felis catus]	101082228
391	0	1	0	1193	XP_003983938.1	0	3278	[[1,126],[24,33],[15,24],[56,64]]									37636700		60S ribosomal protein L31 isoform X1 [Felis catus]	101082228
425	1	1	0	1171	XP_006930649.1	0	2967	[[1,396],[62,75],[93,101]]									8733250		acid ceramidase [Felis catus]	101082231
1104	0	0	0	800	XP_023110764.1	0	1684	[[1,1765],[210,220]]									274200000		tight junction protein ZO-1 isoform X8 [Felis catus]	101082238
1105	0	0	1104	800	XP_023110763.1	0	4493	[[1,1838],[303,313]]									274200000		tight junction protein ZO-1 isoform X7 [Felis catus]	101082238
1110	0	0	1104	800	XP_019687510.1	0	3598	[[1,1944],[402,412]]									274200000		tight junction protein ZO-1 isoform X2 [Felis catus]	101082238
1107	0	0	1104	800	XP_023110762.1	0	1615	[[1,1858],[303,313]]									274200000		tight junction protein ZO-1 isoform X5 [Felis catus]	101082238
1106	0	0	1104	800	XP_019687513.1	0	3601	[[1,1857],[402,412]]									274200000		tight junction protein ZO-1 isoform X6 [Felis catus]	101082238
1109	0	0	1104	800	XP_011281030.2	0	3434	[[1,1937],[402,412]]									274200000		tight junction protein ZO-1 isoform X3 [Felis catus]	101082238
1108	0	0	1104	800	XP_019687512.1	0	2994	[[1,1877],[402,412]]									274200000		tight junction protein ZO-1 isoform X4 [Felis catus]	101082238
1111	0	0	1104	800	XP_019687509.1	0	2860	[[1,1957],[402,412]]									274200000		tight junction protein ZO-1 isoform X1 [Felis catus]	101082238
1949	1	1	0	503	XP_023111481.1	0	867	[[1,1354],[357,369],[431,444],[458,466],[1286,1297],[142,151],[1221,1229],[909,921],[550,561],[121,132],[674,684],[522,536],[508,522],[1062,1074],[654,667],[394,408],[380,394],[478,488],[488,497],[881,894],[536,544]]									128102800		LOW QUALITY PROTEIN: kinectin [Felis catus]	101082241
3860	0	0	3816	91	XP_011282204.1	0	1607	[[1,471],[398,406],[397,406]]									1194376000		peripherin isoform X1 [Felis catus]	101082247
3859	0	0	3816	91	XP_011282205.1	0	383	[[1,470],[398,406],[397,406]]									1194376000		peripherin isoform X2 [Felis catus]	101082247
2530	0	1	0	334	XP_019690982.1	0	2196	[[1,805],[44,52],[598,606],[683,691],[494,506],[103,115],[672,684],[594,609],[684,691],[286,323],[664,672],[691,700],[548,558],[494,504],[396,406],[664,683],[467,474],[405,411],[547,558],[797,805],[588,594],[594,606],[487,494],[349,361],[594,604],[73,85],[535,547],[725,734],[468,474],[672,683]]									2405132000		endoplasmin [Felis catus]	101082249
3798	1	1	0	96	XP_011285228.1	0	126	[[1,505],[180,188],[94,101]]									26443300		pre-mRNA-processing factor 19 [Felis catus]	101082262
2841	0	1	0	269	XP_003994722.1	0	4731	[[1,518],[282,290],[345,370],[108,117],[429,437]]									174744200		LOW QUALITY PROTEIN: aldehyde dehydrogenase, mitochondrial [Felis catus]	101082267
214	1	1	0	1324	XP_003995500.1	0	2103	[[1,693],[68,82]]									0		solute carrier family 28 member 3 [Felis catus]	101082270
2400	0	0	2384	378	XP_011289011.1	0	112	[[1,256],[202,209]]									0		ras-related protein Rab-26 isoform X1 [Felis catus]	101082285
1996	0	1	0	488	XP_023110679.1	0	3912	[[1,452],[49,61],[283,289],[181,189],[46,61],[383,394],[341,354],[394,401]]									225559700		isocitrate dehydrogenase [NADP], mitochondrial isoform X1 [Felis catus]	101082315
1997	0	0	0	488	XP_023110680.1	0	838	[[1,322],[153,159],[253,264],[51,59],[211,224],[264,271]]									204747500		isocitrate dehydrogenase [NADP], mitochondrial isoform X2 [Felis catus]	101082315
2574	0	0	0	324	XP_023096861.1	0	4762	[[1,643],[586,592]]									27482700		receptor-type tyrosine-protein phosphatase epsilon isoform X5 [Felis catus]	101082346
2575	0	0	2574	324	XP_023096856.1	0	482	[[1,701],[644,650]]									27482700		receptor-type tyrosine-protein phosphatase epsilon isoform X2 [Felis catus]	101082346
2576	0	0	2574	324	XP_023096862.1	0	4260	[[1,702],[645,651]]									27482700		receptor-type tyrosine-protein phosphatase epsilon isoform X4 [Felis catus]	101082346
2577	0	0	2574	324	XP_023096855.1	0	3621	[[1,752],[695,701]]									27482700		receptor-type tyrosine-protein phosphatase epsilon isoform X1 [Felis catus]	101082346
2242	0	0	2241	415	XP_023099919.1	0	4528	[[1,4462],[2250,2259],[2795,2808]]									11758200		LOW QUALITY PROTEIN: dynein heavy chain 17, axonemal [Felis catus]	101082357
4291	1	1	0	45	XP_023101413.1	0	59	[[1,559],[19,28],[28,37],[441,455],[455,462],[51,58],[37,51],[242,253],[13,19],[97,105]]									81690240		glucose-6-phosphate isomerase [Felis catus]	101082360
14	1	1	0	1498	XP_019678116.1	0	4803	[[1,105],[6,21]]									2853180		protein S100-A14 [Felis catus]	101082372
3522	0	0	0	142	XP_019691324.1	0	3335	[[1,1492],[899,907],[44,51]]									33311700		ras GTPase-activating-like protein IQGAP2 isoform X3 [Felis catus]	101082373
3524	0	0	3522	142	XP_011282473.2	0	192	[[1,1576],[71,78],[983,991]]									33311700		ras GTPase-activating-like protein IQGAP2 isoform X1 [Felis catus]	101082373
3523	0	0	3522	142	XP_019691318.1	0	3374	[[1,1511],[44,51],[918,926]]									33311700		ras GTPase-activating-like protein IQGAP2 isoform X2 [Felis catus]	101082373
3525	0	0	3522	142	XP_006927862.1	0	1199	[[1,1072],[479,487]]									33311700		ras GTPase-activating-like protein IQGAP2 isoform X4 [Felis catus]	101082373
3184	0	1	0	203	XP_003981521.1	0	1635	[[1,724],[700,708],[64,79],[244,254]]									12953900		threonine--tRNA ligase, cytoplasmic [Felis catus]	101082377
1092	1	1	0	806	XP_023105131.1	0	1629	[[1,499],[236,246],[213,223]]									5593470		methyl-CpG-binding protein 2 [Felis catus]	101082385
2453	0	0	0	360	XP_011280897.1	0	553	[[1,871],[549,566],[535,547],[302,311]]									8424240		bcl-2-associated transcription factor 1 isoform X4 [Felis catus]	101082408
2454	0	0	2453	360	XP_011280896.1	0	2405	[[1,873],[537,549],[304,313],[551,568]]									8424240		bcl-2-associated transcription factor 1 isoform X3 [Felis catus]	101082408
2456	0	0	2453	360	XP_004001569.1	0	2292	[[1,922],[537,549],[304,313],[551,568]]									8424240		bcl-2-associated transcription factor 1 isoform X1 [Felis catus]	101082408
2455	0	0	2453	360	XP_011280895.1	0	4468	[[1,920],[549,566],[535,547],[302,311]]									8424240		bcl-2-associated transcription factor 1 isoform X2 [Felis catus]	101082408
3215	0	0	0	198	XP_003987071.1	0	278	[[1,217],[62,73],[34,42],[133,141],[14,25],[75,83]]									81480380		ras-related protein Rab-11A [Felis catus]	101082410
74	1	1	0	1440	XP_023097262.1	0	4485	[[1,413],[387,400]]									1886060		short-chain specific acyl-CoA dehydrogenase, mitochondrial [Felis catus]	101082442
56	1	1	0	1457	XP_006939682.1	0	2864	[[1,335],[15,39],[2,15]]									7364670		WD repeat-containing protein 5 [Felis catus]	101082447
878	1	1	0	904	XP_019673568.1	0	1955	[[1,232],[37,48]]									2541950		dephospho-CoA kinase domain-containing protein isoform X1 [Felis catus]	101082449
3653	0	0	3649	114	XP_003998192.1	0	2729	[[1,1087],[951,957]]									0		solute carrier family 12 member 4 isoform X1 [Felis catus]	101082453
3652	0	0	3649	114	XP_019675487.1	0	3682	[[1,1081],[945,951]]									0		solute carrier family 12 member 4 isoform X2 [Felis catus]	101082453
264	1	1	0	1284	XP_006943532.1	0	2663	[[1,258],[43,55],[201,227],[29,38],[129,145],[31,38],[175,182],[148,156],[61,69]]									241735200		60S ribosomal protein L8 [Felis catus]	101082467
41	0	0	0	1471	XP_023106216.1	0	3480	[[1,663],[215,222]]									48419700		nuclear factor erythroid 2-related factor 3 isoform X2 [Felis catus]	101082479
42	0	0	41	1471	XP_019680616.2	0	3383	[[1,691],[215,222]]									48419700		nuclear factor erythroid 2-related factor 3 isoform X1 [Felis catus]	101082479
2727	0	0	2715	283	XP_023107348.1	0	104	[[1,790],[156,162]]									0		neuronal PAS domain-containing protein 2 isoform X3 [Felis catus]	101082484
2731	0	0	2715	283	XP_023107346.1	0	2568	[[1,821],[156,162]]									0		neuronal PAS domain-containing protein 2 isoform X1 [Felis catus]	101082484
2726	0	0	2715	283	XP_023107349.1	0	1529	[[1,773],[156,162]]									0		neuronal PAS domain-containing protein 2 isoform X4 [Felis catus]	101082484
2722	0	0	2715	283	XP_023107351.1	0	2514	[[1,679],[156,162]]									0		neuronal PAS domain-containing protein 2 isoform X7 [Felis catus]	101082484
2730	0	0	2715	283	XP_023107347.1	0	4323	[[1,818],[156,162]]									0		neuronal PAS domain-containing protein 2 isoform X2 [Felis catus]	101082484
2724	0	0	2715	283	XP_019682579.1	0	3603	[[1,733],[68,74]]									0		neuronal PAS domain-containing protein 2 isoform X6 [Felis catus]	101082484
2721	0	0	2715	283	XP_019682580.1	0	4377	[[1,678],[13,19]]									0		neuronal PAS domain-containing protein 2 isoform X8 [Felis catus]	101082484
2725	0	0	2715	283	XP_023107350.1	0	3265	[[1,765],[156,162]]									0		neuronal PAS domain-containing protein 2 isoform X5 [Felis catus]	101082484
2409	0	0	0	374	XP_023108168.1	0	3832	[[1,1981],[367,376],[286,295],[1384,1398]]									5983840		pericentriolar material 1 protein isoform X17 [Felis catus]	101082487
2419	0	0	2409	374	XP_023108158.1	0	2151	[[1,2148],[1527,1541],[436,445],[325,334]]									5983840		pericentriolar material 1 protein isoform X7 [Felis catus]	101082487
2421	0	0	2409	374	XP_023108156.1	0	1844	[[1,2162],[386,395],[1541,1555],[497,506]]									5983840		pericentriolar material 1 protein isoform X5 [Felis catus]	101082487
2410	0	0	2409	374	XP_023108164.1	0	910	[[1,2003],[386,395],[1588,1602],[497,506]]									5983840		pericentriolar material 1 protein isoform X13 [Felis catus]	101082487
2423	0	0	2409	374	XP_023108154.1	0	1834	[[1,2185],[386,395],[1588,1602],[497,506]]									5983840		pericentriolar material 1 protein isoform X3 [Felis catus]	101082487
2422	0	0	2409	374	XP_023108155.1	0	2055	[[1,2179],[1558,1572],[467,476],[386,395]]									5983840		pericentriolar material 1 protein isoform X4 [Felis catus]	101082487
2412	0	0	2409	374	XP_023108166.1	0	4233	[[1,2036],[367,376],[1439,1453],[286,295]]									5983840		pericentriolar material 1 protein isoform X15 [Felis catus]	101082487
2414	0	0	2409	374	XP_023108165.1	0	2479	[[1,2075],[1478,1492],[406,415],[325,334]]									5983840		pericentriolar material 1 protein isoform X14 [Felis catus]	101082487
2411	0	0	2409	374	XP_023108167.1	0	3730	[[1,2020],[1423,1437],[325,334],[406,415]]									5983840		pericentriolar material 1 protein isoform X16 [Felis catus]	101082487
2417	0	0	2409	374	XP_023108160.1	0	585	[[1,2118],[1497,1511],[406,415],[325,334]]									5983840		pericentriolar material 1 protein isoform X9 [Felis catus]	101082487
2425	0	0	2409	374	XP_023108152.1	0	3128	[[1,2209],[386,395],[1588,1602],[497,506]]									5983840		pericentriolar material 1 protein isoform X1 [Felis catus]	101082487
2413	0	0	2409	374	XP_023108163.1	0	367	[[1,2060],[367,376],[1439,1453],[286,295]]									5983840		pericentriolar material 1 protein isoform X12 [Felis catus]	101082487
2415	0	0	2409	374	XP_023108162.1	0	3229	[[1,2079],[367,376],[286,295],[1458,1472]]									5983840		pericentriolar material 1 protein isoform X11 [Felis catus]	101082487
2416	0	0	2409	374	XP_023108161.1	0	3744	[[1,2109],[397,406],[286,295],[1488,1502]]									5983840		pericentriolar material 1 protein isoform X10 [Felis catus]	101082487
2424	0	0	2409	374	XP_023108153.1	0	4865	[[1,2190],[1569,1583],[386,395],[497,506]]									5983840		pericentriolar material 1 protein isoform X2 [Felis catus]	101082487
2420	0	0	2409	374	XP_023108157.1	0	2122	[[1,2154],[386,395],[1533,1547],[497,506]]									5983840		pericentriolar material 1 protein isoform X6 [Felis catus]	101082487
2418	0	0	2409	374	XP_023108159.1	0	4863	[[1,2135],[386,395],[1514,1528],[497,506]]									5983840		pericentriolar material 1 protein isoform X8 [Felis catus]	101082487
3470	0	0	0	154	XP_006943674.1	0	211	[[1,712],[44,53],[282,295],[672,684]]									41078230		ribosomal protein S6 kinase alpha-3 isoform X2 [Felis catus]	101082546
3471	0	0	3470	154	XP_019679211.1	0	1406	[[1,713],[45,54],[673,685],[283,296]]									41078230		ribosomal protein S6 kinase alpha-3 isoform X1 [Felis catus]	101082546
3472	0	0	3470	154	XP_004000383.1	0	4836	[[1,741],[73,82],[701,713],[311,324]]									41078230		ribosomal protein S6 kinase alpha-3 isoform X3 [Felis catus]	101082546
2635	1	1	0	310	XP_011280815.1	0	463	[[1,425],[283,301]]									4796620		sphingomyelin phosphodiesterase 2 [Felis catus]	101082570
447	0	0	0	1156	XP_003986993.1	0	2785	[[1,330],[105,117]]									4198310		secretory carrier-associated membrane protein 2 isoform X1 [Felis catus]	101082572
448	0	0	447	1156	XP_019687602.1	0	4307	[[1,373],[148,160]]									4198310		secretory carrier-associated membrane protein 2 isoform X2 [Felis catus]	101082572
3023	0	1	0	235	XP_023111814.1	0	2269	[[1,4647],[1688,1698],[2095,2106],[2384,2397],[664,682],[122,137],[1680,1688],[657,664],[4256,4264],[2512,2521],[2685,2695],[4277,4284],[603,612],[60,68],[1900,1913],[3255,3267],[1186,1192],[1559,1568],[1900,1918],[1509,1515],[2350,2359],[1091,1101],[3168,3175],[3207,3221],[1879,1888],[3913,3924],[2512,2520],[1243,1254],[3208,3221],[2400,2418],[2038,2047],[2784,2798],[167,186],[577,584],[2695,270…									429448900		cytoplasmic dynein 1 heavy chain 1 [Felis catus]	101082576
20	1	1	0	1492	XP_003993234.1	0	4761	[[1,313],[242,258],[83,98]]									16035660		very-long-chain 3-oxoacyl-CoA reductase [Felis catus]	101082595
3601	0	0	0	122	XP_023107417.1	0	749	[[1,356],[220,226]]									4072590		spermatid-associated protein isoform X2 [Felis catus]	101082618
3606	0	0	3601	122	XP_006927362.1	0	198	[[1,425],[289,295]]									4072590		spermatid-associated protein isoform X1 [Felis catus]	101082618
3613	0	0	3601	122	XP_003980448.2	0	1301	[[1,458],[322,328]]									4072590		spermatid-associated protein isoform X3 [Felis catus]	101082618
1351	0	1	0	702	XP_023103700.1	0	4576	[[1,240],[30,40],[97,106]]									29478630		hepatoma-derived growth factor isoform X1 [Felis catus]	101082623
1352	0	0	0	702	XP_023103703.1	0	1358	[[1,208],[65,74]]									9097230		hepatoma-derived growth factor isoform X2 [Felis catus]	101082623
398	1	1	0	1189	XP_006943259.1	0	2232	[[1,104],[62,74],[45,58],[58,74]]									16318830		protein S100-A16 [Felis catus]	101082624
1480	1	1	0	659	XP_023104326.1	0	1254	[[1,533],[400,409]]									0		beta-1-syntrophin [Felis catus]	101082628
3345	0	0	0	174	XP_023105180.1	0	1421	[[1,2640],[1807,1824],[286,300],[43,52],[2007,2018],[1944,1952],[290,300],[368,384],[976,995],[1440,1451],[761,772],[1478,1487],[1930,1944],[428,438],[1360,1382],[509,521],[2273,2282],[2007,2017],[1996,2007],[286,301],[685,701],[2235,2243],[1539,1548],[1235,1247],[922,937],[1358,1376],[2614,2624],[877,885],[300,310],[1273,1284],[271,279],[864,875],[34,44],[1020,1033],[44,52],[983,995],[8,25],[269…									1238544000		filamin-A isoform X2 [Felis catus]	101082637
3346	0	0	3345	174	XP_023105179.1	0	4272	[[1,2648],[286,300],[43,52],[1440,1451],[290,300],[368,384],[761,772],[1478,1487],[428,438],[8,25],[2281,2290],[1360,1382],[509,521],[2334,2347],[286,301],[685,701],[1539,1548],[1815,1832],[1235,1247],[2243,2251],[922,937],[1358,1376],[2622,2632],[877,885],[300,310],[2004,2015],[1273,1284],[2541,2560],[271,279],[864,875],[34,44],[1020,1033],[44,52],[2632,2644],[983,995],[1938,1952],[269,279],[136…									1238544000		filamin-A isoform X1 [Felis catus]	101082637
3296	0	0	3291	184	XP_023109545.1	0	2602	[[1,267],[123,135],[110,123]]									21744240		DLA class II histocompatibility antigen, DR-1 beta chain [Felis catus]	101082653
814	0	0	0	937	XP_023113935.1	0	3850	[[1,3520],[535,546]]									2504520		msx2-interacting protein isoform X2 [Felis catus]	101082674
815	0	0	814	937	XP_023113934.1	0	2072	[[1,3679],[694,705]]									2504520		msx2-interacting protein isoform X1 [Felis catus]	101082674
1212	0	1	0	764	XP_003993166.1	0	1484	[[1,198],[77,93],[177,185],[17,24],[136,156]]									14830070		protein lin-7 homolog C [Felis catus]	101082691
2229	0	0	0	418	XP_023098739.1	0	667	[[1,881],[720,729],[807,816]]									1988460		sarcosine dehydrogenase, mitochondrial isoform X3 [Felis catus]	101082702
2231	0	0	2229	418	XP_023098737.1	0	4549	[[1,947],[873,882],[786,795]]									1988460		sarcosine dehydrogenase, mitochondrial isoform X1 [Felis catus]	101082702
2230	0	0	2229	418	XP_023098738.1	0	3831	[[1,919],[845,854],[758,767]]									1988460		sarcosine dehydrogenase, mitochondrial isoform X2 [Felis catus]	101082702
185	1	1	0	1345	XP_003982189.1	0	3868	[[1,588],[281,291]]									2302790		phosphatidylinositide phosphatase SAC1 [Felis catus]	101082728
4665	0	0	4660	17	XP_003984178.1	0	22	[[1,377],[330,337],[41,63],[328,338],[20,30],[52,63],[52,64],[317,328],[314,328],[41,52],[328,337],[198,208],[208,217],[41,64]]									5591509000		actin, gamma-enteric smooth muscle [Felis catus]	101082743
1468	0	1	0	663	XP_003985733.1	0	1622	[[1,227],[68,83],[36,50],[68,79],[37,50],[2,22],[67,79],[101,110],[2,18],[94,101],[67,83]]									2215859000		histone H1.5 [Felis catus]	101082749
1992	0	0	0	489	XP_019686163.1	0	841	[[1,254],[4,11]]									19271000		protein canopy homolog 3 isoform X3 [Felis catus]	101082750
1994	0	0	1992	489	XP_006931782.1	0	1133	[[1,308],[58,65]]									19271000		protein canopy homolog 3 isoform X1 [Felis catus]	101082750
1993	0	0	1992	489	XP_003986196.1	0	4348	[[1,280],[58,65]]									19271000		protein canopy homolog 3 isoform X2 [Felis catus]	101082750
2443	1	1	0	366	XP_023114944.1	0	563	[[1,98],[19,33],[19,29]]									21826510		protein S100-A10 [Felis catus]	101082765
4773	0	0	4770	7	XP_019670550.1	0	991	[[1,1590],[867,874]]									0		microtubule cross-linking factor 1 isoform X10 [Felis catus]	101082783
4781	0	0	4770	7	XP_023097528.1	0	4805	[[1,1982],[1259,1266]]									0		microtubule cross-linking factor 1 isoform X6 [Felis catus]	101082783
4774	0	0	4770	7	XP_023097531.1	0	1806	[[1,1601],[826,833]]									0		microtubule cross-linking factor 1 isoform X9 [Felis catus]	101082783
4780	0	0	4770	7	XP_023097523.1	0	1764	[[1,1668],[893,900]]									0		microtubule cross-linking factor 1 isoform X1 [Felis catus]	101082783
4776	0	0	4770	7	XP_023097527.1	0	766	[[1,1627],[852,859]]									0		microtubule cross-linking factor 1 isoform X5 [Felis catus]	101082783
4775	0	0	4770	7	XP_023097530.1	0	3584	[[1,1602],[827,834]]									0		microtubule cross-linking factor 1 isoform X8 [Felis catus]	101082783
4779	0	0	4770	7	XP_023097524.1	0	17	[[1,1667],[892,899]]									0		microtubule cross-linking factor 1 isoform X2 [Felis catus]	101082783
4778	0	0	4770	7	XP_023097525.1	0	1750	[[1,1658],[883,890]]									0		microtubule cross-linking factor 1 isoform X3 [Felis catus]	101082783
4772	0	0	4770	7	XP_023097532.1	0	2262	[[1,1549],[826,833]]									0		microtubule cross-linking factor 1 isoform X11 [Felis catus]	101082783
4777	0	0	4770	7	XP_023097526.1	0	8	[[1,1642],[867,874]]									0		microtubule cross-linking factor 1 isoform X4 [Felis catus]	101082783
1903	0	0	1902	519	XP_019684532.2	0	723	[[1,236],[159,165]]									54578500		membrane-associated progesterone receptor component 2 isoform X2 [Felis catus]	101082817
1904	0	0	1902	519	XP_003985064.3	0	3292	[[1,248],[151,157]]									54578500		membrane-associated progesterone receptor component 2 isoform X1 [Felis catus]	101082817
463	1	1	0	1147	XP_023110003.1	0	2872	[[1,1882],[231,244]]									5865750		adenylate kinase 9 [Felis catus]	101082824
444	1	1	0	1159	XP_011283163.1	0	2853	[[1,330],[213,226],[2,18]]									14744260		calponin-3 [Felis catus]	101082838
4412	0	1	0	34	XP_003991491.1	0	4412	[[1,278],[7,16],[199,207]]									31211700		carbonyl reductase [NADPH] 3 [Felis catus]	101082844
517	0	0	0	1109	XP_019671204.1	0	3340	[[1,333],[243,253]]									0		asporin isoform X2 [Felis catus]	101082855
518	0	0	517	1109	XP_003995354.1	0	2722	[[1,373],[283,293]]									0		asporin isoform X1 [Felis catus]	101082855
2885	0	0	2878	262	XP_023100456.1	0	1298	[[1,2016],[1639,1652],[1221,1238],[1903,1914],[811,822],[1764,1772],[1451,1460],[1838,1849],[1212,1221],[703,709],[1924,1935],[1575,1585],[1530,1544],[1705,1716],[1744,1764],[1377,1404],[1892,1903],[1945,1959],[221,234],[1489,1501],[1295,1307],[1618,1632],[880,889],[1492,1501],[1069,1082],[921,929],[910,920],[1688,1695],[1506,1519],[1924,1940],[1436,1447],[101,109],[1404,1418],[1970,1980],[220,23…									1114405000		myosin-10 isoform X5 [Felis catus]	101082861
2883	0	0	2878	262	XP_023100458.1	0	1373	[[1,2007],[1483,1492],[1630,1643],[1566,1576],[101,109],[1060,1073],[1961,1971],[1936,1950],[1894,1905],[1368,1395],[694,700],[1212,1229],[1286,1298],[1482,1492],[1734,1755],[901,911],[1609,1623],[802,813],[1521,1535],[1395,1409],[1755,1763],[1679,1686],[1829,1840],[1915,1931],[1129,1142],[912,920],[1844,1853],[221,234],[1497,1510],[1427,1438],[1203,1212],[1735,1755],[1442,1451],[802,816],[220,23…									1114405000		myosin-10 isoform X7 [Felis catus]	101082861
2884	0	0	2878	262	XP_023100457.1	0	4490	[[1,2008],[71,79],[1443,1452],[1484,1493],[190,204],[1213,1230],[1680,1687],[1962,1972],[1287,1299],[1610,1624],[1061,1074],[902,912],[376,391],[1830,1841],[1697,1708],[1396,1410],[1937,1951],[1567,1577],[1736,1756],[695,701],[913,921],[1895,1906],[1631,1644],[1369,1396],[1916,1932],[1884,1895],[1522,1536],[872,881],[803,817],[803,814],[1204,1213],[1845,1854],[1428,1439],[1130,1143],[1483,1493],[…									1114405000		myosin-10 isoform X6 [Felis catus]	101082861
2886	0	0	2878	262	XP_023100455.1	0	881	[[1,2017],[1706,1717],[1854,1863],[1378,1405],[101,109],[1492,1502],[1619,1633],[710,718],[1139,1152],[1222,1239],[1765,1773],[1925,1941],[1893,1904],[704,710],[1070,1083],[1405,1419],[1296,1308],[1925,1936],[1946,1960],[1904,1915],[1689,1696],[922,930],[1971,1981],[1744,1765],[1437,1448],[1839,1850],[221,234],[1213,1222],[1745,1765],[911,921],[1640,1653],[1490,1502],[220,234],[406,421],[881,890]…									1114405000		myosin-10 isoform X4 [Felis catus]	101082861
2888	0	0	2878	262	XP_023100453.1	0	4509	[[1,2037],[1874,1883],[832,846],[101,109],[1639,1653],[1472,1481],[724,730],[730,738],[1159,1172],[1398,1425],[1709,1716],[1859,1870],[1512,1522],[1242,1259],[1551,1565],[901,910],[1945,1956],[1726,1737],[1785,1793],[1316,1328],[1924,1935],[1966,1980],[220,234],[931,941],[1945,1961],[221,234],[1090,1103],[1510,1522],[1991,2001],[1913,1924],[1765,1785],[1527,1540],[1764,1785],[1513,1522],[1457,146…									1114405000		myosin-10 isoform X2 [Felis catus]	101082861
2889	0	0	2878	262	XP_023100452.1	0	1353	[[1,2038],[902,911],[1727,1738],[1399,1426],[1710,1717],[1243,1260],[101,109],[1160,1173],[1473,1482],[1091,1104],[1875,1884],[1967,1981],[1317,1329],[1640,1654],[731,739],[1765,1786],[1992,2002],[1860,1871],[932,942],[1661,1674],[1786,1794],[1458,1469],[221,234],[1914,1925],[1426,1440],[1597,1607],[1766,1786],[725,731],[833,847],[1511,1523],[220,234],[1513,1523],[1925,1936],[406,421],[833,844],[…									1114405000		myosin-10 isoform X1 [Felis catus]	101082861
2887	0	0	2878	262	XP_023100454.1	0	2658	[[1,2028],[1587,1597],[1700,1707],[1501,1513],[1504,1513],[933,941],[101,109],[1233,1250],[1224,1233],[1755,1776],[1463,1472],[1957,1971],[1936,1947],[1389,1416],[1982,1992],[1776,1784],[1081,1094],[721,729],[1651,1664],[892,901],[1416,1430],[221,234],[1150,1163],[1756,1776],[1936,1952],[1717,1728],[1915,1926],[715,721],[1448,1459],[823,837],[1850,1861],[220,234],[1307,1319],[1503,1513],[1630,164…									1114405000		myosin-10 isoform X3 [Felis catus]	101082861
498	0	0	0	1121	XP_019677279.1	0	2540	[[1,2362],[291,306],[1339,1357],[28,43],[1054,1066],[1503,1513],[943,955]]									11367150		nucleoprotein TPR isoform X2 [Felis catus]	101082873
499	0	0	498	1121	XP_011289312.1	0	2207	[[1,2363],[291,306],[1339,1357],[28,43],[1054,1066],[1503,1513],[943,955]]									11367150		nucleoprotein TPR isoform X1 [Felis catus]	101082873
106	1	1	0	1413	XP_023104748.1	0	4341	[[1,916],[594,605]]									12304000		MAP7 domain-containing protein 3 [Felis catus]	101082888
2851	0	0	2837	269	XP_019687911.1	0	2220	[[1,502],[283,291]]									69831800		retinal dehydrogenase 2 isoform X4 [Felis catus]	101082916
2846	0	0	2837	269	XP_023111065.1	0	3811	[[1,428],[161,169]]									69831800		retinal dehydrogenase 2 isoform X6 [Felis catus]	101082916
2856	0	0	2837	269	XP_006932563.3	0	1738	[[1,550],[283,291]]									69831800		retinal dehydrogenase 2 isoform X1 [Felis catus]	101082916
2855	0	0	2837	269	XP_011281202.1	0	435	[[1,527],[283,291]]									69831800		retinal dehydrogenase 2 isoform X2 [Felis catus]	101082916
2848	0	0	2837	269	XP_019687913.2	0	1540	[[1,454],[187,195]]									69831800		retinal dehydrogenase 2 isoform X5 [Felis catus]	101082916
2853	0	0	2837	269	XP_011281203.1	0	3214	[[1,519],[283,291]]									69831800		retinal dehydrogenase 2 isoform X3 [Felis catus]	101082916
4306	0	0	0	43	XP_011281953.1	0	2420	[[1,389],[86,104]]									0		abl interactor 1 isoform X16 [Felis catus]	101082922
4316	0	0	4306	43	XP_011281948.1	0	4299	[[1,476],[86,104]]									0		abl interactor 1 isoform X9 [Felis catus]	101082922
4325	0	0	4306	43	XP_011281943.1	0	3687	[[1,504],[86,104]]									0		abl interactor 1 isoform X3 [Felis catus]	101082922
4327	0	0	4306	43	XP_011281942.1	0	2477	[[1,508],[86,104]]									0		abl interactor 1 isoform X2 [Felis catus]	101082922
4311	0	0	4306	43	XP_011281950.1	0	2287	[[1,452],[86,104]]									0		abl interactor 1 isoform X12 [Felis catus]	101082922
4310	0	0	4306	43	XP_023112229.1	0	191	[[1,448],[86,104]]									0		abl interactor 1 isoform X13 [Felis catus]	101082922
4317	0	0	4306	43	XP_011281947.1	0	4553	[[1,477],[86,104]]									0		abl interactor 1 isoform X8 [Felis catus]	101082922
4308	0	0	4306	43	XP_011281951.1	0	2913	[[1,447],[86,104]]									0		abl interactor 1 isoform X14 [Felis catus]	101082922
4314	0	0	4306	43	XP_019689648.1	0	2317	[[1,472],[49,67]]									0		abl interactor 1 isoform X10 [Felis catus]	101082922
4322	0	0	4306	43	XP_011281944.1	0	4529	[[1,482],[86,104]]									0		abl interactor 1 isoform X4 [Felis catus]	101082922
4312	0	0	4306	43	XP_011281949.1	0	3566	[[1,453],[86,104]]									0		abl interactor 1 isoform X11 [Felis catus]	101082922
4320	0	0	4306	43	XP_011281945.1	0	2398	[[1,481],[86,104]]									0		abl interactor 1 isoform X5 [Felis catus]	101082922
4307	0	0	4306	43	XP_011281952.1	0	584	[[1,394],[86,104]]									0		abl interactor 1 isoform X15 [Felis catus]	101082922
4328	0	0	4306	43	XP_011281941.1	0	3699	[[1,509],[86,104]]									0		abl interactor 1 isoform X1 [Felis catus]	101082922
4319	0	0	4306	43	XP_011281946.1	0	617	[[1,480],[86,104]]									0		abl interactor 1 isoform X6 [Felis catus]	101082922
4318	0	0	4306	43	XP_023112228.1	0	436	[[1,479],[86,104]]									0		abl interactor 1 isoform X7 [Felis catus]	101082922
1606	0	0	0	612	XP_023116196.1	0	2741	[[1,522],[107,113]]									40698700		LOW QUALITY PROTEIN: importin subunit alpha-3 [Felis catus]	101082935
325	0	0	0	1237	XP_019682714.1	0	3751	[[1,750],[10,20]]									34687100		protein phosphatase 1 regulatory subunit 21 isoform X2 [Felis catus]	101082997
326	0	0	325	1237	XP_003984020.1	0	2375	[[1,781],[10,20]]									34687100		protein phosphatase 1 regulatory subunit 21 isoform X1 [Felis catus]	101082997
1908	1	1	0	517	XP_003990690.2	0	899	[[1,104],[4,13],[56,63],[53,63]]									124786200		protein S100-A11 [Felis catus]	101083022
3	1	1	0	1509	XP_003991729.1	0	4876	[[1,237],[185,196]]									0		rab-like protein 3 [Felis catus]	101083028
111	1	1	0	1408	XP_023096039.1	0	4326	[[1,338],[205,216],[193,205],[315,325],[296,308],[103,111],[11,20]]									56520010		transaldolase [Felis catus]	101083034
1177	1	1	0	773	XP_003995618.1	0	2981	[[1,700],[197,209],[63,78],[677,685],[677,688],[430,439],[467,477]]									43396730		dynein intermediate chain 1, axonemal [Felis catus]	101083042
3067	0	0	0	228	XP_023104756.1	0	914	[[1,805],[35,52],[408,420]]									6713180		intraflagellar transport protein 88 homolog isoform X3 [Felis catus]	101083054
3070	0	0	3067	228	XP_023104841.1	0	629	[[1,748],[351,363]]									6713180		intraflagellar transport protein 88 homolog isoform X4 [Felis catus]	101083054
3071	0	0	3067	228	XP_023104739.1	0	323	[[1,807],[410,422]]									6713180		intraflagellar transport protein 88 homolog isoform X2 [Felis catus]	101083054
3068	0	0	3067	228	XP_023104726.1	0	2076	[[1,826],[56,73],[429,441]]									6713180		intraflagellar transport protein 88 homolog isoform X1 [Felis catus]	101083054
3069	0	0	3067	228	XP_023104860.1	0	2044	[[1,720],[323,335]]									6713180		intraflagellar transport protein 88 homolog isoform X5 [Felis catus]	101083054
2096	0	1	0	454	XP_003999670.1	0	747	[[1,546],[519,528],[182,192],[378,390],[21,32],[519,529],[79,86],[182,198],[22,32],[249,267],[307,314],[232,238],[69,79],[140,150],[217,229],[1,16],[182,191]]									379080300		T-complex protein 1 subunit gamma isoform X1 [Felis catus]	101083059
2097	0	0	0	454	XP_019677973.1	0	2586	[[1,501],[187,193],[204,222],[474,483],[474,484],[137,146],[172,184],[24,34],[333,345],[34,41],[95,105],[262,269],[137,147],[137,153]]									293313100		T-complex protein 1 subunit gamma isoform X2 [Felis catus]	101083059
298	1	1	0	1255	XP_023112106.1	0	1150	[[1,1177],[333,342],[706,717]]									35221520		LOW QUALITY PROTEIN: leucine--tRNA ligase, cytoplasmic [Felis catus]	101083060
1214	0	0	0	763	XP_023114428.1	0	1483	[[1,943],[932,939],[177,190],[116,123]]									4233180		endoplasmic reticulum aminopeptidase 1 isoform X2 [Felis catus]	101083063
1215	0	0	1214	763	XP_011283026.1	0	4733	[[1,978],[151,158],[967,974],[212,225]]									4233180		endoplasmic reticulum aminopeptidase 1 isoform X1 [Felis catus]	101083063
38	1	1	0	1474	XP_003986857.1	0	4640	[[1,248],[39,47]]									0		peroxisomal membrane protein 11A isoform X1 [Felis catus]	101083084
1785	0	0	1784	550	XP_011281488.1	0	3439	[[1,167],[14,20],[115,122]]									93749500		cofilin-2 [Felis catus]	101083089
780	1	1	0	957	XP_011284727.1	0	2127	[[1,706],[555,566],[647,656]]									14824900		dolichyl-diphosphooligosaccharide--protein glycosyltransferase subunit STT3A [Felis catus]	101083108
244	0	1	0	1301	XP_003993713.1	0	2222	[[1,202],[72,80],[173,188]]									35852900		ras-related protein Rab-1B [Felis catus]	101083111
2053	0	0	0	470	XP_023099077.1	0	861	[[1,1575],[847,860],[369,375]]									33729140		LOW QUALITY PROTEIN: probable global transcription activator SNF2L2 [Felis catus]	101083118
2867	0	1	0	266	XP_011287917.2	0	4663	[[1,706],[680,689],[680,695],[400,406],[689,695]]									34163350		transmembrane channel-like protein 4 [Felis catus]	101083126
3793	0	0	0	98	XP_023106650.1	0	3414	[[1,444],[140,151]]									0		perilipin-3 isoform X2 [Felis catus]	101083148
3794	0	0	3793	98	XP_023106649.1	0	757	[[1,445],[140,151]]									0		perilipin-3 isoform X1 [Felis catus]	101083148
1985	0	0	1984	493	XP_023109546.1	0	847	[[1,277],[179,193],[80,92]]									17473830		proteasome subunit beta type-8 [Felis catus]	101083171
3065	0	0	3043	229	XP_003987155.2	0	805	[[1,367],[260,265]]									165652000		LOW QUALITY PROTEIN: protein GRINL1A [Felis catus]	101083180
2127	0	0	0	445	XP_023113924.1	0	789	[[1,127],[78,84]]									33477400		EF-hand domain-containing protein D2 isoform X2 [Felis catus]	101083189
2128	0	0	2127	445	XP_023113923.1	0	1807	[[1,242],[193,199]]									33477400		EF-hand domain-containing protein D2 isoform X1 [Felis catus]	101083189
285	1	1	0	1265	XP_006936522.1	0	3396	[[1,205],[57,64],[78,94],[180,189],[97,106],[32,39],[144,158]]									223373900		60S ribosomal protein L15 [Felis catus]	101083198
25	1	1	0	1487	XP_003997219.1	0	4019	[[1,620],[398,411]]									2946110		signal recognition particle subunit SRP68 [Felis catus]	101083221
2616	0	1	0	314	XP_023102930.1	0	3370	[[1,294],[168,174],[55,66],[201,212],[239,247]]									138993300		40S ribosomal protein S2 [Felis catus]	101083229
785	1	1	0	953	XP_023103410.1	0	2117	[[1,701],[619,629],[451,458],[11,24],[261,281]]									18940440		calpain-2 catalytic subunit [Felis catus]	101083231
1399	0	0	0	684	XP_006927546.1	0	3800	[[1,306],[196,209]]									0		E3 ubiquitin-protein ligase TRIM7 isoform X6 [Felis catus]	101083233
1401	0	0	1399	684	XP_006927544.1	0	3087	[[1,320],[196,209]]									0		E3 ubiquitin-protein ligase TRIM7 isoform X4 [Felis catus]	101083233
1402	0	0	1399	684	XP_006927543.1	0	4489	[[1,393],[196,209]]									0		E3 ubiquitin-protein ligase TRIM7 isoform X2 [Felis catus]	101083233
1403	0	0	1399	684	XP_003980686.1	0	2254	[[1,507],[196,209]]									0		E3 ubiquitin-protein ligase TRIM7 isoform X1 [Felis catus]	101083233
1400	0	0	1399	684	XP_006927545.1	0	1313	[[1,318],[196,209]]									0		E3 ubiquitin-protein ligase TRIM7 isoform X5 [Felis catus]	101083233
3782	0	1	0	99	XP_023103966.1	0	2892	[[1,637],[279,288],[247,260],[279,285],[300,312],[349,357],[187,197],[158,167],[300,310]]									91507880		polyadenylate-binding protein 1 [Felis catus]	101083238
715	0	0	0	993	XP_023104791.1	0	3848	[[1,277],[204,215]]									0		uracil phosphoribosyltransferase homolog isoform X3 [Felis catus]	101083245
716	0	0	715	993	XP_023104790.1	0	4374	[[1,277],[204,215]]									0		uracil phosphoribosyltransferase homolog isoform X2 [Felis catus]	101083245
717	0	0	715	993	XP_023104789.1	0	3749	[[1,307],[204,215]]									0		uracil phosphoribosyltransferase homolog isoform X1 [Felis catus]	101083245
296	0	0	0	1256	XP_023107790.1	0	3355	[[1,191],[90,97]]									6663630		UPF0573 protein C2orf70 homolog isoform X2 [Felis catus]	101083259
297	0	0	296	1256	XP_003984465.3	0	4039	[[1,202],[101,108]]									6663630		UPF0573 protein C2orf70 homolog isoform X1 [Felis catus]	101083259
3741	0	0	3739	104	XP_023110466.1	0	775	[[1,131],[38,44],[90,97],[83,90],[83,97]]									1157552000		histone H2A type 1-J [Felis catus]	101083265
2436	0	0	0	370	XP_023110280.1	0	1800	[[1,578],[239,248],[356,364],[63,72],[333,340],[310,318],[481,497]]									33278820		coiled-coil domain-containing protein 170 isoform X2 [Felis catus]	101083267
2437	0	0	2436	370	XP_023110279.1	0	4413	[[1,686],[464,472],[441,448],[589,605],[347,356],[418,426],[171,180]]									33278820		coiled-coil domain-containing protein 170 isoform X1 [Felis catus]	101083267
1677	1	1	0	581	XP_006934192.1	0	1053	[[1,415],[305,316]]									10835100		alpha-N-acetylgalactosaminidase [Felis catus]	101083277
2710	0	0	0	284	XP_023103812.1	0	2334	[[1,513],[492,504]]									1894390		coiled-coil domain-containing protein 181 isoform X5 [Felis catus]	101083315
2714	0	0	2710	284	XP_023103808.1	0	855	[[1,541],[520,532]]									1894390		coiled-coil domain-containing protein 181 isoform X1 [Felis catus]	101083315
2713	0	0	2710	284	XP_023103809.1	0	4430	[[1,540],[519,531]]									1894390		coiled-coil domain-containing protein 181 isoform X2 [Felis catus]	101083315
2711	0	0	2710	284	XP_019677137.1	0	4627	[[1,536],[515,527]]									1894390		coiled-coil domain-containing protein 181 isoform X4 [Felis catus]	101083315
2712	0	0	2710	284	XP_019677136.1	0	1049	[[1,537],[516,528]]									1894390		coiled-coil domain-containing protein 181 isoform X3 [Felis catus]	101083315
1742	0	0	1739	560	XP_011279609.1	0	4296	[[1,1171],[723,733],[690,699],[1040,1046]]									20534910		WD repeat-containing protein 35 isoform X1 [Felis catus]	101083332
1744	0	0	1739	560	XP_019683431.1	0	3342	[[1,952],[701,710],[734,744]]									11502400		WD repeat-containing protein 35 isoform X4 [Felis catus]	101083332
1743	0	0	1739	560	XP_011279610.1	0	989	[[1,1182],[701,710],[734,744],[1051,1057]]									20534910		WD repeat-containing protein 35 isoform X2 [Felis catus]	101083332
1741	0	0	1739	560	XP_019683430.1	0	1548	[[1,1046],[565,574],[598,608],[915,921]]									20534910		WD repeat-containing protein 35 isoform X3 [Felis catus]	101083332
168	0	0	0	1360	XP_019684234.1	0	4151	[[1,459],[231,238]]									44446700		myotubularin-related protein 9 isoform X2 [Felis catus]	101083335
169	0	0	168	1360	XP_011279865.1	0	3937	[[1,550],[231,238]]									44446700		myotubularin-related protein 9 isoform X1 [Felis catus]	101083335
674	0	0	0	1019	XP_006932683.2	0	90	[[1,317],[1,11]]									3493490		jmjC domain-containing protein 7 isoform X2 [Felis catus]	101083342
675	0	0	674	1019	XP_006932684.2	0	150	[[1,1013],[1,11]]									3493490		cytosolic phospholipase A2 beta isoform X3 [Felis catus]	101083342
1652	0	1	0	593	XP_003989320.2	0	1087	[[1,421],[304,315],[279,286],[384,391],[179,187],[162,173],[396,403],[366,374],[318,330],[135,142],[68,76]]									184513400		60S ribosomal protein L3 [Felis catus]	101083352
657	0	1	0	1027	XP_023114544.1	0	4770	[[1,563],[504,516],[9,24]]									0		phosphoglucomutase-1 isoform X2 [Felis catus]	101083353
658	0	0	0	1027	XP_019692714.1	0	2435	[[1,581],[522,534]]									0		phosphoglucomutase-1 isoform X1 [Felis catus]	101083353
3571	1	1	0	132	XP_019669237.1	0	179	[[1,522],[506,514]]									234183000		pyridine nucleotide-disulfide oxidoreductase domain-containing protein 2 isoform X8 [Felis catus]	101083368
3879	0	0	3874	89	XP_006939370.1	0	119	[[1,929],[889,895]]									0		TBC1 domain family member 2A isoform X1 [Felis catus]	101083375
3877	0	0	3874	89	XP_006939372.1	0	189	[[1,728],[688,694]]									0		TBC1 domain family member 2A isoform X2 [Felis catus]	101083375
135	1	1	0	1389	XP_004001066.1	0	4160	[[1,261],[213,224],[105,117]]									40862800		emerin [Felis catus]	101083409
504	0	0	501	1119	XP_023107272.1	0	4369	[[1,509],[500,506]]									6340890		insulinoma-associated protein 1 [Felis catus]	101083417
4290	1	1	0	46	XP_011281094.3	0	60	[[1,256],[68,76]]									25021500		U2 small nuclear ribonucleoprotein A' [Felis catus]	101083431
1699	1	1	0	573	XP_003993022.1	0	1034	[[1,370],[251,259]]									0		eukaryotic translation initiation factor 3 subunit F [Felis catus]	101083449
868	1	1	0	910	XP_003998996.2	0	1981	[[1,177],[143,154],[128,138]]									3460160		NADH dehydrogenase [ubiquinone] 1 beta subcomplex subunit 10 [Felis catus]	101083475
2233	0	0	0	417	XP_023108176.1	0	666	[[1,516],[240,253],[440,446]]									0		calcium uptake protein 3, mitochondrial isoform X3 [Felis catus]	101083510
2236	0	0	2233	417	XP_023108177.1	0	1397	[[1,469],[256,269]]									0		calcium uptake protein 3, mitochondrial isoform X4 [Felis catus]	101083510
2234	0	0	2233	417	XP_023108175.1	0	2450	[[1,519],[443,449],[256,269]]									0		calcium uptake protein 3, mitochondrial isoform X2 [Felis catus]	101083510
2235	0	0	2233	417	XP_006930657.3	0	2870	[[1,532],[256,269],[456,462]]									0		calcium uptake protein 3, mitochondrial isoform X1 [Felis catus]	101083510
4001	0	0	3998	81	XP_023110467.1	0	3926	[[1,127],[35,45],[48,59],[36,45],[94,101],[81,87],[74,81],[45,59]]									7053313000		histone H2B type 1-K [Felis catus]	101083514
93	1	1	0	1423	XP_023110281.1	0	2432	[[1,8830],[5513,5523],[4734,4746],[21,32],[8626,8632],[4297,4308],[4778,4794],[1172,1179],[4274,4289],[5167,5180],[3599,3608],[1323,1336],[1978,1990],[7935,7944]]									111655600		LOW QUALITY PROTEIN: nesprin-1 [Felis catus]	101083516
452	1	1	0	1153	XP_023115956.1	0	2894	[[1,548],[517,527]]									0		zinc finger protein 619 [Felis catus]	101083541
4049	0	0	4048	71	XP_006941817.1	0	3235	[[1,97],[2,11]]									9556320		dynein light chain roadblock-type 2 isoform X1 [Felis catus]	101083561
2325	0	0	0	399	XP_003980303.1	0	2924	[[1,173],[124,133],[133,146]]									10869720		histone deacetylase complex subunit SAP18 isoform X4 [Felis catus]	101083563
2327	0	0	2325	399	XP_019672947.1	0	4285	[[1,228],[188,201],[179,188]]									10869720		histone deacetylase complex subunit SAP18 isoform X2 [Felis catus]	101083563
2326	0	0	2325	399	XP_023105387.1	0	634	[[1,201],[161,174],[152,161]]									10869720		histone deacetylase complex subunit SAP18 isoform X3 [Felis catus]	101083563
2328	0	0	2325	399	XP_019672917.1	0	2991	[[1,234],[194,207],[185,194]]									10869720		histone deacetylase complex subunit SAP18 isoform X1 [Felis catus]	101083563
209	0	0	0	1327	XP_019685877.1	0	3761	[[1,359],[324,334]]									0		enoyl-CoA delta isomerase 2, mitochondrial isoform X2 [Felis catus]	101083589
210	0	0	209	1327	XP_003985892.2	0	4020	[[1,393],[358,368]]									0		enoyl-CoA delta isomerase 2, mitochondrial isoform X1 [Felis catus]	101083589
1505	0	0	0	651	XP_006933962.1	0	2605	[[1,329],[32,43],[32,42]]									33550740		nucleosome assembly protein 1-like 1 isoform X4 [Felis catus]	101083605
1508	0	0	1505	651	XP_006933960.1	0	2677	[[1,392],[95,105],[95,106]]									33550740		nucleosome assembly protein 1-like 1 isoform X1 [Felis catus]	101083605
1507	0	0	1505	651	XP_006933961.1	0	4427	[[1,391],[95,105],[95,106]]									33550740		nucleosome assembly protein 1-like 1 isoform X2 [Felis catus]	101083605
1506	0	0	1505	651	XP_011282434.1	0	3276	[[1,384],[95,105],[95,106]]									33550740		nucleosome assembly protein 1-like 1 isoform X3 [Felis catus]	101083605
3537	0	1	0	138	XP_006939521.1	0	4085	[[1,655],[123,139],[541,555],[541,559],[153,165],[345,353],[153,164],[541,557],[524,533],[447,465],[522,533],[47,61],[533,541],[440,448],[465,475],[114,124],[345,354],[124,139],[155,165],[440,447],[102,114],[337,345],[262,269],[377,387],[82,98],[50,61]]									2547358000		78 kDa glucose-regulated protein [Felis catus]	101083630
2129	0	0	2127	445	XP_023100102.1	0	3170	[[1,627],[263,269]]									11170000		mitogen-activated protein kinase kinase kinase 3 isoform X2 [Felis catus]	101083633
2130	0	0	2127	445	XP_023100101.1	0	4652	[[1,636],[272,278]]									11170000		mitogen-activated protein kinase kinase kinase 3 isoform X1 [Felis catus]	101083633
4396	0	0	0	36	XP_023100950.1	0	133	[[1,1015],[588,597],[699,719],[204,219],[148,154],[933,942],[604,617]]									127463000		sodium/potassium-transporting ATPase subunit alpha-3 isoform X4 [Felis catus]	101083636
4398	0	0	4396	36	XP_023100949.1	0	1864	[[1,1028],[601,610],[161,167],[946,955],[217,232],[617,630],[712,732]]									127463000		sodium/potassium-transporting ATPase subunit alpha-3 isoform X3 [Felis catus]	101083636
4397	0	0	4396	36	XP_023100948.1	0	69	[[1,1019],[937,946],[208,223],[152,158],[592,601],[608,621],[703,723]]									127463000		sodium/potassium-transporting ATPase subunit alpha-3 isoform X2 [Felis catus]	101083636
4399	0	0	4396	36	XP_023100947.1	0	1911	[[1,1032],[605,614],[716,736],[165,171],[950,959],[621,634],[221,236]]									127463000		sodium/potassium-transporting ATPase subunit alpha-3 isoform X1 [Felis catus]	101083636
184	1	1	0	1346	XP_006941735.1	0	2341	[[1,147],[89,108]]									0		cytochrome b5 type B [Felis catus]	101083640
2273	0	0	0	410	XP_006944180.1	0	654	[[1,215],[117,129],[146,155],[83,89],[111,117],[146,154]]									127648400		60S ribosomal protein L10 isoform X1 [Felis catus]	101083663
2278	0	0	2273	410	XP_011277853.1	0	4284	[[1,146],[83,89]]									18487000		60S ribosomal protein L10 isoform X2 [Felis catus]	101083663
3688	0	0	3685	111	XP_019682452.2	0	1711	[[1,1874],[426,432]]									0		ral GTPase-activating protein subunit alpha-2 isoform X4 [Felis catus]	101083671
3686	0	0	3685	111	XP_019682453.2	0	2814	[[1,1707],[426,432]]									0		ral GTPase-activating protein subunit alpha-2 isoform X6 [Felis catus]	101083671
3687	0	0	3685	111	XP_006930058.3	0	312	[[1,1872],[426,432]]									0		ral GTPase-activating protein subunit alpha-2 isoform X5 [Felis catus]	101083671
3691	0	0	3685	111	XP_019682449.2	0	1123	[[1,1921],[426,432]]									0		ral GTPase-activating protein subunit alpha-2 isoform X1 [Felis catus]	101083671
3689	0	0	3685	111	XP_019682451.2	0	1269	[[1,1913],[426,432]]									0		ral GTPase-activating protein subunit alpha-2 isoform X3 [Felis catus]	101083671
3690	0	0	3685	111	XP_019682450.2	0	3045	[[1,1919],[426,432]]									0		ral GTPase-activating protein subunit alpha-2 isoform X2 [Felis catus]	101083671
4395	0	1	0	36	XP_011283388.1	0	47	[[1,1022],[8,24],[444,457],[486,501],[211,226],[706,726],[940,949],[501,507],[254,263],[155,161],[44,53],[611,624],[595,604],[682,691]]									316444800		sodium/potassium-transporting ATPase subunit alpha-1 [Felis catus]	101083695
886	0	0	0	897	XP_023095307.1	0	3711	[[1,453],[114,121]]									0		serine/threonine-protein kinase 33 isoform X4 [Felis catus]	101083704
887	0	0	886	897	XP_023095306.1	0	3198	[[1,458],[114,121]]									0		serine/threonine-protein kinase 33 isoform X3 [Felis catus]	101083704
889	0	0	886	897	XP_023095304.1	0	1927	[[1,522],[114,121]]									0		serine/threonine-protein kinase 33 isoform X1 [Felis catus]	101083704
888	0	0	886	897	XP_023095305.1	0	3697	[[1,502],[94,101]]									0		serine/threonine-protein kinase 33 isoform X2 [Felis catus]	101083704
283	1	1	0	1267	XP_003996255.1	0	3419	[[1,627],[406,414],[438,449],[414,424],[577,599],[244,253]]									62236760		cilia- and flagella-associated protein 52 [Felis catus]	101083722
19	1	1	0	1493	XP_003997500.1	0	4776	[[1,590],[528,538],[520,528],[486,499],[567,577]]									29642700		serine/threonine-protein phosphatase 2A 65 kDa regulatory subunit A alpha isoform [Felis catus]	101083726
1653	0	0	0	593	XP_003998997.1	0	1410	[[1,408],[367,374]]									49138900		60S ribosomal protein L3-like [Felis catus]	101083731
2638	0	0	0	307	XP_011280113.1	0	3029	[[1,520],[347,363],[363,374]]									6043260		sorting nexin-2 isoform X2 [Felis catus]	101083737
2639	0	0	2638	307	XP_019687003.1	0	3346	[[1,524],[347,363],[363,374]]									6043260		sorting nexin-2 isoform X1 [Felis catus]	101083737
2384	0	0	0	378	XP_019678271.1	0	917	[[1,211],[45,52],[143,150],[126,138]]									17765830		ras-related protein Rab-2A isoform X2 [Felis catus]	101083739
2385	0	0	2384	378	XP_023104547.1	0	2026	[[1,213],[47,54],[128,140],[145,152]]									17765830		ras-related protein Rab-2A isoform X1 [Felis catus]	101083739
3240	0	0	3235	194	XP_023104168.1	0	269	[[1,2799],[2343,2348]]									0		LOW QUALITY PROTEIN: E3 ubiquitin-protein ligase UBR5 [Felis catus]	101083741
1216	0	0	0	762	XP_019690323.1	0	1482	[[1,407],[146,156]]									2857540		coiled-coil domain-containing protein 91 isoform X7 [Felis catus]	101083777
1217	0	0	1216	762	XP_023112657.1	0	1544	[[1,410],[149,159]]									2857540		coiled-coil domain-containing protein 91 isoform X5 [Felis catus]	101083777
1222	0	0	1216	762	XP_019690308.1	0	4049	[[1,473],[176,186]]									2857540		coiled-coil domain-containing protein 91 isoform X1 [Felis catus]	101083777
1221	0	0	1216	762	XP_019690311.1	0	4571	[[1,454],[157,167]]									2857540		coiled-coil domain-containing protein 91 isoform X2 [Felis catus]	101083777
1218	0	0	1216	762	XP_019690322.1	0	2347	[[1,413],[116,126]]									2857540		coiled-coil domain-containing protein 91 isoform X6 [Felis catus]	101083777
1219	0	0	1216	762	XP_019690318.1	0	3915	[[1,443],[146,156]]									2857540		coiled-coil domain-containing protein 91 isoform X4 [Felis catus]	101083777
1220	0	0	1216	762	XP_019690313.1	0	3339	[[1,446],[149,159]]									2857540		coiled-coil domain-containing protein 91 isoform X3 [Felis catus]	101083777
268	1	1	0	1280	XP_019673410.1	0	1436	[[1,475],[296,303]]									72899300		keratin, type I cytoskeletal 39 [Felis catus]	101083814
2036	0	1	0	476	XP_019685905.1	0	358	[[1,429],[330,339],[333,339],[320,327]]									4737500		spliceosome RNA helicase DDX39B [Felis catus]	101083847
239	1	1	0	1305	XP_006933520.1	0	3608	[[1,276],[98,108]]									4962080		COP9 signalosome complex subunit 7a [Felis catus]	101083858
4414	0	0	4413	34	XP_003991494.1	0	1312	[[1,293],[7,16]]									24241600		carbonyl reductase [NADPH] 1-like [Felis catus]	101083875
890	1	1	0	896	XP_023103047.1	0	1921	[[1,289],[262,270],[255,262]]									8272340		NAD(P)H-hydrate epimerase [Felis catus]	101083904
27	1	1	0	1485	XP_006928053.2	0	4714	[[1,1500],[394,406]]									2180700		LOW QUALITY PROTEIN: treacle protein [Felis catus]	101083909
1548	0	0	0	635	XP_023105830.1	0	1201	[[1,1599],[1559,1577]]									2641680		nuclear pore membrane glycoprotein 210 isoform X3 [Felis catus]	101083917
1550	0	0	1548	635	XP_023105828.1	0	4199	[[1,1888],[1559,1577]]									2641680		nuclear pore membrane glycoprotein 210 isoform X1 [Felis catus]	101083917
1549	0	0	1548	635	XP_023105829.1	0	3695	[[1,1887],[1558,1576]]									2641680		nuclear pore membrane glycoprotein 210 isoform X2 [Felis catus]	101083917
997	1	1	0	849	XP_023106802.1	0	1768	[[1,3700],[114,127],[2333,2344],[2694,2701],[2631,2643],[2657,2666],[2374,2383],[2546,2554],[2349,2357],[2236,2247],[2224,2236],[2261,2272],[2357,2367]]									126876400		LOW QUALITY PROTEIN: laminin subunit alpha-5 [Felis catus]	101083923
2907	0	0	0	258	XP_019690926.1	0	4196	[[1,533],[219,231],[410,415]]									23390540		leukotriene A-4 hydrolase isoform X2 [Felis catus]	101083948
2908	0	0	2907	258	XP_011282463.1	0	1328	[[1,612],[219,231],[410,415]]									23390540		leukotriene A-4 hydrolase isoform X1 [Felis catus]	101083948
1686	0	0	0	576	XP_003992433.1	0	2973	[[1,419],[92,101],[86,92]]									434576200		cell adhesion molecule 1 isoform X6 [Felis catus]	101083958
1688	0	0	1686	576	XP_003992434.1	0	1172	[[1,448],[92,101],[86,92]]									434576200		cell adhesion molecule 1 isoform X4 [Felis catus]	101083958
1689	0	0	1686	576	XP_023094894.1	0	4107	[[1,458],[92,101],[86,92]]									434576200		cell adhesion molecule 1 isoform X3 [Felis catus]	101083958
1690	0	0	1686	576	XP_023094893.1	0	1045	[[1,459],[75,84],[69,75]]									434576200		cell adhesion molecule 1 isoform X2 [Felis catus]	101083958
1687	0	0	1686	576	XP_003992435.1	0	1693	[[1,430],[92,101],[86,92]]									434576200		cell adhesion molecule 1 isoform X5 [Felis catus]	101083958
1691	0	0	1686	576	XP_023094892.1	0	2816	[[1,476],[92,101],[86,92]]									434576200		cell adhesion molecule 1 isoform X1 [Felis catus]	101083958
1444	0	0	1443	669	XP_003992670.2	0	2135	[[1,461],[38,52],[256,267],[42,52],[45,52],[431,440],[21,31],[38,45]]									1747406000		elongation factor 1-alpha, oocyte form-like [Felis catus]	101083959
2232	0	1	0	417	XP_003994728.2	0	4604	[[1,262],[70,76],[233,244],[198,205],[183,193],[60,76],[60,75],[53,60],[183,198]]									327116100		endoplasmic reticulum resident protein 29 [Felis catus]	101083974
146	1	1	0	1379	XP_011289721.1	0	250	[[1,383],[29,38]]									3852000		V-type proton ATPase subunit C 1 [Felis catus]	101084001
3501	0	0	3484	149	XP_006944023.1	0	4667	[[1,437],[283,290],[296,302],[346,352]]									25446000		septin-6 isoform X5 [Felis catus]	101084010
3505	0	0	3484	149	XP_019679775.1	0	4513	[[1,445],[291,298],[304,310],[354,360]]									25446000		septin-6 isoform X1 [Felis catus]	101084010
3503	0	0	3484	149	XP_019679777.1	0	600	[[1,440],[291,298],[304,310],[354,360]]									25446000		septin-6 isoform X3 [Felis catus]	101084010
3504	0	0	3484	149	XP_019679776.1	0	3760	[[1,442],[291,298],[304,310],[354,360]]									25446000		septin-6 isoform X2 [Felis catus]	101084010
3500	0	0	3484	149	XP_019679781.1	0	575	[[1,435],[294,300],[281,288],[344,350]]									25446000		septin-6 isoform X6 [Felis catus]	101084010
3502	0	0	3484	149	XP_019679780.1	0	1736	[[1,438],[291,298],[304,310],[354,360]]									25446000		septin-6 isoform X4 [Felis catus]	101084010
1717	0	1	0	566	XP_023104556.1	0	1157	[[1,194],[169,177],[136,151],[134,151]]									25293270		transforming protein RhoA [Felis catus]	101084011
714	1	1	0	994	XP_003986283.1	0	494	[[1,644],[412,419],[300,307]]									20147430		EF-hand domain-containing protein 1 [Felis catus]	101084030
1951	1	1	0	501	XP_004001416.2	0	863	[[1,93],[28,37]]									26922600		60S ribosomal protein L37a [Felis catus]	101084046
1820	0	0	0	537	XP_011284192.1	0	4166	[[1,790],[142,154]]									4990300		disks large homolog 1 isoform X17 [Felis catus]	101084051
1833	0	0	1820	537	XP_006936228.1	0	2377	[[1,928],[258,270]]									4990300		disks large homolog 1 isoform X4 [Felis catus]	101084051
1830	0	0	1820	537	XP_019695506.1	0	3585	[[1,913],[258,270]]									4990300		disks large homolog 1 isoform X7 [Felis catus]	101084051
1823	0	0	1820	537	XP_011284194.1	0	930	[[1,835],[175,187]]									4990300		disks large homolog 1 isoform X14 [Felis catus]	101084051
1834	0	0	1820	537	XP_019695503.1	0	3088	[[1,935],[258,270]]									4990300		disks large homolog 1 isoform X3 [Felis catus]	101084051
1826	0	0	1820	537	XP_019695508.1	0	3577	[[1,889],[207,219]]									4990300		disks large homolog 1 isoform X11 [Felis catus]	101084051
1831	0	0	1820	537	XP_019695505.1	0	3077	[[1,918],[258,270]]									4990300		disks large homolog 1 isoform X6 [Felis catus]	101084051
1825	0	0	1820	537	XP_019695509.1	0	1795	[[1,857],[175,187]]									4990300		disks large homolog 1 isoform X12 [Felis catus]	101084051
1836	0	0	1820	537	XP_019695502.1	0	4832	[[1,940],[258,270]]									4990300		disks large homolog 1 isoform X1 [Felis catus]	101084051
1824	0	0	1820	537	XP_011284189.1	0	939	[[1,844],[162,174]]									4990300		disks large homolog 1 isoform X13 [Felis catus]	101084051
1827	0	0	1820	537	XP_006936235.1	0	3208	[[1,894],[225,237]]									4990300		disks large homolog 1 isoform X10 [Felis catus]	101084051
1822	0	0	1820	537	XP_011284190.1	0	4174	[[1,824],[142,154]]									4990300		disks large homolog 1 isoform X15 [Felis catus]	101084051
1821	0	0	1820	537	XP_011284191.1	0	1037	[[1,802],[142,154]]									4990300		disks large homolog 1 isoform X16 [Felis catus]	101084051
1832	0	0	1820	537	XP_019695504.1	0	625	[[1,922],[240,252]]									4990300		disks large homolog 1 isoform X5 [Felis catus]	101084051
1835	0	0	1820	537	XP_011284188.1	0	2719	[[1,939],[258,270]]									4990300		disks large homolog 1 isoform X2 [Felis catus]	101084051
1828	0	0	1820	537	XP_006936233.1	0	4031	[[1,906],[258,270]]									4990300		disks large homolog 1 isoform X9 [Felis catus]	101084051
1829	0	0	1820	537	XP_019695507.1	0	1810	[[1,907],[225,237]]									4990300		disks large homolog 1 isoform X8 [Felis catus]	101084051
847	0	0	0	921	XP_023100154.1	0	2018	[[1,1160],[560,572],[475,487]]									7624280		tubulin-specific chaperone D isoform X2 [Felis catus]	101084074
848	0	0	847	921	XP_023100153.1	0	2735	[[1,1194],[509,521],[594,606]]									7624280		tubulin-specific chaperone D isoform X1 [Felis catus]	101084074
984	1	1	0	855	XP_023100969.1	0	1786	[[1,464],[72,84],[439,445],[418,429],[214,224],[417,429],[212,224],[178,187],[41,54],[22,30],[185,202],[185,198]]									230332300		ruvB-like 2 [Felis catus]	101084075
3190	0	0	3187	201	XP_019682420.1	0	3061	[[1,260],[219,225]]									0		BTB/POZ domain-containing protein KCTD4 [Felis catus]	101084080
1420	0	0	0	676	XP_023103666.1	0	3037	[[1,663],[153,159]]									37202500		protein-associating with the carboxyl-terminal domain of ezrin isoform X3 [Felis catus]	101084081
1421	0	0	1420	676	XP_023103664.1	0	3048	[[1,689],[153,159]]									37202500		protein-associating with the carboxyl-terminal domain of ezrin isoform X1 [Felis catus]	101084081
1313	1	1	0	715	XP_003987079.1	0	1383	[[1,363],[77,85]]									9152810		very-long-chain (3R)-3-hydroxyacyl-CoA dehydratase 3 [Felis catus]	101084111
853	0	0	0	918	XP_019692960.1	0	2865	[[1,384],[167,178]]									0		DBIRD complex subunit ZNF326 isoform X4 [Felis catus]	101084125
856	0	0	853	918	XP_023114661.1	0	2011	[[1,737],[520,531]]									0		DBIRD complex subunit ZNF326 isoform X1 [Felis catus]	101084125
854	0	0	853	918	XP_023114662.1	0	3024	[[1,481],[264,275]]									0		DBIRD complex subunit ZNF326 isoform X2 [Felis catus]	101084125
855	0	0	853	918	XP_006934959.2	0	3334	[[1,590],[373,384]]									0		DBIRD complex subunit ZNF326 isoform X3 [Felis catus]	101084125
1649	0	0	0	595	XP_023094441.1	0	4524	[[1,241],[54,67]]									2571820		splicing factor U2AF 35 kDa subunit isoform X2 [Felis catus]	101084133
1650	0	0	1649	595	XP_023094440.1	0	973	[[1,248],[61,74]]									2571820		splicing factor U2AF 35 kDa subunit isoform X1 [Felis catus]	101084133
4415	0	0	4413	34	XP_003991495.3	0	4474	[[1,293],[7,16]]									24241600		carbonyl reductase [NADPH] 1-like [Felis catus]	101084134
1190	0	0	1189	768	XP_023100373.1	0	1494	[[1,973],[904,915]]									0		serine/threonine-protein kinase/endoribonuclease IRE1 isoform X2 [Felis catus]	101084148
1191	0	0	1189	768	XP_003997136.2	0	3345	[[1,974],[905,916]]									0		serine/threonine-protein kinase/endoribonuclease IRE1 isoform X1 [Felis catus]	101084148
3255	0	1	0	192	XP_003998588.1	0	3293	[[1,248],[144,153],[126,133],[133,144],[153,163],[62,70],[163,173],[153,173],[13,29],[78,84],[29,43],[13,20]]									872872000		14-3-3 protein gamma [Felis catus]	101084156
172	1	1	0	1357	XP_003999831.3	0	3923	[[1,90],[78,90]]									10069200		protein S100-A8 [Felis catus]	101084164
3977	1	1	0	86	XP_003983723.1	0	115	[[1,392],[156,170],[11,22],[269,276],[156,171]]									29249800		casein kinase II subunit alpha [Felis catus]	101084186
1363	0	0	0	695	XP_011279496.1	0	3491	[[1,331],[281,293],[167,177]]									28222510		succinate--CoA ligase [ADP/GDP-forming] subunit alpha, mitochondrial isoform X3 [Felis catus]	101084188
1364	0	0	1363	695	XP_011279495.1	0	1720	[[1,347],[297,309],[183,193]]									28222510		succinate--CoA ligase [ADP/GDP-forming] subunit alpha, mitochondrial isoform X2 [Felis catus]	101084188
1365	0	0	1363	695	XP_019683069.1	0	4119	[[1,372],[208,218],[322,334]]									28222510		succinate--CoA ligase [ADP/GDP-forming] subunit alpha, mitochondrial isoform X1 [Felis catus]	101084188
366	1	1	0	1210	XP_003985484.1	0	3129	[[1,193],[57,66]]									0		60S ribosomal protein L9 [Felis catus]	101084191
2707	0	0	2698	286	XP_023110468.1	0	786	[[1,104],[69,79],[25,38],[69,80],[46,57],[25,37]]									3528060000		histone H4 [Felis catus]	101084193
2703	0	0	2698	286	XP_003985814.1	0	1599	[[1,141],[69,75],[78,89],[62,69],[78,85],[48,55],[62,70],[46,55]]									7569552000		histone H3.1-like [Felis catus]	101084194
3997	0	0	3991	82	XP_023109933.1	0	4052	[[1,624],[131,143],[131,144],[112,126],[357,364]]									18879920		heterogeneous nuclear ribonucleoprotein Q isoform X3 [Felis catus]	101084196
3996	0	0	3991	82	XP_011280775.1	0	3424	[[1,563],[131,143],[131,144],[112,126],[357,364]]									18879920		heterogeneous nuclear ribonucleoprotein Q isoform X1 [Felis catus]	101084196
3995	0	0	3991	82	XP_011280776.1	0	1619	[[1,562],[131,143],[131,144],[112,126],[357,364]]									18879920		heterogeneous nuclear ribonucleoprotein Q isoform X2 [Felis catus]	101084196
3994	0	0	3991	82	XP_023109934.1	0	2054	[[1,526],[259,266],[33,45],[33,46],[14,28]]									18879920		heterogeneous nuclear ribonucleoprotein Q isoform X4 [Felis catus]	101084196
2315	0	0	2307	405	XP_023115937.1	0	2233	[[1,2620],[426,432]]									28999700		DNA polymerase theta [Felis catus]	101084214
827	1	1	0	930	XP_006937055.1	0	2047	[[1,255],[154,164],[68,79]]									153801900		folate receptor alpha [Felis catus]	101084221
150	1	1	0	1375	XP_003993025.1	0	4059	[[1,149],[93,106]]									6261970		60S ribosomal protein L27a [Felis catus]	101084223
1865	1	1	0	527	XP_003996090.1	0	923	[[1,267],[26,35],[236,246],[138,152],[224,235],[12,21],[11,21],[235,246]]									125845600		60S ribosomal protein L7a [Felis catus]	101084240
758	0	0	0	969	XP_023109333.1	0	2190	[[1,115],[24,30]]									7674150		tripartite motif-containing protein 26-like isoform X2 [Felis catus]	101084270
759	0	0	758	969	XP_023109332.1	0	3949	[[1,123],[24,30]]									7674150		tripartite motif-containing protein 26-like isoform X1 [Felis catus]	101084270
110	1	1	0	1409	XP_019683362.1	0	1492	[[1,476],[279,293],[231,240],[438,446],[54,63],[410,418]]									107429000		trifunctional enzyme subunit beta, mitochondrial [Felis catus]	101084279
1031	1	1	0	838	XP_023112496.1	0	1740	[[1,248],[142,158],[160,166],[119,128],[229,241]]									133760100		myeloid leukemia factor 2 [Felis catus]	101084292
1281	0	0	0	727	XP_011285243.1	0	4562	[[1,410],[368,381],[284,295]]									5865490		protein phosphatase 1 regulatory subunit 32 isoform X4 [Felis catus]	101084315
1284	0	0	1281	727	XP_011285242.1	0	1402	[[1,415],[373,386]]									3018340		protein phosphatase 1 regulatory subunit 32 isoform X3 [Felis catus]	101084315
1282	0	0	1281	727	XP_011285241.1	0	4550	[[1,424],[298,309],[382,395]]									5865490		protein phosphatase 1 regulatory subunit 32 isoform X2 [Felis catus]	101084315
1283	0	0	1281	727	XP_019668061.1	0	2687	[[1,453],[327,338],[411,424]]									5865490		protein phosphatase 1 regulatory subunit 32 isoform X1 [Felis catus]	101084315
171	1	1	0	1358	XP_003995709.1	0	3924	[[1,97],[47,58],[58,68]]									4423520		protein transport protein Sec61 subunit beta [Felis catus]	101084323
3227	0	1	0	195	XP_011287043.1	0	4358	[[1,446],[155,163],[242,253],[321,337],[325,337],[47,59]]									1840289000		LOW QUALITY PROTEIN: tubulin beta-4B chain [Felis catus]	101084324
170	1	1	0	1359	XP_006940040.1	0	3574	[[1,619],[168,185],[491,501]]									8860180		replication protein A 70 kDa DNA-binding subunit [Felis catus]	101084325
4343	0	0	4337	42	XP_011289192.1	0	4035	[[1,794],[541,547]]									18513700		kinesin-associated protein 3 isoform X2 [Felis catus]	101084337
4344	0	0	4337	42	XP_019677154.1	0	1578	[[1,810],[557,563]]									18513700		kinesin-associated protein 3 isoform X1 [Felis catus]	101084337
4154	0	0	4129	66	XP_011284390.1	0	2837	[[1,479],[15,22]]									5471220		calcium/calmodulin-dependent protein kinase type II subunit alpha isoform X2 [Felis catus]	101084342
4153	0	0	4129	66	XP_023116227.1	0	1760	[[1,479],[15,22]]									5471220		calcium/calmodulin-dependent protein kinase type II subunit alpha isoform X3 [Felis catus]	101084342
4155	0	0	4129	66	XP_011284381.1	0	2793	[[1,490],[15,22]]									5471220		calcium/calmodulin-dependent protein kinase type II subunit alpha isoform X1 [Felis catus]	101084342
910	0	0	0	886	XP_019671298.1	0	1772	[[1,485],[256,266]]									0		phosphoglucomutase-like protein 5 isoform X1 [Felis catus]	101084397
911	0	0	910	886	XP_011286550.3	0	3442	[[1,568],[339,349]]									0		phosphoglucomutase-like protein 5 isoform X2 [Felis catus]	101084397
1453	0	1	0	666	XP_003998506.1	0	4375	[[1,371],[168,175],[50,64],[45,64],[21,37],[169,175],[21,38]]									98429290		actin-related protein 2/3 complex subunit 1A [Felis catus]	101084410
3647	1	1	0	115	XP_003998589.1	0	154	[[1,206],[113,128],[115,137],[128,137],[113,124],[115,128],[189,206],[124,137],[80,90],[113,137],[115,124]]									419117400		heat shock protein beta-1 [Felis catus]	101084411
3217	0	1	0	198	XP_003999676.3	0	1943	[[1,214],[76,84],[15,26],[134,142]]									34018970		ras-related protein Rab-25 [Felis catus]	101084416
368	0	0	0	1208	XP_003999832.3	0	4644	[[1,158],[108,119]]									10533500		protein S100-A9 isoform X2 [Felis catus]	101084419
369	0	0	368	1208	XP_023103613.1	0	3126	[[1,160],[110,121]]									10533500		protein S100-A9 isoform X1 [Felis catus]	101084419
320	0	0	0	1239	XP_006929887.1	0	3620	[[1,406],[96,104]]									4512760		glutathione synthetase isoform X3 [Felis catus]	101084439
322	0	0	320	1239	XP_006929886.1	0	3282	[[1,475],[165,173]]									4512760		glutathione synthetase isoform X1 [Felis catus]	101084439
321	0	0	320	1239	XP_019682174.1	0	3362	[[1,467],[165,173]]									4512760		glutathione synthetase isoform X2 [Felis catus]	101084439
3185	0	0	0	203	XP_011281033.1	0	283	[[1,809],[329,339]]									12953900		probable threonine--tRNA ligase 2, cytoplasmic [Felis catus]	101084454
1423	0	0	0	674	XP_019675774.1	0	1560	[[1,287],[213,222],[94,105],[76,87],[13,23]]									16649480		growth arrest-specific protein 8 isoform X3 [Felis catus]	101084502
1425	0	0	1423	674	XP_023101337.1	0	1281	[[1,547],[295,305],[376,387],[358,369]]									16649480		growth arrest-specific protein 8 isoform X2 [Felis catus]	101084502
1424	0	0	1423	674	XP_019675772.1	0	1574	[[1,569],[495,504],[295,305],[376,387],[358,369]]									16649480		growth arrest-specific protein 8 isoform X1 [Felis catus]	101084502
964	0	1	0	867	XP_004001071.1	0	3430	[[1,448],[437,448],[211,219],[209,219],[30,36]]									62045890		rab GDP dissociation inhibitor alpha [Felis catus]	101084523
1983	0	0	1977	494	XP_023113682.1	0	4645	[[1,659],[312,317]]									0		integrator complex subunit 11 isoform X1 [Felis catus]	101084525
1982	0	0	1977	494	XP_023113684.1	0	3463	[[1,629],[312,317]]									0		integrator complex subunit 11 isoform X2 [Felis catus]	101084525
1981	0	0	1977	494	XP_023113685.1	0	2920	[[1,601],[254,259]]									0		integrator complex subunit 11 isoform X3 [Felis catus]	101084525
1980	0	0	1977	494	XP_023113686.1	0	3474	[[1,519],[172,177]]									0		integrator complex subunit 11 isoform X4 [Felis catus]	101084525
3581	0	0	0	127	XP_019682827.2	0	3073	[[1,941],[544,556],[417,423]]									3274380		exportin-1 isoform X2 [Felis catus]	101084532
3582	0	0	3581	127	XP_023107465.1	0	636	[[1,1072],[548,554],[675,687]]									3274380		exportin-1 isoform X1 [Felis catus]	101084532
1333	0	0	0	706	XP_006930263.1	0	3501	[[1,1141],[1124,1138],[441,450],[131,141],[399,411],[434,441],[265,273],[369,386],[827,839],[551,564],[243,257],[245,257]]									616731100		dynactin subunit 1 isoform X10 [Felis catus]	101084533
1341	0	0	1333	706	XP_019682991.1	0	3205	[[1,1275],[265,275],[377,391],[685,698],[1258,1272],[503,520],[568,575],[379,391],[533,545],[575,584],[399,407],[961,973]]									616731100		dynactin subunit 1 isoform X2 [Felis catus]	101084533
1338	0	0	1333	706	XP_019682994.1	0	2715	[[1,1267],[555,562],[520,532],[562,571],[490,507],[366,378],[252,262],[1250,1264],[672,685],[386,394],[948,960],[364,378]]									616731100		dynactin subunit 1 isoform X5 [Felis catus]	101084533
1335	0	0	1333	706	XP_019682996.1	0	1140	[[1,1260],[1243,1257],[359,371],[245,255],[357,371],[379,387],[555,564],[548,555],[941,953],[483,500],[513,525],[665,678]]									616731100		dynactin subunit 1 isoform X8 [Felis catus]	101084533
1340	0	0	1333	706	XP_019682992.1	0	1472	[[1,1273],[954,966],[568,577],[526,538],[370,384],[1256,1270],[561,568],[372,384],[678,691],[392,400],[496,513],[258,268]]									616731100		dynactin subunit 1 isoform X3 [Felis catus]	101084533
1342	0	0	1333	706	XP_019682990.1	0	1418	[[1,1280],[265,275],[377,391],[685,698],[568,575],[503,520],[1263,1277],[379,391],[533,545],[575,584],[399,407],[961,973]]									616731100		dynactin subunit 1 isoform X1 [Felis catus]	101084533
1339	0	0	1333	706	XP_019682993.1	0	3215	[[1,1269],[265,275],[1252,1266],[377,391],[685,698],[503,520],[568,575],[379,391],[533,545],[575,584],[399,407],[961,973]]									616731100		dynactin subunit 1 isoform X4 [Felis catus]	101084533
1337	0	0	1333	706	XP_019682995.1	0	4467	[[1,1264],[265,275],[377,391],[1247,1261],[685,698],[568,575],[503,520],[379,391],[533,545],[575,584],[399,407],[961,973]]									616731100		dynactin subunit 1 isoform X6 [Felis catus]	101084533
1336	0	0	1333	706	XP_011279517.1	0	1846	[[1,1263],[551,558],[944,956],[382,390],[360,374],[248,258],[486,503],[516,528],[362,374],[558,567],[1246,1260],[668,681]]									616731100		dynactin subunit 1 isoform X7 [Felis catus]	101084533
1334	0	0	1333	706	XP_019682997.1	0	4398	[[1,1255],[359,371],[1238,1252],[245,255],[357,371],[379,387],[555,564],[548,555],[941,953],[483,500],[513,525],[665,678]]									616731100		dynactin subunit 1 isoform X9 [Felis catus]	101084533
2606	0	0	0	318	XP_019690814.1	0	3612	[[1,620],[609,620]]									6761350		palmitoyltransferase ZDHHC17 isoform X4 [Felis catus]	101084552
2607	0	0	2606	318	XP_019690813.1	0	472	[[1,644],[609,620]]									6761350		palmitoyltransferase ZDHHC17 isoform X2 [Felis catus]	101084552
84	1	1	0	1431	XP_006935505.1	0	4436	[[1,751],[337,345],[114,122],[279,297],[122,141]]									16527740		signal transducer and activator of transcription 1-alpha/beta [Felis catus]	101084561
1952	0	1	0	500	XP_019695230.1	0	2014	[[1,960],[858,864],[752,763]]									491569500		MORC family CW-type zinc finger protein 1 [Felis catus]	101084566
2120	0	0	2112	446	XP_023097960.1	0	1808	[[1,673],[467,473]]									62693900		E3 ubiquitin-protein ligase TRIM32 isoform X1 [Felis catus]	101084580
3436	1	1	0	161	XP_023098882.1	0	220	[[1,581],[92,100],[77,90],[204,211]]									49625640		negative elongation factor B [Felis catus]	101084581
2038	0	0	2037	476	XP_023100152.1	0	902	[[1,311],[287,293]]									0		meteorin-like protein [Felis catus]	101084587
3480	1	1	0	152	XP_003997445.4	0	209	[[1,166],[49,62],[148,156],[100,108],[51,62]]									34114000		60S ribosomal protein L28 [Felis catus]	101084588
256	1	1	0	1291	XP_019676515.1	0	1664	[[1,1046],[192,200]]									10318700		LOW QUALITY PROTEIN: protein CLEC16A [Felis catus]	101084592
3574	0	0	0	129	XP_019685186.1	0	176	[[1,1284],[214,231],[1049,1056],[826,833]]									6320950		WD repeat-containing protein 19 isoform X3 [Felis catus]	101084624
3576	0	0	3574	129	XP_006931223.1	0	2088	[[1,1343],[273,290],[885,892],[1108,1115]]									6320950		WD repeat-containing protein 19 isoform X1 [Felis catus]	101084624
3575	0	0	3574	129	XP_019685185.1	0	1836	[[1,1310],[273,290],[885,892],[1108,1115]]									6320950		WD repeat-containing protein 19 isoform X2 [Felis catus]	101084624
1858	0	0	1851	532	XP_003990481.1	0	4192	[[1,763],[106,111]]									44461000		ligand-dependent nuclear receptor-interacting factor 1 isoform X1 [Felis catus]	101084641
1857	0	0	1851	532	XP_019693159.1	0	2763	[[1,736],[79,84]]									44461000		ligand-dependent nuclear receptor-interacting factor 1 isoform X2 [Felis catus]	101084641
691	0	0	0	1008	XP_006939607.1	0	1964	[[1,627],[481,493]]									0		carnitine O-acetyltransferase isoform X2 [Felis catus]	101084660
692	0	0	691	1008	XP_003996010.1	0	2354	[[1,627],[481,493]]									0		carnitine O-acetyltransferase isoform X1 [Felis catus]	101084660
2622	0	0	2621	313	XP_003996718.1	0	976	[[1,637],[221,227]]									0		E3 ubiquitin/ISG15 ligase TRIM25 isoform X1 [Felis catus]	101084663
1452	0	1	0	666	XP_023102304.1	0	2911	[[1,373],[104,111],[175,189],[309,327],[45,67],[169,175],[50,67]]									72188650		actin-related protein 2/3 complex subunit 1B [Felis catus]	101084672
918	0	1	0	883	XP_003982507.1	0	3384	[[1,169],[33,42],[93,98]]									182643000		actin-related protein 2/3 complex subunit 4 [Felis catus]	101084688
188	1	1	0	1342	XP_019681108.1	0	3854	[[1,176],[117,128],[90,100],[40,47]]									65454190		anterior gradient protein 2 homolog [Felis catus]	101084694
596	1	1	0	1064	XP_003984470.2	0	2560	[[1,764],[517,532],[126,133],[391,400],[296,304],[310,327],[39,47],[416,423],[400,407],[327,335],[112,126],[598,606],[354,363]]									103410800		trifunctional enzyme subunit alpha, mitochondrial [Felis catus]	101084701
1897	0	0	0	521	XP_023108850.1	0	908	[[1,426],[299,312],[236,248],[31,47]]									21929430		multifunctional protein ADE2 isoform X3 [Felis catus]	101084705
1898	0	0	1897	521	XP_003985409.2	0	2223	[[1,760],[365,381],[570,582],[633,646]]									21929430		multifunctional protein ADE2 isoform X2 [Felis catus]	101084705
1899	0	0	1897	521	XP_019685025.1	0	3173	[[1,905],[778,791],[715,727],[510,526]]									21929430		uncharacterized protein LOC101084705 isoform X1 [Felis catus]	101084705
49	1	1	0	1464	XP_019693992.2	0	4594	[[1,418],[170,179]]									34697900		BTB/POZ domain-containing protein KCTD18 isoform X1 [Felis catus]	101084725
2583	0	0	0	322	XP_023115977.1	0	842	[[1,2906],[1629,1635],[2743,2755],[2188,2199],[2460,2471]]									26037900		golgin subfamily B member 1 isoform X5 [Felis catus]	101084727
2587	0	0	2583	322	XP_023115973.1	0	3520	[[1,3256],[1629,1635],[2743,2755],[2188,2199],[2460,2471]]									26037900		golgin subfamily B member 1 isoform X1 [Felis catus]	101084727
2585	0	0	2583	322	XP_023115975.1	0	783	[[1,3215],[2147,2158],[2702,2714],[2419,2430],[1588,1594]]									26037900		golgin subfamily B member 1 isoform X3 [Felis catus]	101084727
2584	0	0	2583	322	XP_023115976.1	0	100	[[1,3210],[1629,1635],[2743,2755],[2188,2199],[2460,2471]]									26037900		golgin subfamily B member 1 isoform X4 [Felis catus]	101084727
2586	0	0	2583	322	XP_023115974.1	0	4154	[[1,3251],[2183,2194],[1624,1630],[2738,2750],[2455,2466]]									26037900		golgin subfamily B member 1 isoform X2 [Felis catus]	101084727
645	0	0	0	1031	XP_023100198.1	0	1293	[[1,912],[696,707],[489,499],[273,283]]									16977840		AP-2 complex subunit beta isoform X3 [Felis catus]	101084752
647	0	0	645	1031	XP_023100196.1	0	2357	[[1,952],[736,747],[529,539],[313,323]]									16977840		AP-2 complex subunit beta isoform X1 [Felis catus]	101084752
646	0	0	645	1031	XP_023100197.1	0	1865	[[1,938],[529,539],[313,323],[722,733]]									16977840		AP-2 complex subunit beta isoform X2 [Felis catus]	101084752
3692	0	1	0	110	XP_003996802.1	0	147	[[1,505],[233,242],[1,16]]									17125210		CDK5 regulatory subunit-associated protein 3 isoform X2 [Felis catus]	101084753
3693	0	0	0	110	XP_019673320.1	0	648	[[1,460],[188,197]]									10851900		CDK5 regulatory subunit-associated protein 3 isoform X3 [Felis catus]	101084753
3694	0	0	3693	110	XP_019673319.1	0	1745	[[1,525],[253,262]]									10851900		CDK5 regulatory subunit-associated protein 3 isoform X1 [Felis catus]	101084753
132	0	0	0	1391	XP_023102465.1	0	3538	[[1,1397],[860,870],[952,961],[969,978],[771,782],[1262,1269]]									54531520		intraflagellar transport protein 140 homolog isoform X2 [Felis catus]	101084760
133	0	0	132	1391	XP_023102463.1	0	4772	[[1,1465],[839,850],[1020,1029],[928,938],[1330,1337],[1037,1046]]									54531520		intraflagellar transport protein 140 homolog isoform X1 [Felis catus]	101084760
1730	0	0	1727	562	XP_023109754.1	0	996	[[1,425],[311,318]]									38147500		mitogen-activated protein kinase 9 isoform X2 [Felis catus]	101084765
1729	0	0	1727	562	XP_023109755.1	0	4134	[[1,383],[311,318]]									38147500		mitogen-activated protein kinase 9 isoform X3 [Felis catus]	101084765
1728	0	0	1727	562	XP_023109758.1	0	1124	[[1,322],[208,215]]									38147500		mitogen-activated protein kinase 9 isoform X4 [Felis catus]	101084765
1731	0	0	1727	562	XP_023109751.1	0	4161	[[1,425],[311,318]]									38147500		mitogen-activated protein kinase 9 isoform X1 [Felis catus]	101084765
1119	0	0	1117	796	XP_006928751.1	0	1585	[[1,197],[140,156],[144,156]]									21220500		myosin light chain 3 [Felis catus]	101084780
1005	0	0	1004	847	XP_023116483.1	0	1773	[[1,1238],[573,579]]									121137000		tetratricopeptide repeat protein 21A isoform X3 [Felis catus]	101084822
1006	0	0	1004	847	XP_023116482.1	0	3553	[[1,1247],[582,588]]									121137000		tetratricopeptide repeat protein 21A isoform X2 [Felis catus]	101084822
1007	0	0	1004	847	XP_023116481.1	0	1763	[[1,1314],[649,655]]									121137000		tetratricopeptide repeat protein 21A isoform X1 [Felis catus]	101084822
4827	0	0	4807	2	XP_006940392.2	0	2373	[[1,531],[215,224],[150,157],[150,159],[224,231]]									2437583000		keratin, type I cytoskeletal 24 isoform X1 [Felis catus]	101084838
4826	0	0	4807	2	XP_003996884.2	0	519	[[1,530],[215,224],[150,157],[150,159],[224,231]]									2437583000		keratin, type I cytoskeletal 24 isoform X2 [Felis catus]	101084838
279	0	0	0	1270	XP_019694216.2	0	946	[[1,270],[171,179],[25,36]]									11270740		sideroflexin-1 isoform X2 [Felis catus]	101084852
280	0	0	279	1270	XP_019694210.2	0	1030	[[1,323],[171,179],[25,36]]									11270740		sideroflexin-1 isoform X1 [Felis catus]	101084852
633	0	0	0	1038	XP_019684244.1	0	2464	[[1,216],[140,158]]									3636210		cathepsin B isoform X2 [Felis catus]	101084873
634	0	0	633	1038	XP_006930827.1	0	2879	[[1,340],[264,282]]									3636210		cathepsin B isoform X1 [Felis catus]	101084873
3228	0	0	3226	195	XP_003985896.1	0	3486	[[1,446],[242,253],[321,337],[325,337],[155,163]]									1172200000		tubulin beta-2B chain [Felis catus]	101084876
242	1	1	0	1302	XP_003996011.2	0	3597	[[1,376],[80,91]]									4603370		LOW QUALITY PROTEIN: serine/threonine-protein phosphatase 2A activator [Felis catus]	101084914
1325	0	0	0	709	XP_019672738.1	0	1375	[[1,275],[197,210]]									5303880		protein SCO1 homolog, mitochondrial isoform X2 [Felis catus]	101084915
1326	0	0	1325	709	XP_003996342.3	0	3791	[[1,306],[228,241]]									5303880		protein SCO1 homolog, mitochondrial isoform X1 [Felis catus]	101084915
3484	0	0	0	149	XP_023110820.1	0	2199	[[1,424],[343,364],[23,39],[223,230],[236,242]]									28704270		septin-8 isoform X7 [Felis catus]	101084930
3490	0	0	3484	149	XP_011280357.2	0	2397	[[1,508],[307,314],[320,326],[427,448],[107,123]]									28704270		septin-8 isoform X1 [Felis catus]	101084930
3486	0	0	3484	149	XP_019687475.1	0	1340	[[1,465],[107,123],[318,324],[305,312],[425,446]]									28704270		septin-8 isoform X5 [Felis catus]	101084930
3488	0	0	3484	149	XP_011280364.2	0	203	[[1,506],[107,123],[318,324],[305,312],[425,446]]									28704270		septin-8 isoform X3 [Felis catus]	101084930
3487	0	0	3484	149	XP_019687473.1	0	2670	[[1,467],[307,314],[320,326],[427,448],[107,123]]									28704270		septin-8 isoform X4 [Felis catus]	101084930
3485	0	0	3484	149	XP_011280367.2	0	3356	[[1,454],[307,314],[320,326],[427,448],[107,123]]									28704270		septin-8 isoform X6 [Felis catus]	101084930
3489	0	0	3484	149	XP_011280359.2	0	4498	[[1,507],[307,314],[320,326],[427,448],[107,123]]									28704270		septin-8 isoform X2 [Felis catus]	101084930
3527	0	0	0	140	XP_023104241.1	0	238	[[1,783],[91,97],[768,778]]									12188380		protein argonaute-2 isoform X4 [Felis catus]	101084935
3530	0	0	3527	140	XP_019678754.1	0	1640	[[1,870],[855,865],[178,184]]									12188380		protein argonaute-2 isoform X1 [Felis catus]	101084935
3529	0	0	3527	140	XP_023104240.1	0	3380	[[1,861],[846,856],[169,175]]									12188380		protein argonaute-2 isoform X2 [Felis catus]	101084935
3528	0	0	3527	140	XP_019678756.1	0	1631	[[1,856],[841,851],[164,170]]									12188380		protein argonaute-2 isoform X3 [Felis catus]	101084935
2494	0	0	0	345	XP_004000884.1	0	2548	[[1,473],[245,252]]									8034120		regulator of nonsense transcripts 3B isoform X2 [Felis catus]	101084940
2495	0	0	2494	345	XP_004000885.1	0	509	[[1,486],[245,252]]									8034120		regulator of nonsense transcripts 3B isoform X1 [Felis catus]	101084940
2407	0	1	0	375	XP_023106813.1	0	815	[[1,249],[37,49],[144,158],[228,244],[37,48],[219,228]]									69691170		proteasome subunit alpha type-7 [Felis catus]	101084949
2312	0	0	2307	405	XP_006929771.1	0	642	[[1,497],[410,416]]									3616460		phospholipid transfer protein [Felis catus]	101084950
2573	0	1	0	324	XP_011279491.1	0	1696	[[1,350],[183,189],[245,255],[128,139],[255,267],[113,128],[116,128],[128,140]]									159442600		macrophage-capping protein [Felis catus]	101084952
12	1	1	0	1500	XP_003984471.1	0	2656	[[1,201],[173,197],[106,118]]									16725400		ras-related protein Rab-10 [Felis catus]	101084953
451	1	1	0	1154	XP_011281001.1	0	2696	[[1,262],[230,250],[239,250],[230,239],[177,188]]									31382890		proteasome subunit alpha type-4 [Felis catus]	101084967
1048	0	1	0	828	XP_006938548.1	0	1710	[[1,289],[115,124],[227,247],[193,201],[240,247],[86,101],[60,66],[201,208],[227,240],[88,101],[115,125],[211,219],[131,139]]									490920000		60S ribosomal protein L6 [Felis catus]	101084996
1702	0	0	0	571	XP_011286530.1	0	1032	[[1,379],[298,305]]									12461100		serine/threonine-protein kinase STK11 isoform X3 [Felis catus]	101085024
1703	0	0	1702	571	XP_003981653.1	0	1928	[[1,440],[298,305]]									12461100		serine/threonine-protein kinase STK11 isoform X2 [Felis catus]	101085024
1704	0	0	1702	571	XP_019670817.1	0	3150	[[1,454],[298,305]]									12461100		serine/threonine-protein kinase STK11 isoform X1 [Felis catus]	101085024
2223	0	0	0	420	XP_023104581.1	0	670	[[1,408],[288,295]]									5986530		RNA-binding protein 41 isoform X3 [Felis catus]	101085028
2224	0	0	2223	420	XP_023104580.1	0	2440	[[1,479],[359,366]]									5986530		RNA-binding protein 41 isoform X2 [Felis catus]	101085028
2225	0	0	2223	420	XP_023104579.1	0	1816	[[1,480],[360,367]]									5986530		RNA-binding protein 41 isoform X1 [Felis catus]	101085028
2226	0	0	2223	420	XP_019679692.2	0	517	[[1,504],[384,391]]									5986530		RNA-binding protein 41 isoform X4 [Felis catus]	101085028
1684	0	0	0	578	XP_023103989.1	0	1047	[[1,2564],[2389,2396]]									0		histone-lysine N-methyltransferase SETD2 [Felis catus]	101085029
1671	1	1	0	585	XP_003991032.1	0	1060	[[1,426],[141,152],[103,114]]									4092620		caveolae-associated protein 2 [Felis catus]	101085061
4849	0	0	4807	2	XP_006940391.1	0	597	[[1,296],[132,141]]									330290000		keratin-like protein KRT222 isoform X1 [Felis catus]	101085083
4848	0	0	4807	2	XP_019673406.1	0	1187	[[1,260],[96,105]]									330290000		keratin-like protein KRT222 isoform X2 [Felis catus]	101085083
1043	1	1	0	831	XP_023101895.1	0	1716	[[1,598],[2,16]]									2539960		gigaxonin [Felis catus]	101085089
4865	0	0	4807	2	XP_019682235.2	0	277	[[1,594],[528,534]]									0		glutamate-rich protein 6B [Felis catus]	101085093
2268	0	0	2266	413	XP_003981962.1	0	4495	[[1,349],[261,268]]									5181130		ATPase ASNA1 [Felis catus]	101085103
622	1	1	0	1044	XP_003982119.1	0	236	[[1,177],[129,137],[32,42],[88,96],[24,30]]									116071700		60S ribosomal protein L18a [Felis catus]	101085105
539	1	1	0	1094	XP_003982446.3	0	2679	[[1,390],[372,380],[363,372],[166,178],[347,363],[114,127],[350,363]]									113278000		26S proteasome non-ATPase regulatory subunit 6 [Felis catus]	101085106
3072	0	0	0	227	XP_023106581.1	0	50	[[1,245],[179,186]]									20236500		RING finger protein 32 isoform X13 [Felis catus]	101085110
3084	0	0	3072	227	XP_023106579.1	0	4421	[[1,370],[179,186]]									20236500		RING finger protein 32 isoform X1 [Felis catus]	101085110
3073	0	0	3072	227	XP_019681627.1	0	342	[[1,251],[179,186]]									20236500		RING finger protein 32 isoform X12 [Felis catus]	101085110
3076	0	0	3072	227	XP_023106580.1	0	729	[[1,281],[179,186]]									20236500		RING finger protein 32 isoform X9 [Felis catus]	101085110
3080	0	0	3072	227	XP_006929604.1	0	2781	[[1,317],[179,186]]									20236500		RING finger protein 32 isoform X5 [Felis catus]	101085110
3077	0	0	3072	227	XP_019681624.1	0	3361	[[1,287],[179,186]]									20236500		RING finger protein 32 isoform X8 [Felis catus]	101085110
3074	0	0	3072	227	XP_019681626.1	0	2812	[[1,252],[179,186]]									20236500		RING finger protein 32 isoform X11 [Felis catus]	101085110
3081	0	0	3072	227	XP_006929603.1	0	18	[[1,337],[179,186]]									20236500		RING finger protein 32 isoform X4 [Felis catus]	101085110
3083	0	0	3072	227	XP_019681620.1	0	2161	[[1,365],[174,181]]									20236500		RING finger protein 32 isoform X2 [Felis catus]	101085110
3079	0	0	3072	227	XP_019681622.1	0	1345	[[1,299],[179,186]]									20236500		RING finger protein 32 isoform X6 [Felis catus]	101085110
3075	0	0	3072	227	XP_019681625.1	0	4661	[[1,271],[179,186]]									20236500		RING finger protein 32 isoform X10 [Felis catus]	101085110
3082	0	0	3072	227	XP_019681621.1	0	333	[[1,359],[168,175]]									20236500		RING finger protein 32 isoform X3 [Felis catus]	101085110
3078	0	0	3072	227	XP_019681623.1	0	148	[[1,296],[179,186]]									20236500		RING finger protein 32 isoform X7 [Felis catus]	101085110
1604	1	1	0	613	XP_023108078.1	0	1151	[[1,181],[1,8]]									16050800		signal peptidase complex subunit 3 [Felis catus]	101085116
2316	0	0	0	404	XP_023108653.1	0	258	[[1,315],[84,101]]									11554410		inorganic pyrophosphatase 2, mitochondrial isoform X2 [Felis catus]	101085121
2318	0	0	2316	404	XP_006930997.1	0	935	[[1,343],[112,129]]									11554410		inorganic pyrophosphatase 2, mitochondrial isoform X3 [Felis catus]	101085121
2317	0	0	2316	404	XP_006930998.1	0	640	[[1,328],[97,114]]									11554410		inorganic pyrophosphatase 2, mitochondrial isoform X1 [Felis catus]	101085121
901	0	0	0	890	XP_006931548.1	0	1894	[[1,271],[257,264],[23,35],[188,194]]									18276180		valacyclovir hydrolase isoform X2 [Felis catus]	101085122
903	0	0	901	890	XP_006931549.1	0	3750	[[1,257],[44,56]]									1334640		valacyclovir hydrolase isoform X3 [Felis catus]	101085122
902	0	0	901	890	XP_003985897.1	0	2596	[[1,292],[44,56],[209,215],[278,285]]									18276180		valacyclovir hydrolase isoform X1 [Felis catus]	101085122
1654	1	1	0	592	XP_003986132.1	0	1078	[[1,185],[141,149]]									7047030		lactoylglutathione lyase [Felis catus]	101085123
4788	0	0	0	5	XP_023111162.1	0	3658	[[1,488],[214,220],[297,306],[456,465],[409,416],[291,297],[325,334]]									25547150		myelin expression factor 2 isoform X6 [Felis catus]	101085129
4791	0	0	4788	5	XP_023111161.1	0	3158	[[1,529],[519,526],[435,444],[407,416],[324,330],[401,407]]									23855570		myelin expression factor 2 isoform X5 [Felis catus]	101085129
4789	0	0	4788	5	XP_023111160.1	0	4344	[[1,534],[371,380],[337,343],[502,511],[343,352],[260,266],[455,462]]									25547150		myelin expression factor 2 isoform X4 [Felis catus]	101085129
4793	0	0	4788	5	XP_023111159.1	0	718	[[1,544],[324,330],[465,472],[512,521]]									7977620		myelin expression factor 2 isoform X3 [Felis catus]	101085129
4792	0	0	4788	5	XP_023111158.1	0	6	[[1,577],[545,554],[324,330],[407,416],[498,505],[401,407]]									18616130		myelin expression factor 2 isoform X2 [Felis catus]	101085129
4790	0	0	4788	5	XP_023111157.1	0	4429	[[1,598],[435,444],[324,330],[407,416],[401,407],[519,526],[566,575]]									25547150		myelin expression factor 2 isoform X1 [Felis catus]	101085129
3510	0	0	0	148	XP_023115017.1	0	65	[[1,436],[233,239]]									8057740		secretin receptor isoform X2 [Felis catus]	101085142
3511	0	0	3510	148	XP_019694670.2	0	3964	[[1,447],[244,250]]									8057740		secretin receptor isoform X1 [Felis catus]	101085142
1597	0	1	0	615	XP_019666242.1	0	1155	[[1,709],[670,678],[569,582],[557,564],[270,279],[122,136],[657,666],[231,242],[321,329],[112,123],[112,122]]									111119600		serotransferrin [Felis catus]	101085148
881	1	1	0	902	XP_023095091.1	0	1949	[[1,501],[83,95]]									5709800		endonuclease domain-containing 1 protein [Felis catus]	101085151
2013	1	1	0	484	XP_011285783.1	0	826	[[1,414],[101,115]]									0		aspartate aminotransferase, cytoplasmic [Felis catus]	101085155
620	1	1	0	1046	XP_019670674.1	0	248	[[1,849],[835,842]]									15501300		desmocollin-2 isoform X2 [Felis catus]	101085157
521	0	0	0	1107	XP_023111353.1	0	2213	[[1,178],[90,104]]									0		nucleoside diphosphate kinase homolog 5 isoform X1 [Felis catus]	101085175
522	0	0	521	1107	XP_023111354.1	0	1505	[[1,211],[123,137]]									0		nucleoside diphosphate kinase homolog 5 isoform X2 [Felis catus]	101085175
3599	0	0	0	123	XP_023113573.1	0	166	[[1,398],[220,230],[339,347],[77,84],[377,386],[347,368],[352,368]]									225915100		betaine--homocysteine S-methyltransferase 1 isoform X2 [Felis catus]	101085179
3600	0	0	3599	123	XP_003981149.1	0	363	[[1,408],[357,378],[362,378],[349,357],[230,240],[387,396],[87,94]]									225915100		betaine--homocysteine S-methyltransferase 1 isoform X1 [Felis catus]	101085179
4360	0	0	4357	40	XP_019681335.1	0	3012	[[1,509],[228,240],[455,465]]									21739300		adenosylhomocysteinase 3 isoform X5 [Felis catus]	101085195
4363	0	0	4357	40	XP_006929429.1	0	4869	[[1,510],[229,241],[456,466]]									21739300		adenosylhomocysteinase 3 isoform X3 [Felis catus]	101085195
4362	0	0	4357	40	XP_019681334.1	0	4756	[[1,510],[229,241],[456,466]]									21739300		adenosylhomocysteinase 3 isoform X4 [Felis catus]	101085195
4359	0	0	4357	40	XP_019681340.1	0	3874	[[1,405],[124,136],[351,361]]									21739300		adenosylhomocysteinase 3 isoform X7 [Felis catus]	101085195
4365	0	0	4357	40	XP_023106321.1	0	3781	[[1,612],[558,568],[331,343]]									21739300		adenosylhomocysteinase 3 isoform X1 [Felis catus]	101085195
4361	0	0	4357	40	XP_019681336.1	0	4689	[[1,509],[228,240],[455,465]]									21739300		adenosylhomocysteinase 3 isoform X6 [Felis catus]	101085195
4364	0	0	4357	40	XP_023106322.1	0	4207	[[1,611],[330,342],[557,567]]									21739300		adenosylhomocysteinase 3 isoform X2 [Felis catus]	101085195
4292	0	1	0	44	XP_003984955.1	0	4046	[[1,371],[161,175],[2,18],[146,155],[44,50]]									109704900		peptidyl-prolyl cis-trans isomerase D [Felis catus]	101085200
1959	0	0	0	498	XP_003985275.1	0	2626	[[1,353],[291,303],[303,315],[215,228]]									9407610		COP9 signalosome complex subunit 4 isoform X2 [Felis catus]	101085203
1958	0	1	0	498	XP_003985274.1	0	856	[[1,407],[338,348],[291,303],[303,315],[215,228]]									9407610		COP9 signalosome complex subunit 4 isoform X1 [Felis catus]	101085203
3749	0	0	3739	104	XP_003985742.1	0	3332	[[1,133],[87,101],[94,101],[42,48],[87,94]]									1157552000		histone H2A type 1-H-like [Felis catus]	101085206
1469	0	1	0	663	XP_023109352.1	0	1443	[[1,215],[100,109],[93,100],[66,82],[66,78],[57,67],[55,66],[2,24],[67,78],[67,82]]									2502972000		histone H1.1 [Felis catus]	101085207
356	0	0	0	1215	XP_011280792.2	0	1153	[[1,1296],[1143,1151]]									0		inhibitor of Bruton tyrosine kinase isoform X4 [Felis catus]	101085211
359	0	0	356	1215	XP_011280788.2	0	3156	[[1,1312],[1159,1167]]									0		inhibitor of Bruton tyrosine kinase isoform X1 [Felis catus]	101085211
357	0	0	356	1215	XP_011280790.2	0	403	[[1,1297],[1144,1152]]									0		inhibitor of Bruton tyrosine kinase isoform X3 [Felis catus]	101085211
358	0	0	356	1215	XP_011280789.2	0	3499	[[1,1311],[1158,1166]]									0		inhibitor of Bruton tyrosine kinase isoform X2 [Felis catus]	101085211
3037	0	0	0	231	XP_006934051.1	0	3641	[[1,498],[157,167]]									0		thioredoxin reductase 1, cytoplasmic isoform X4 [Felis catus]	101085222
3040	0	0	3037	231	XP_019690990.1	0	4499	[[1,612],[271,281]]									0		thioredoxin reductase 1, cytoplasmic isoform X3 [Felis catus]	101085222
3038	0	0	3037	231	XP_006934050.3	0	491	[[1,560],[219,229]]									0		thioredoxin reductase 1, cytoplasmic isoform X1 [Felis catus]	101085222
3039	0	0	3037	231	XP_023113154.1	0	3797	[[1,560],[219,229]]									0		thioredoxin reductase 1, cytoplasmic isoform X2 [Felis catus]	101085222
376	0	0	375	1205	XP_023105409.1	0	3114	[[1,366],[266,276]]									22025600		phospholipid scramblase 2 [Felis catus]	101085233
1242	0	0	1241	747	XP_011286390.1	0	2899	[[1,173],[125,134],[94,105],[36,46]]									189495200		myosin regulatory light chain 12B [Felis catus]	101085247
381	1	1	0	1201	XP_003997506.1	0	2137	[[1,256],[86,99],[22,36],[234,249],[222,234],[239,249],[77,86]]									59771880		electron transfer flavoprotein subunit beta [Felis catus]	101085254
2589	0	0	2583	322	XP_023102179.1	0	3925	[[1,310],[85,91]]									26037900		hydroxyacylglutathione hydrolase, mitochondrial isoform X4 [Felis catus]	101085262
2588	0	0	2583	322	XP_023102181.1	0	875	[[1,307],[85,91]]									26037900		hydroxyacylglutathione hydrolase, mitochondrial isoform X5 [Felis catus]	101085262
2592	0	0	2583	322	XP_023102176.1	0	3174	[[1,349],[85,91]]									26037900		hydroxyacylglutathione hydrolase, mitochondrial isoform X1 [Felis catus]	101085262
2591	0	0	2583	322	XP_023102177.1	0	3917	[[1,342],[85,91]]									26037900		hydroxyacylglutathione hydrolase, mitochondrial isoform X2 [Felis catus]	101085262
2590	0	0	2583	322	XP_023102178.1	0	2164	[[1,317],[85,91]]									26037900		hydroxyacylglutathione hydrolase, mitochondrial isoform X3 [Felis catus]	101085262
981	0	0	0	856	XP_023105080.1	0	1787	[[1,1395],[105,115]]									22242800		mediator of RNA polymerase II transcription subunit 14 isoform X3 [Felis catus]	101085274
982	0	0	981	856	XP_023105079.1	0	4851	[[1,1411],[105,115]]									22242800		mediator of RNA polymerase II transcription subunit 14 isoform X2 [Felis catus]	101085274
983	0	0	981	856	XP_023105078.1	0	3111	[[1,1455],[105,115]]									22242800		mediator of RNA polymerase II transcription subunit 14 isoform X1 [Felis catus]	101085274
1529	0	0	0	643	XP_019679566.1	0	1214	[[1,303],[150,160],[160,169]]									14804000		magnesium transporter protein 1 isoform X2 [Felis catus]	101085275
1530	0	0	1529	643	XP_004000710.3	0	3770	[[1,336],[150,160],[160,169]]									14804000		magnesium transporter protein 1 isoform X1 [Felis catus]	101085275
1235	1	1	0	753	XP_003985350.1	0	1460	[[1,159],[29,36],[135,145]]									20294900		immunoglobulin J chain [Felis catus]	101085285
1028	0	1	0	839	XP_023114221.1	0	3902	[[1,702],[266,274],[569,576],[490,497],[408,420],[688,701],[490,500],[33,45],[206,231],[360,371],[661,676],[576,585],[594,601],[240,262],[194,203],[543,554],[542,555],[542,554],[394,404],[556,566],[474,488]]									358405600		splicing factor, proline- and glutamine-rich isoform X1 [Felis catus]	101085303
1029	0	0	0	839	XP_023114222.1	0	1746	[[1,664],[569,576],[490,497],[408,420],[490,500],[33,45],[206,231],[360,371],[266,274],[576,585],[594,601],[240,262],[194,203],[543,554],[542,555],[542,554],[394,404],[556,566],[474,488]]									324560900		splicing factor, proline- and glutamine-rich isoform X2 [Felis catus]	101085303
2971	0	0	0	248	XP_019679379.1	0	353	[[1,686],[578,588]]									0		H(+)/Cl(-) exchange transporter 5 isoform X4 [Felis catus]	101085351
2974	0	0	2971	248	XP_011290024.1	0	1506	[[1,817],[709,719]]									0		H(+)/Cl(-) exchange transporter 5 isoform X1 [Felis catus]	101085351
2973	0	0	2971	248	XP_019679376.1	0	3500	[[1,771],[663,673]]									0		H(+)/Cl(-) exchange transporter 5 isoform X2 [Felis catus]	101085351
2972	0	0	2971	248	XP_019679378.1	0	1333	[[1,748],[640,650]]									0		H(+)/Cl(-) exchange transporter 5 isoform X3 [Felis catus]	101085351
3812	1	1	0	92	XP_003984255.1	0	122	[[1,396],[363,374]]									4942280		S-adenosylmethionine synthase [Felis catus]	101085366
588	1	1	0	1069	XP_019689227.1	0	2574	[[1,670],[8,14]]									0		MAP/microtubule affinity-regulating kinase 3 isoform X8 [Felis catus]	101085385
453	1	1	0	1152	XP_023114808.1	0	2890	[[1,996],[741,749]]									161239000		prostaglandin F2 receptor negative regulator [Felis catus]	101085393
383	1	1	0	1199	XP_011286361.2	0	3093	[[1,1075],[784,792]]									69831800		desmoglein-1 [Felis catus]	101085410
3803	0	1	0	93	XP_003982592.1	0	3557	[[1,875],[836,844],[475,480],[455,466],[25,33],[480,489],[578,591],[33,43]]									99171200		coatomer subunit gamma-1 isoform X1 [Felis catus]	101085446
3804	0	0	0	93	XP_019680705.1	0	1212	[[1,803],[764,772],[403,408],[506,519],[408,417],[383,394]]									55099800		coatomer subunit gamma-1 isoform X2 [Felis catus]	101085446
774	0	0	0	961	XP_019681112.1	0	2538	[[1,319],[205,213],[23,30],[205,215]]									54765390		ribose-phosphate pyrophosphokinase 3 [Felis catus]	101085451
700	0	0	0	1002	XP_003983171.1	0	2010	[[1,247],[113,123]]									477111000		cationic trypsin [Felis catus]	101085453
738	0	0	0	980	XP_006934006.1	0	1863	[[1,362],[92,99],[240,247],[189,201],[206,214]]									156847100		phosphate carrier protein, mitochondrial isoform X2 [Felis catus]	101085478
739	0	0	738	980	XP_006934005.1	0	2234	[[1,363],[190,202],[93,100],[241,248],[207,215]]									156847100		phosphate carrier protein, mitochondrial isoform X1 [Felis catus]	101085478
4795	0	1	0	3	XP_019691464.2	0	1495	[[1,295],[147,152],[120,135],[57,65],[198,209],[120,133],[248,271]]									80933000		outer dense fiber protein 3B isoform X2 [Felis catus]	101085480
4796	0	0	0	3	XP_023113441.1	0	1158	[[1,329],[147,152],[57,65],[120,135],[198,209],[120,133]]									71087870		outer dense fiber protein 3B isoform X1 [Felis catus]	101085480
2518	0	0	2513	339	XP_023100574.1	0	4309	[[1,592],[298,312]]									4239880		TATA-binding protein-associated factor 2N isoform X1 [Felis catus]	101085506
2516	0	0	2513	339	XP_023100576.1	0	4297	[[1,544],[250,264]]									4239880		TATA-binding protein-associated factor 2N isoform X3 [Felis catus]	101085506
2517	0	0	2513	339	XP_023100575.1	0	1147	[[1,577],[283,297]]									4239880		TATA-binding protein-associated factor 2N isoform X2 [Felis catus]	101085506
109	1	1	0	1410	XP_023103691.1	0	4329	[[1,452],[197,207],[72,81],[106,113],[288,295],[81,93]]									16719150		epoxide hydrolase 1 [Felis catus]	101085519
141	1	1	0	1383	XP_023103807.1	0	4023	[[1,244],[71,91],[176,185]]									12769300		nuclear ubiquitous casein and cyclin-dependent kinase substrate 1 [Felis catus]	101085522
2196	1	1	0	426	XP_003981655.3	0	677	[[1,169],[137,151],[157,166]]									8376680		ATP synthase subunit delta, mitochondrial [Felis catus]	101085528
681	0	0	680	1015	XP_003996721.1	0	2245	[[1,296],[219,225]]									0		hepatic leukemia factor isoform X2 [Felis catus]	101085586
682	0	0	680	1015	XP_006940251.1	0	2195	[[1,297],[219,225]]									0		hepatic leukemia factor isoform X1 [Felis catus]	101085586
4819	0	0	4807	2	XP_023100533.1	0	742	[[1,853],[151,163],[142,149],[231,243],[133,142],[348,355],[425,436],[553,560],[214,221],[142,151]]									3545955000		keratin, type I cytoskeletal 10 isoform X3 [Felis catus]	101085587
4817	0	0	4807	2	XP_023100535.1	0	4438	[[1,587],[151,163],[142,149],[231,243],[133,142],[348,355],[425,436],[214,221],[142,151]]									3545955000		keratin, type I cytoskeletal 10 isoform X5 [Felis catus]	101085587
4820	0	0	4807	2	XP_023100532.1	0	3893	[[1,871],[151,163],[142,149],[231,243],[133,142],[348,355],[425,436],[214,221],[576,583],[142,151]]									3545955000		keratin, type I cytoskeletal 10 isoform X2 [Felis catus]	101085587
4821	0	0	4807	2	XP_023100531.1	0	4334	[[1,876],[151,163],[142,149],[231,243],[133,142],[348,355],[425,436],[214,221],[576,583],[142,151]]									3545955000		keratin, type I cytoskeletal 10 isoform X1 [Felis catus]	101085587
4816	0	0	4807	2	XP_023100536.1	0	3877	[[1,547],[151,163],[142,149],[231,243],[133,142],[348,355],[425,436],[214,221],[142,151]]									3545955000		keratin, type I cytoskeletal 10 isoform X6 [Felis catus]	101085587
4818	0	0	4807	2	XP_023100534.1	0	3886	[[1,829],[151,163],[142,149],[231,243],[133,142],[348,355],[425,436],[214,221],[576,583],[142,151]]									3545955000		keratin, type I cytoskeletal 10 isoform X4 [Felis catus]	101085587
4754	1	1	0	12	XP_003981378.1	0	15	[[1,661],[72,80],[564,574]]									11860600		arginine--tRNA ligase, cytoplasmic [Felis catus]	101085601
2389	0	0	2384	378	XP_023104822.1	0	2458	[[1,184],[142,149]]									0		ras-related protein Rap-2c [Felis catus]	101085611
2832	0	1	0	271	XP_023106587.1	0	407	[[1,242],[226,233],[207,226],[216,226],[226,238],[30,46],[30,45],[63,71],[26,45],[208,226]]									204918900		dnaJ homolog subfamily B member 6 isoform X3 [Felis catus]	101085616
2833	0	0	0	271	XP_023106586.1	0	2159	[[1,329],[207,225],[30,46],[30,45],[63,71],[215,225],[206,225],[26,45]]									135613500		dnaJ homolog subfamily B member 6 isoform X2 [Felis catus]	101085616
2834	0	0	2833	271	XP_023106585.1	0	398	[[1,330],[207,226],[216,226],[30,46],[30,45],[63,71],[26,45],[208,226]]									135613500		dnaJ homolog subfamily B member 6 isoform X1 [Felis catus]	101085616
1586	1	1	0	620	XP_003985898.1	0	3366	[[1,232],[203,212]]									0		ribosyldihydronicotinamide dehydrogenase [quinone] [Felis catus]	101085630
635	0	0	0	1037	XP_019691188.2	0	2463	[[1,398],[341,352]]									0		adenylosuccinate lyase isoform X3 [Felis catus]	101085644
637	0	0	635	1037	XP_003989329.2	0	4124	[[1,479],[422,433]]									0		adenylosuccinate lyase isoform X1 [Felis catus]	101085644
636	0	0	635	1037	XP_006934132.2	0	4263	[[1,409],[352,363]]									0		adenylosuccinate lyase isoform X2 [Felis catus]	101085644
2918	0	0	2907	258	XP_006936894.2	0	1357	[[1,978],[630,635]]									16011100		angiomotin-like protein 1 isoform X6 [Felis catus]	101085658
2914	0	0	2907	258	XP_019667174.1	0	2332	[[1,870],[522,527]]									16011100		angiomotin-like protein 1 isoform X10 [Felis catus]	101085658
2916	0	0	2907	258	XP_011284821.2	0	752	[[1,956],[608,613]]									16011100		angiomotin-like protein 1 isoform X8 [Felis catus]	101085658
2923	0	0	2907	258	XP_006936893.3	0	3242	[[1,1028],[680,685]]									16011100		angiomotin-like protein 1 isoform X2 [Felis catus]	101085658
2919	0	0	2907	258	XP_019667167.2	0	1588	[[1,982],[634,639]]									16011100		angiomotin-like protein 1 isoform X1 [Felis catus]	101085658
2920	0	0	2907	258	XP_023095097.1	0	646	[[1,985],[637,642]]									16011100		angiomotin-like protein 1 isoform X5 [Felis catus]	101085658
2922	0	0	2907	258	XP_019667168.2	0	3558	[[1,1011],[663,668]]									16011100		angiomotin-like protein 1 isoform X3 [Felis catus]	101085658
2915	0	0	2907	258	XP_019667170.2	0	3417	[[1,946],[598,603]]									16011100		angiomotin-like protein 1 isoform X9 [Felis catus]	101085658
2921	0	0	2907	258	XP_023095096.1	0	870	[[1,996],[648,653]]									16011100		angiomotin-like protein 1 isoform X4 [Felis catus]	101085658
2917	0	0	2907	258	XP_006936896.2	0	2751	[[1,968],[620,625]]									16011100		angiomotin-like protein 1 isoform X7 [Felis catus]	101085658
3768	0	0	0	101	XP_011285644.1	0	4420	[[1,1070],[48,58]]									87404200		cilia- and flagella-associated protein 70 isoform X3 [Felis catus]	101085661
3770	0	0	3768	101	XP_019668837.1	0	3285	[[1,1123],[48,58]]									87404200		cilia- and flagella-associated protein 70 isoform X1 [Felis catus]	101085661
3769	0	0	3768	101	XP_019668838.1	0	132	[[1,1122],[48,58]]									87404200		cilia- and flagella-associated protein 70 isoform X2 [Felis catus]	101085661
1547	1	1	0	636	XP_023109826.1	0	1202	[[1,594],[373,382],[229,236],[509,517],[89,115],[101,115],[276,294],[47,59],[553,575],[229,235],[518,553],[509,518],[575,587],[212,219],[222,229]]									241266900		calnexin [Felis catus]	101085686
199	1	1	0	1335	XP_011279978.1	0	3269	[[1,4983],[4702,4710]]									0		protocadherin Fat 4 [Felis catus]	101085714
3739	0	0	0	104	XP_003985744.1	0	2192	[[1,129],[38,44],[90,97],[83,90],[83,97]]									1157552000		histone H2A type 1-E-like [Felis catus]	101085717
1749	0	0	1747	559	XP_023110035.1	0	221	[[1,535],[411,421]]									3689100		tyrosine-protein kinase Fyn isoform X2 [Felis catus]	101085720
1752	0	0	1747	559	XP_023110034.1	0	2903	[[1,538],[414,424]]									3689100		tyrosine-protein kinase Fyn isoform X1 [Felis catus]	101085720
2656	0	0	0	301	XP_019687310.1	0	4841	[[1,317],[9,17],[17,28],[267,277]]									7240180		isocitrate dehydrogenase [NAD] subunit alpha, mitochondrial isoform X3 [Felis catus]	101085721
2657	0	0	2656	301	XP_006932232.1	0	1536	[[1,359],[59,70],[309,319],[51,59]]									7240180		isocitrate dehydrogenase [NAD] subunit alpha, mitochondrial isoform X2 [Felis catus]	101085721
2658	0	0	2656	301	XP_003986785.1	0	448	[[1,367],[67,78],[317,327],[59,67]]									7240180		isocitrate dehydrogenase [NAD] subunit alpha, mitochondrial isoform X1 [Felis catus]	101085721
2324	1	1	0	400	XP_023102515.1	0	4027	[[1,679],[258,266],[192,200]]									10406720		LOW QUALITY PROTEIN: NADPH--cytochrome P450 reductase [Felis catus]	101085768
2770	1	1	0	278	XP_011281156.1	0	408	[[1,451],[345,359],[261,268]]									19960860		sulfide:quinone oxidoreductase, mitochondrial [Felis catus]	101085805
1241	0	0	0	747	XP_019670608.1	0	2862	[[1,173],[125,134],[94,105],[36,46]]									189495200		myosin regulatory light polypeptide 9 isoform X2 [Felis catus]	101085837
1244	0	0	1241	747	XP_003995090.1	0	1541	[[1,179],[100,111],[131,140],[42,52]]									189495200		myosin regulatory light polypeptide 9 isoform X1 [Felis catus]	101085837
2617	0	0	0	314	XP_011287324.1	0	3308	[[1,396],[70,76]]									18540200		inositol polyphosphate 5-phosphatase K isoform X4 [Felis catus]	101085842
2619	0	0	2617	314	XP_019672927.2	0	1817	[[1,477],[151,157]]									18540200		inositol polyphosphate 5-phosphatase K isoform X1 [Felis catus]	101085842
2618	0	0	2617	314	XP_011287323.1	0	1134	[[1,453],[127,133]]									18540200		inositol polyphosphate 5-phosphatase K isoform X2 [Felis catus]	101085842
1727	0	0	0	562	XP_003981965.1	0	1346	[[1,199],[151,158]]									38147500		peroxiredoxin-2 [Felis catus]	101085863
2479	1	1	0	351	XP_003983022.1	0	538	[[1,97],[88,97],[12,22]]									5677830		LSM8 homolog, U6 small nuclear RNA associated [Felis catus]	101085872
4048	0	0	0	71	XP_003983645.1	0	3094	[[1,97],[2,11]]									9556320		dynein light chain roadblock-type 1 isoform X2 [Felis catus]	101085876
4050	0	0	4048	71	XP_011279157.1	0	89	[[1,112],[17,26]]									9556320		dynein light chain roadblock-type 1 isoform X1 [Felis catus]	101085876
182	1	1	0	1348	XP_006930317.1	0	787	[[1,102],[46,60]]									3484710		vesicle-associated membrane protein 8 [Felis catus]	101085880
1685	1	1	0	577	XP_011280456.1	0	1046	[[1,378],[300,309],[309,316]]									13746240		serpin B6 [Felis catus]	101085886
198	1	1	0	1336	XP_006933527.1	0	2392	[[1,287],[213,228],[213,226],[187,198],[232,244],[137,151],[138,151]]									147184000		triosephosphate isomerase [Felis catus]	101085900
1409	0	1	0	680	XP_011283864.1	0	3287	[[1,301],[268,276],[142,158],[107,118],[191,204],[107,119],[180,190],[128,142],[270,276],[249,257],[66,79]]									149339200		actin-related protein 2/3 complex subunit 2 [Felis catus]	101085911
269	1	1	0	1279	XP_003992442.1	0	3049	[[1,202],[58,65],[2,13]]									8325490		transgelin [Felis catus]	101085916
648	0	1	0	1030	XP_006937930.1	0	4098	[[1,490],[350,358],[426,432],[379,387],[432,443]]									12724140		LOW QUALITY PROTEIN: annexin A7 [Felis catus]	101085922
3517	1	1	0	145	XP_023101546.1	0	4670	[[1,223],[95,105],[81,90]]									0		charged multivesicular body protein 2a [Felis catus]	101085934
2030	1	1	0	478	XP_003982367.1	0	3406	[[1,163],[137,154]]									14733750		signal peptidase complex subunit 1 [Felis catus]	101085957
30	1	1	0	1482	XP_011278541.1	0	4684	[[1,208],[22,33]]									5392010		ras-related protein Rab-7a [Felis catus]	101085959
3757	0	0	3739	104	XP_003985820.1	0	3005	[[1,142],[45,51],[97,104]]									131840400		histone H2A-beta, sperm-like [Felis catus]	101085975
3664	0	0	0	112	XP_023112218.1	0	4132	[[1,1172],[692,699]]									23609400		sickle tail protein homolog isoform X20 [Felis catus]	101085985
3670	0	0	3664	112	XP_023112214.1	0	4001	[[1,1372],[665,672]]									23609400		sickle tail protein homolog isoform X16 [Felis catus]	101085985
3666	0	0	3664	112	XP_023112213.1	0	4683	[[1,1273],[727,734]]									23609400		sickle tail protein homolog isoform X15 [Felis catus]	101085985
3680	0	0	3664	112	XP_011281936.2	0	151	[[1,1940],[700,707]]									23609400		sickle tail protein homolog isoform X5 [Felis catus]	101085985
3675	0	0	3664	112	XP_023112203.1	0	888	[[1,1790],[550,557]]									23609400		sickle tail protein homolog isoform X10 [Felis catus]	101085985
3669	0	0	3664	112	XP_023112212.1	0	2944	[[1,1368],[727,734]]									23609400		sickle tail protein homolog isoform X14 [Felis catus]	101085985
3682	0	0	3664	112	XP_023112195.1	0	1650	[[1,1966],[727,734]]									23609400		sickle tail protein homolog isoform X2 [Felis catus]	101085985
3668	0	0	3664	112	XP_023112215.1	0	292	[[1,1347],[665,672]]									23609400		sickle tail protein homolog isoform X17 [Felis catus]	101085985
3671	0	0	3664	112	XP_023112210.1	0	4077	[[1,1409],[727,734]]									23609400		sickle tail protein homolog isoform X13 [Felis catus]	101085985
3672	0	0	3664	112	XP_023112209.1	0	1287	[[1,1434],[727,734]]									23609400		sickle tail protein homolog isoform X12 [Felis catus]	101085985
3677	0	0	3664	112	XP_023112201.1	0	1623	[[1,1905],[665,672]]									23609400		sickle tail protein homolog isoform X8 [Felis catus]	101085985
3673	0	0	3664	112	XP_023112208.1	0	1058	[[1,1658],[418,425]]									23609400		sickle tail protein homolog isoform X11 [Felis catus]	101085985
3676	0	0	3664	112	XP_023112204.1	0	1577	[[1,1887],[647,654]]									23609400		sickle tail protein homolog isoform X3 [Felis catus]	101085985
3681	0	0	3664	112	XP_023112197.1	0	2582	[[1,1956],[716,723]]									23609400		sickle tail protein homolog isoform X4 [Felis catus]	101085985
3683	0	0	3664	112	XP_023112194.1	0	2193	[[1,1967],[727,734]]									23609400		sickle tail protein homolog isoform X1 [Felis catus]	101085985
3679	0	0	3664	112	XP_023112198.1	0	2240	[[1,1932],[692,699]]									23609400		sickle tail protein homolog isoform X6 [Felis catus]	101085985
3678	0	0	3664	112	XP_023112199.1	0	481	[[1,1927],[727,734]]									23609400		sickle tail protein homolog isoform X7 [Felis catus]	101085985
3667	0	0	3664	112	XP_023112216.1	0	4014	[[1,1342],[700,707]]									23609400		sickle tail protein homolog isoform X18 [Felis catus]	101085985
3665	0	0	3664	112	XP_023112217.1	0	862	[[1,1238],[692,699]]									23609400		sickle tail protein homolog isoform X19 [Felis catus]	101085985
3674	0	0	3664	112	XP_023112202.1	0	2665	[[1,1741],[501,508]]									23609400		sickle tail protein homolog isoform X9 [Felis catus]	101085985
828	0	0	0	929	XP_019691238.2	0	4034	[[1,405],[235,244],[52,61],[213,224],[137,149],[61,71]]									29144130		protein kinase C and casein kinase substrate in neurons protein 2 isoform X4 [Felis catus]	101085989
831	0	0	828	929	XP_019691234.2	0	4044	[[1,448],[235,244],[52,61],[213,224],[137,149],[61,71]]									29144130		protein kinase C and casein kinase substrate in neurons protein 2 isoform X1 [Felis catus]	101085989
830	0	0	828	929	XP_019691235.2	0	2288	[[1,446],[235,244],[52,61],[213,224],[137,149],[61,71]]									29144130		protein kinase C and casein kinase substrate in neurons protein 2 isoform X2 [Felis catus]	101085989
832	0	0	828	929	XP_023113331.1	0	2800	[[1,489],[178,190],[276,285],[93,102],[254,265],[102,112]]									29144130		protein kinase C and casein kinase substrate in neurons protein 2 isoform X5 [Felis catus]	101085989
829	0	0	828	929	XP_019691237.2	0	2294	[[1,407],[235,244],[52,61],[213,224],[137,149],[61,71]]									29144130		protein kinase C and casein kinase substrate in neurons protein 2 isoform X3 [Felis catus]	101085989
4342	0	0	4337	42	XP_019694019.1	0	454	[[1,483],[293,299]]									18513700		caspase-10 [Felis catus]	101085995
3695	0	0	0	109	XP_006936330.1	0	145	[[1,128],[40,48],[27,35]]									32053100		eukaryotic translation initiation factor 5A-2 isoform X3 [Felis catus]	101085997
3697	0	0	3695	109	XP_023116172.1	0	3686	[[1,154],[40,48],[27,35]]									32053100		eukaryotic translation initiation factor 5A-2 isoform X1 [Felis catus]	101085997
3696	0	0	3695	109	XP_023116173.1	0	4437	[[1,132],[40,48],[27,35]]									32053100		eukaryotic translation initiation factor 5A-2 isoform X2 [Felis catus]	101085997
152	1	1	0	1373	XP_023102032.1	0	4054	[[1,287],[68,76],[58,68]]									3389670		protein NipSnap homolog 2 [Felis catus]	101086026
260	1	1	0	1288	XP_003999006.1	0	3036	[[1,448],[185,193],[328,341],[410,420],[64,77],[260,268],[273,280],[325,341],[77,94]]									69750550		tektin-4 [Felis catus]	101086027
772	0	1	0	961	XP_004000820.1	0	2160	[[1,319],[6,19],[205,213],[23,30],[205,215]]									70640890		ribose-phosphate pyrophosphokinase 1 [Felis catus]	101086044
2821	1	1	0	273	XP_023111524.1	0	400	[[1,6698],[4805,4813],[4186,4193],[6305,6316],[5044,5055],[5467,5476],[5554,5564],[4980,4993],[4430,4437],[1682,1694]]									79994080		LOW QUALITY PROTEIN: nesprin-2 [Felis catus]	101086066
613	0	1	0	1051	XP_006934900.1	0	2506	[[1,331],[35,42],[24,35],[250,258],[308,325]]									28228010		quinone oxidoreductase isoform X2 [Felis catus]	101086075
614	0	0	0	1051	XP_023114597.1	0	3780	[[1,337],[24,35],[250,258],[35,42]]									19601660		quinone oxidoreductase isoform X1 [Felis catus]	101086075
32	1	1	0	1480	XP_019693044.1	0	4679	[[1,1534],[736,750]]									0		glycogen debranching enzyme [Felis catus]	101086077
4295	0	0	4294	44	XP_011284222.1	0	1590	[[1,165],[32,38],[119,126]]									117203300		peptidyl-prolyl cis-trans isomerase A [Felis catus]	101086085
669	0	0	667	1023	XP_023096886.1	0	1112	[[1,454],[410,425]]									3265610		serine/threonine-protein phosphatase 2A 55 kDa regulatory subunit B delta isoform [Felis catus]	101086093
4782	0	0	0	6	XP_019686264.1	0	4597	[[1,430],[317,327],[36,45],[193,200],[99,115],[82,88]]									149557800		heterogeneous nuclear ribonucleoprotein H isoform X4 [Felis catus]	101086113
4783	0	0	4782	6	XP_003980698.1	0	1978	[[1,450],[317,327],[36,45],[193,200],[99,115],[82,88]]									149557800		heterogeneous nuclear ribonucleoprotein H isoform X3 [Felis catus]	101086113
4784	0	0	4782	6	XP_006927575.1	0	7	[[1,453],[317,327],[36,45],[193,200],[99,115],[82,88]]									149557800		heterogeneous nuclear ribonucleoprotein H isoform X2 [Felis catus]	101086113
4785	0	0	4782	6	XP_006927574.1	0	3143	[[1,473],[317,327],[36,45],[193,200],[99,115],[82,88]]									149557800		heterogeneous nuclear ribonucleoprotein H isoform X1 [Felis catus]	101086113
4246	0	0	4244	59	XP_019679623.1	0	4816	[[1,578],[27,34]]									626639000		cleavage stimulation factor subunit 2 isoform X3 [Felis catus]	101086122
4247	0	0	4244	59	XP_019679622.1	0	3930	[[1,598],[27,34]]									626639000		cleavage stimulation factor subunit 2 isoform X2 [Felis catus]	101086122
4249	0	0	4244	59	XP_019679621.1	0	4804	[[1,627],[27,34]]									626639000		cleavage stimulation factor subunit 2 isoform X1 [Felis catus]	101086122
2020	0	0	2015	482	XP_023107282.1	0	4131	[[1,282],[159,182]]									4018400		beta-soluble NSF attachment protein isoform X3 [Felis catus]	101086134
2021	0	0	2015	482	XP_003983885.1	0	3017	[[1,299],[141,164]]									4018400		beta-soluble NSF attachment protein isoform X2 [Felis catus]	101086134
2017	0	0	2015	482	XP_011279280.2	0	820	[[1,205],[47,70]]									4018400		beta-soluble NSF attachment protein isoform X6 [Felis catus]	101086134
2019	0	0	2015	482	XP_019682457.1	0	1258	[[1,279],[121,144]]									4018400		beta-soluble NSF attachment protein isoform X4 [Felis catus]	101086134
2022	0	0	2015	482	XP_023107281.1	0	4451	[[1,317],[159,182]]									4018400		beta-soluble NSF attachment protein isoform X1 [Felis catus]	101086134
2018	0	0	2015	482	XP_023107283.1	0	2378	[[1,259],[159,182]]									4018400		beta-soluble NSF attachment protein isoform X5 [Felis catus]	101086134
2679	0	0	0	293	XP_006931734.1	0	968	[[1,1068],[85,94]]									0		disheveled-associated activator of morphogenesis 2 isoform X2 [Felis catus]	101086145
2680	0	0	2679	293	XP_019686121.1	0	438	[[1,1076],[85,94]]									0		disheveled-associated activator of morphogenesis 2 isoform X1 [Felis catus]	101086145
3383	0	0	0	171	XP_023111730.1	0	3314	[[1,2023],[1359,1372]]									25906500		protein Daple isoform X3 [Felis catus]	101086153
3384	0	0	3383	171	XP_003988011.3	0	3213	[[1,2024],[1360,1373]]									25906500		protein Daple isoform X2 [Felis catus]	101086153
3385	0	0	3383	171	XP_023111729.1	0	237	[[1,2063],[1399,1412]]									25906500		protein Daple isoform X1 [Felis catus]	101086153
1582	0	0	0	621	XP_023115034.1	0	2493	[[1,631],[561,571]]									7994930		coiled-coil domain-containing protein 93 isoform X4 [Felis catus]	101086165
1583	0	0	1582	621	XP_023115033.1	0	4336	[[1,632],[562,572]]									7994930		coiled-coil domain-containing protein 93 isoform X3 [Felis catus]	101086165
1584	0	0	1582	621	XP_023115032.1	0	1167	[[1,637],[567,577]]									7994930		coiled-coil domain-containing protein 93 isoform X2 [Felis catus]	101086165
1585	0	0	1582	621	XP_023115031.1	0	4520	[[1,638],[568,578]]									7994930		coiled-coil domain-containing protein 93 isoform X1 [Felis catus]	101086165
2240	0	1	0	415	XP_023100299.1	0	663	[[1,4479],[1581,1591],[3102,3113],[2811,2824],[2248,2256],[3284,3295],[1644,1652],[3082,3091],[2265,2274],[3665,3674],[1685,1700],[98,107],[3091,3102],[2,17],[605,611],[2829,2837],[3068,3082],[1364,1375],[3966,3980]]									100691600		dynein heavy chain 9, axonemal isoform X2 [Felis catus]	101086188
2241	0	0	0	415	XP_023100297.1	0	791	[[1,2278],[610,623],[901,912],[867,881],[1464,1473],[1083,1094],[47,55],[64,73],[881,890],[628,636],[1765,1779],[890,901]]									81627580		dynein heavy chain 9, axonemal isoform X1 [Felis catus]	101086188
83	1	1	0	1432	XP_019674026.2	0	4443	[[1,833],[336,346],[406,426],[310,326],[329,336]]									17144380		LOW QUALITY PROTEIN: transcription intermediary factor 1-beta [Felis catus]	101086190
4251	0	1	0	58	XP_023103746.1	0	4230	[[1,665],[379,387],[250,271],[209,217],[528,542],[226,236],[42,49],[379,389],[111,118],[281,297],[63,73],[262,271],[241,262],[33,42],[123,134],[458,472],[440,454],[420,428],[320,330],[344,350],[182,190],[182,191],[109,118],[342,350],[440,451],[102,109],[528,543],[378,387],[79,91],[456,471],[29,42],[598,625],[456,472],[79,90],[337,350],[471,483],[145,157],[250,266],[100,109],[250,262],[389,398],[1…									5502654000		lamin [Felis catus]	101086199
1880	0	0	0	522	XP_023099931.1	0	1073	[[1,714],[194,207],[335,344],[75,84],[351,359],[359,372],[125,146],[344,351],[181,194],[482,492]]									56036810		far upstream element-binding protein 2 isoform X2 [Felis catus]	101086208
1881	0	0	1880	522	XP_023099930.1	0	2842	[[1,750],[194,207],[335,344],[75,84],[351,359],[359,372],[125,146],[344,351],[181,194],[482,492]]									56036810		far upstream element-binding protein 2 isoform X1 [Felis catus]	101086208
1074	1	1	0	816	XP_003982735.1	0	1657	[[1,434],[35,44],[12,24],[2,11],[285,298]]									24238690		26S proteasome regulatory subunit 7 [Felis catus]	101086215
229	1	1	0	1313	XP_019683266.1	0	3659	[[1,100],[30,41]]									0		protein dpy-30 homolog [Felis catus]	101086222
3241	0	0	0	193	XP_011280389.1	0	2370	[[1,1371],[698,707]]									3431810		F-actin-uncapping protein LRRC16A isoform X14 [Felis catus]	101086228
3250	0	0	3241	193	XP_023109364.1	0	4067	[[1,1495],[769,778]]									3431810		F-actin-uncapping protein LRRC16A isoform X5 [Felis catus]	101086228
3248	0	0	3241	193	XP_023109366.1	0	4018	[[1,1468],[736,745]]									3431810		F-actin-uncapping protein LRRC16A isoform X7 [Felis catus]	101086228
3244	0	0	3241	193	XP_023109371.1	0	4598	[[1,1409],[769,778]]									3431810		F-actin-uncapping protein LRRC16A isoform X11 [Felis catus]	101086228
3242	0	0	3241	193	XP_019685675.1	0	4792	[[1,1375],[702,711]]									3431810		F-actin-uncapping protein LRRC16A isoform X13 [Felis catus]	101086228
3253	0	0	3241	193	XP_023109361.1	0	4574	[[1,1498],[769,778]]									3431810		F-actin-uncapping protein LRRC16A isoform X2 [Felis catus]	101086228
3246	0	0	3241	193	XP_023109368.1	0	4076	[[1,1442],[769,778]]									3431810		F-actin-uncapping protein LRRC16A isoform X9 [Felis catus]	101086228
3252	0	0	3241	193	XP_023109363.1	0	4584	[[1,1497],[769,778]]									3431810		F-actin-uncapping protein LRRC16A isoform X4 [Felis catus]	101086228
3249	0	0	3241	193	XP_023109365.1	0	933	[[1,1478],[769,778]]									3431810		F-actin-uncapping protein LRRC16A isoform X6 [Felis catus]	101086228
3251	0	0	3241	193	XP_023109362.1	0	4058	[[1,1497],[765,774]]									3431810		F-actin-uncapping protein LRRC16A isoform X3 [Felis catus]	101086228
3243	0	0	3241	193	XP_019685673.1	0	1092	[[1,1407],[675,684]]									3431810		F-actin-uncapping protein LRRC16A isoform X12 [Felis catus]	101086228
3247	0	0	3241	193	XP_023109367.1	0	868	[[1,1448],[769,778]]									3431810		F-actin-uncapping protein LRRC16A isoform X8 [Felis catus]	101086228
3245	0	0	3241	193	XP_019685666.1	0	3539	[[1,1434],[702,711]]									3431810		F-actin-uncapping protein LRRC16A isoform X10 [Felis catus]	101086228
3254	0	0	3241	193	XP_023109360.1	0	2825	[[1,1501],[769,778]]									3431810		F-actin-uncapping protein LRRC16A isoform X1 [Felis catus]	101086228
3646	0	0	0	116	XP_011282488.2	0	4759	[[1,133],[72,80]]									47128800		40S ribosomal protein S11-like [Felis catus]	101086240
4172	0	0	0	65	XP_023113962.1	0	2478	[[1,1780],[392,402],[1725,1733],[885,900],[1706,1715],[682,690],[1114,1124],[340,357],[1023,1037],[129,136],[1359,1371],[1423,1431],[752,761],[1403,1414],[504,516],[579,590],[1142,1149],[1371,1381],[404,416],[1433,1449],[595,605],[1463,1473],[1644,1651],[1043,1051],[1439,1455],[967,976],[1212,1227],[548,558],[1616,1626],[338,357],[725,736],[1301,1316],[885,901],[23,30],[172,182],[1191,1201],[404,…									612228400		rootletin isoform X5 [Felis catus]	101086242
4176	0	0	4172	65	XP_023113959.1	0	1230	[[1,2051],[1678,1688],[647,664],[1746,1762],[1330,1344],[855,865],[1787,1798],[1923,1933],[1372,1380],[1225,1235],[1770,1780],[1422,1431],[1032,1043],[436,443],[479,489],[711,727],[1594,1608],[1192,1207],[1951,1958],[1608,1623],[886,897],[2013,2022],[1192,1208],[811,823],[1519,1534],[1350,1358],[1534,1553],[311,330],[1059,1068],[1710,1721],[1421,1431],[797,806],[1740,1756],[681,697],[1666,1678],[…									612228400		rootletin isoform X2 [Felis catus]	101086242
4174	0	0	4172	65	XP_023113960.1	0	2467	[[1,2025],[1163,1173],[1616,1626],[1212,1221],[1546,1561],[735,744],[1889,1896],[1725,1736],[417,427],[1310,1318],[1970,1978],[1130,1146],[840,850],[749,761],[1668,1676],[970,981],[927,935],[1268,1282],[1604,1616],[374,381],[619,635],[1532,1546],[649,661],[1648,1659],[981,994],[583,602],[824,835],[1436,1446],[1457,1472],[1360,1369],[563,573],[793,803],[1861,1871],[637,647],[249,268],[1387,1394],[…									612228400		rootletin isoform X3 [Felis catus]	101086242
4175	0	0	4172	65	XP_023113958.1	0	4386	[[1,2087],[1678,1688],[647,664],[1746,1762],[1330,1344],[2032,2040],[1787,1798],[1923,1933],[1372,1380],[1225,1235],[1770,1780],[1422,1431],[1032,1043],[436,443],[479,489],[711,727],[1594,1608],[1192,1207],[1951,1958],[1608,1623],[886,897],[2013,2022],[1192,1208],[811,823],[1519,1534],[1350,1358],[1534,1553],[311,330],[1059,1068],[1710,1721],[1421,1431],[797,806],[855,865],[1740,1756],[681,697],[…									612228400		rootletin isoform X1 [Felis catus]	101086242
4173	0	0	4172	65	XP_023113961.1	0	699	[[1,2019],[243,262],[1353,1363],[1672,1688],[1855,1865],[743,755],[1526,1540],[1430,1440],[729,738],[1451,1466],[1304,1312],[411,421],[1206,1215],[834,844],[1702,1712],[577,596],[613,629],[975,988],[1262,1276],[921,929],[643,659],[1124,1139],[1883,1890],[787,797],[1598,1610],[1662,1670],[1610,1620],[368,375],[818,829],[1354,1363],[1945,1954],[1719,1730],[557,567],[991,1000],[1157,1167],[262,269],…									612228400		rootletin isoform X4 [Felis catus]	101086242
1137	0	0	0	789	XP_011288204.2	0	3438	[[1,460],[199,208],[128,134]]									85705400		carcinoembryonic antigen-related cell adhesion molecule 1 isoform X2 [Felis catus]	101086271
1138	0	0	1137	789	XP_011288203.2	0	1558	[[1,523],[199,208],[128,134]]									85705400		carcinoembryonic antigen-related cell adhesion molecule 1 isoform X1 [Felis catus]	101086271
2144	0	0	2143	443	XP_004001144.1	0	3745	[[1,324],[40,48],[89,97]]									225601100		ADP/ATP translocase 4 [Felis catus]	101086294
107	1	1	0	1412	XP_023109563.1	0	4338	[[1,260],[159,172],[172,184]]									11877460		estradiol 17-beta-dehydrogenase 8 [Felis catus]	101086309
585	0	0	0	1071	XP_019686736.1	0	2576	[[1,302],[245,256]]									0		ethylmalonyl-CoA decarboxylase isoform X2 [Felis catus]	101086310
586	0	0	585	1071	XP_011280917.1	0	2079	[[1,308],[251,262]]									0		ethylmalonyl-CoA decarboxylase isoform X1 [Felis catus]	101086310
3534	0	0	3527	140	XP_023114240.1	0	3264	[[1,862],[158,164]]									2903010		protein argonaute-4 [Felis catus]	101086325
1393	0	0	0	687	XP_003993727.1	0	1688	[[1,594],[301,318]]									0		Bardet-Biedl syndrome 1 protein isoform X2 [Felis catus]	101086344
1394	0	0	1393	687	XP_019668271.1	0	4768	[[1,603],[310,327]]									0		Bardet-Biedl syndrome 1 protein isoform X1 [Felis catus]	101086344
237	0	0	0	1306	XP_006940715.2	0	4763	[[1,783],[734,745],[206,216]]									0		lysosomal alpha-glucosidase isoform X2 [Felis catus]	101086359
238	0	0	237	1306	XP_003997308.3	0	3459	[[1,953],[376,386],[904,915]]									0		lysosomal alpha-glucosidase isoform X1 [Felis catus]	101086359
566	1	1	0	1083	XP_006941785.1	0	1065	[[1,1218],[102,110],[930,943],[152,163]]									3058590		splicing factor 3B subunit 3 [Felis catus]	101086362
2080	0	0	0	461	XP_006929891.1	0	2331	[[1,405],[169,178],[361,378],[187,199],[394,405],[291,300],[9,19],[282,291],[147,159],[361,374],[124,139],[178,187]]									310012500		adenosylhomocysteinase isoform X2 [Felis catus]	101086386
2081	0	0	2080	461	XP_003983647.1	0	4078	[[1,433],[37,47],[389,402],[152,167],[215,227],[206,215],[197,206],[319,328],[422,433],[310,319],[175,187],[389,406]]									310012500		adenosylhomocysteinase isoform X1 [Felis catus]	101086386
696	1	1	0	1004	XP_003985901.1	0	2323	[[1,380],[197,202],[261,271],[245,255],[57,70]]									30296830		leukocyte elastase inhibitor [Felis catus]	101086394
2520	0	0	0	337	XP_003987166.2	0	1407	[[1,810],[753,765]]									0		cell cycle progression protein 1 isoform X5 [Felis catus]	101086397
2524	0	0	2520	337	XP_019687944.2	0	3509	[[1,846],[789,801]]									0		cell cycle progression protein 1 isoform X1 [Felis catus]	101086397
2523	0	0	2520	337	XP_006932576.2	0	512	[[1,842],[785,797]]									0		cell cycle progression protein 1 isoform X2 [Felis catus]	101086397
2521	0	0	2520	337	XP_006932578.2	0	4533	[[1,814],[757,769]]									0		cell cycle progression protein 1 isoform X4 [Felis catus]	101086397
2522	0	0	2520	337	XP_006932577.2	0	1830	[[1,821],[789,801]]									0		cell cycle progression protein 1 isoform X3 [Felis catus]	101086397
1624	0	0	0	605	XP_023112105.1	0	1129	[[1,455],[371,381],[374,381],[77,88]]									12464790		protein transport protein Sec61 subunit alpha isoform X2 [Felis catus]	101086402
1625	0	0	1624	605	XP_023112104.1	0	706	[[1,477],[396,403],[99,110],[393,403]]									12464790		protein transport protein Sec61 subunit alpha isoform X1 [Felis catus]	101086402
155	1	1	0	1370	XP_023112502.1	0	4011	[[1,344],[157,164],[254,266]]									51876600		leucine-rich repeat-containing protein 23 [Felis catus]	101086403
340	1	1	0	1226	XP_003989814.3	0	3188	[[1,109],[71,82],[40,48],[40,49],[71,86],[49,59],[63,71]]									119255400		ATPase inhibitor, mitochondrial [Felis catus]	101086407
1083	0	0	0	811	XP_023100237.1	0	1348	[[1,673],[360,369],[200,210]]									12229340		protein kinase C alpha type isoform X2 [Felis catus]	101086433
1084	0	0	1083	811	XP_023100236.1	0	657	[[1,681],[368,377],[200,210]]									12229340		protein kinase C alpha type isoform X1 [Felis catus]	101086433
509	1	1	0	1115	XP_006928238.1	0	2755	[[1,146],[65,78],[66,78]]									31012320		40S ribosomal protein S15 [Felis catus]	101086455
1257	1	1	0	741	XP_003982368.1	0	320	[[1,911],[125,137],[554,564]]									15979800		inter-alpha-trypsin inhibitor heavy chain H1 [Felis catus]	101086459
2279	0	0	0	409	XP_006931079.1	0	2685	[[1,1069],[106,127],[392,404],[248,255],[179,193],[773,787],[193,201],[750,763]]									32225240		protein transport protein Sec31A isoform X16 [Felis catus]	101086474
2293	0	0	2279	409	XP_019684872.1	0	1922	[[1,1253],[392,404],[106,127],[799,813],[248,255],[179,193],[776,789],[193,201]]									32225240		protein transport protein Sec31A isoform X3 [Felis catus]	101086474
2291	0	0	2279	409	XP_019684873.1	0	185	[[1,1251],[106,127],[812,826],[392,404],[789,802],[248,255],[179,193],[193,201]]									32225240		protein transport protein Sec31A isoform X4 [Felis catus]	101086474
2290	0	0	2279	409	XP_019684874.1	0	652	[[1,1240],[106,127],[392,404],[786,800],[248,255],[763,776],[179,193],[193,201]]									32225240		protein transport protein Sec31A isoform X5 [Felis catus]	101086474
2283	0	0	2279	409	XP_003985283.1	0	4072	[[1,1183],[106,127],[392,404],[248,255],[179,193],[773,787],[193,201],[750,763]]									32225240		protein transport protein Sec31A isoform X12 [Felis catus]	101086474
2280	0	0	2279	409	XP_003985282.1	0	4599	[[1,1108],[106,127],[812,826],[392,404],[789,802],[248,255],[179,193],[193,201]]									32225240		protein transport protein Sec31A isoform X15 [Felis catus]	101086474
2285	0	0	2279	409	XP_003985280.1	0	4590	[[1,1222],[106,127],[812,826],[392,404],[789,802],[248,255],[179,193],[193,201]]									32225240		protein transport protein Sec31A isoform X10 [Felis catus]	101086474
2294	0	0	2279	409	XP_019684871.1	0	3835	[[1,1266],[106,127],[812,826],[392,404],[789,802],[248,255],[179,193],[193,201]]									32225240		protein transport protein Sec31A isoform X1 [Felis catus]	101086474
2289	0	0	2279	409	XP_006931075.1	0	1282	[[1,1238],[106,127],[812,826],[392,404],[789,802],[248,255],[179,193],[193,201]]									32225240		protein transport protein Sec31A isoform X6 [Felis catus]	101086474
2284	0	0	2279	409	XP_003985281.1	0	1119	[[1,1207],[106,127],[812,826],[392,404],[789,802],[248,255],[179,193],[193,201]]									32225240		protein transport protein Sec31A isoform X11 [Felis catus]	101086474
2286	0	0	2279	409	XP_019684877.1	0	3824	[[1,1226],[106,127],[812,826],[392,404],[789,802],[248,255],[179,193],[193,201]]									32225240		protein transport protein Sec31A isoform X9 [Felis catus]	101086474
2292	0	0	2279	409	XP_006931068.1	0	1818	[[1,1253],[106,127],[812,826],[392,404],[789,802],[248,255],[179,193],[193,201]]									32225240		protein transport protein Sec31A isoform X2 [Felis catus]	101086474
2288	0	0	2279	409	XP_019684875.1	0	3812	[[1,1235],[106,127],[812,826],[392,404],[789,802],[248,255],[179,193],[193,201]]									32225240		protein transport protein Sec31A isoform X7 [Felis catus]	101086474
2282	0	0	2279	409	XP_003985285.1	0	4086	[[1,1168],[106,127],[392,404],[248,255],[179,193],[773,787],[193,201],[750,763]]									32225240		protein transport protein Sec31A isoform X13 [Felis catus]	101086474
2287	0	0	2279	409	XP_019684876.1	0	662	[[1,1227],[106,127],[392,404],[248,255],[179,193],[773,787],[193,201],[750,763]]									32225240		protein transport protein Sec31A isoform X8 [Felis catus]	101086474
2281	0	0	2279	409	XP_006931078.1	0	2090	[[1,1139],[106,127],[812,826],[392,404],[789,802],[248,255],[179,193],[193,201]]									32225240		protein transport protein Sec31A isoform X14 [Felis catus]	101086474
3478	0	0	3470	154	XP_019692006.1	0	4735	[[1,759],[90,99]]									34520900		ribosomal protein S6 kinase alpha-1 isoform X1 [Felis catus]	101086492
3477	0	0	3470	154	XP_003989739.1	0	3626	[[1,745],[76,85]]									34520900		ribosomal protein S6 kinase alpha-1 isoform X2 [Felis catus]	101086492
3475	0	0	3470	154	XP_023114110.1	0	1794	[[1,736],[67,76]]									34520900		ribosomal protein S6 kinase alpha-1 isoform X3 [Felis catus]	101086492
3474	0	0	3470	154	XP_006934490.1	0	2216	[[1,732],[63,72]]									34520900		ribosomal protein S6 kinase alpha-1 isoform X4 [Felis catus]	101086492
3473	0	0	3470	154	XP_006934491.1	0	730	[[1,720],[51,60]]									34520900		ribosomal protein S6 kinase alpha-1 isoform X5 [Felis catus]	101086492
2161	0	0	0	439	XP_023094387.1	0	255	[[1,1307],[1240,1251],[1240,1252]]									19957010		collagen alpha-1(XVIII) chain isoform X6 [Felis catus]	101086496
2163	0	0	2161	439	XP_023094386.1	0	4428	[[1,1493],[1426,1437],[1426,1438]]									19957010		collagen alpha-1(XVIII) chain isoform X5 [Felis catus]	101086496
2165	0	0	2161	439	XP_023094383.1	0	4183	[[1,1741],[1674,1685],[1674,1686]]									19957010		collagen alpha-1(XVIII) chain isoform X2 [Felis catus]	101086496
2166	0	0	2161	439	XP_023094382.1	0	4292	[[1,1742],[1675,1687],[1675,1686]]									19957010		collagen alpha-1(XVIII) chain isoform X1 [Felis catus]	101086496
2164	0	0	2161	439	XP_023094384.1	0	1774	[[1,1494],[1427,1439],[1427,1438]]									19957010		collagen alpha-1(XVIII) chain isoform X3 [Felis catus]	101086496
2162	0	0	2161	439	XP_023094385.1	0	711	[[1,1308],[1241,1253],[1241,1252]]									19957010		collagen alpha-1(XVIII) chain isoform X4 [Felis catus]	101086496
1311	0	0	0	716	XP_019672811.1	0	3643	[[1,963],[132,139]]									27375700		DNA topoisomerase 3-alpha isoform X2 [Felis catus]	101086515
1312	0	0	1311	716	XP_003996416.1	0	1384	[[1,988],[132,139]]									27375700		DNA topoisomerase 3-alpha isoform X1 [Felis catus]	101086515
1158	1	1	0	782	XP_023099355.1	0	1534	[[1,877],[63,74],[10,24],[43,55],[510,526],[55,63]]									33233220		importin subunit beta-1 [Felis catus]	101086517
612	1	1	0	1052	XP_023103270.1	0	1400	[[1,451],[159,167]]									289306000		protein SDE2 homolog [Felis catus]	101086529
2480	0	0	0	350	XP_006943149.2	0	535	[[1,360],[94,112]]									0		farnesyl pyrophosphate synthase isoform X3 [Felis catus]	101086533
2484	0	0	2480	350	XP_019677994.2	0	1933	[[1,421],[94,112]]									0		farnesyl pyrophosphate synthase isoform X1 [Felis catus]	101086533
2481	0	0	2480	350	XP_006943151.3	0	48	[[1,380],[53,71]]									0		farnesyl pyrophosphate synthase isoform X5 [Felis catus]	101086533
2483	0	0	2480	350	XP_019677995.2	0	1183	[[1,414],[87,105]]									0		farnesyl pyrophosphate synthase isoform X2 [Felis catus]	101086533
2482	0	0	2480	350	XP_006943150.3	0	3399	[[1,387],[60,78]]									0		farnesyl pyrophosphate synthase isoform X4 [Felis catus]	101086533
4740	0	1	0	14	XP_023099389.1	0	3606	[[1,360],[203,211],[61,74],[128,134],[115,128],[150,159],[159,167],[108,115]]									73382850		guanine nucleotide-binding protein subunit alpha-11 [Felis catus]	101086541
4128	0	1	0	66	XP_019684550.1	0	4812	[[1,841],[323,333],[685,693],[710,716],[803,833],[423,431],[673,685],[608,617],[347,357],[62,69],[803,826],[636,643],[608,619]]									144554200		heat shock 70 kDa protein 4L [Felis catus]	101086545
734	1	1	0	983	XP_003985024.1	0	2241	[[1,600],[213,225],[8,16],[333,345]]									2384150		ATP-binding cassette sub-family E member 1 [Felis catus]	101086556
1408	1	1	0	681	XP_023109051.1	0	3591	[[1,520],[230,238],[104,123],[215,222],[295,304],[343,352],[177,189],[357,369],[201,215],[470,477],[105,123]]									227762400		cytosol aminopeptidase [Felis catus]	101086559
66	1	1	0	1448	XP_011281505.1	0	3295	[[1,766],[705,717]]									4713870		LOW QUALITY PROTEIN: protein transport protein Sec23A [Felis catus]	101086569
807	0	0	0	941	XP_023113721.1	0	603	[[1,341],[90,97],[58,69],[69,79],[305,315]]									118227300		guanine nucleotide-binding protein G(I)/G(S)/G(T) subunit beta-1 [Felis catus]	101086580
3531	0	0	3527	140	XP_019692210.1	0	1261	[[1,710],[695,705]]									9285370		protein argonaute-1 isoform X3 [Felis catus]	101086581
3532	0	0	3527	140	XP_011283036.1	0	1093	[[1,858],[843,853]]									9285370		protein argonaute-1 isoform X2 [Felis catus]	101086581
3533	0	0	3527	140	XP_019692209.1	0	3102	[[1,861],[846,856]]									9285370		protein argonaute-1 isoform X1 [Felis catus]	101086581
318	0	0	0	1240	XP_019693769.1	0	3700	[[1,3285],[1620,1626]]									5842260		xin actin-binding repeat-containing protein 2 isoform X1 [Felis catus]	101086587
319	0	0	318	1240	XP_011283637.1	0	129	[[1,3304],[1639,1645]]									5842260		xin actin-binding repeat-containing protein 2 isoform X2 [Felis catus]	101086587
2913	0	0	2907	258	XP_006936463.1	0	4795	[[1,778],[481,486]]									16011100		angiomotin-like protein 2 isoform X1 [Felis catus]	101086593
2912	0	0	2907	258	XP_019666237.1	0	3656	[[1,777],[481,486]]									16011100		angiomotin-like protein 2 isoform X2 [Felis catus]	101086593
811	1	1	0	939	XP_003995018.1	0	2078	[[1,233],[195,213],[117,125]]									9863980		stromal cell-derived factor 2-like protein 1 [Felis catus]	101086603
4823	0	1	0	2	XP_011287451.1	0	392	[[1,423],[92,104],[83,90],[31,43],[209,218],[208,218]]									44535650		keratin, type I cytoskeletal 23 [Felis catus]	101086610
4836	0	0	4807	2	XP_006940406.1	0	14	[[1,408],[67,74],[251,257],[136,143]]									1830357000		LOW QUALITY PROTEIN: keratin, type I cuticular Ha3-II [Felis catus]	101086611
3651	0	0	3649	114	XP_004001435.3	0	1365	[[1,497],[42,49]]									0		malonyl-CoA decarboxylase, mitochondrial [Felis catus]	101086616
693	1	1	0	1007	XP_003980772.1	0	2352	[[1,540],[281,290],[391,401],[352,359]]									23063200		alpha-aminoadipic semialdehyde dehydrogenase [Felis catus]	101086623
673	1	1	0	1020	XP_003982282.1	0	2403	[[1,361],[348,358],[159,171],[126,138]]									6265340		mannose-1-phosphate guanyltransferase beta [Felis catus]	101086635
1164	0	0	0	778	XP_023114236.1	0	3317	[[1,85],[29,37],[37,46]]									5273520		proteasome subunit beta type-2 isoform X2 [Felis catus]	101086664
1166	0	0	1164	778	XP_003989900.1	0	1524	[[1,202],[154,163],[146,154]]									5273520		proteasome subunit beta type-2 isoform X1 [Felis catus]	101086664
3430	0	0	0	163	XP_011284178.1	0	4211	[[1,961],[896,905],[702,712],[684,690],[724,734]]									26621420		dynamin-like 120 kDa protein, mitochondrial isoform X5 [Felis catus]	101086671
3434	0	0	3430	163	XP_003991819.2	0	3572	[[1,1016],[951,960],[779,789],[757,767],[739,745]]									26621420		dynamin-like 120 kDa protein, mitochondrial isoform X1 [Felis catus]	101086671
3433	0	0	3430	163	XP_019695529.1	0	1783	[[1,1010],[951,960],[779,789],[757,767],[739,745]]									26621420		dynamin-like 120 kDa protein, mitochondrial isoform X2 [Felis catus]	101086671
3432	0	0	3430	163	XP_011284176.1	0	4201	[[1,998],[761,771],[721,727],[933,942],[739,749]]									26621420		dynamin-like 120 kDa protein, mitochondrial isoform X3 [Felis catus]	101086671
3431	0	0	3430	163	XP_011284177.1	0	1067	[[1,979],[720,730],[742,752],[914,923],[702,708]]									26621420		dynamin-like 120 kDa protein, mitochondrial isoform X4 [Felis catus]	101086671
2897	0	0	2878	262	XP_006938711.2	0	3771	[[1,2265],[834,840]]									57850500		acetyl-CoA carboxylase 2 isoform X2 [Felis catus]	101086680
2898	0	0	2878	262	XP_003994907.2	0	1168	[[1,2457],[1026,1032]]									57850500		acetyl-CoA carboxylase 2 isoform X1 [Felis catus]	101086680
2895	0	0	2878	262	XP_006938713.2	0	3764	[[1,2165],[1026,1032]]									57850500		acetyl-CoA carboxylase 2 isoform X4 [Felis catus]	101086680
2896	0	0	2878	262	XP_006938712.2	0	1986	[[1,2257],[826,832]]									57850500		acetyl-CoA carboxylase 2 isoform X3 [Felis catus]	101086680
2894	0	0	2878	262	XP_019670213.2	0	386	[[1,2125],[1026,1032]]									57850500		acetyl-CoA carboxylase 2 isoform X5 [Felis catus]	101086680
3191	0	0	3187	201	XP_003980935.4	0	2672	[[1,399],[321,327]]									0		thioredoxin domain-containing protein 15 [Felis catus]	101086694
329	1	1	0	1234	XP_023103864.1	0	3246	[[1,85],[6,19]]									20763310		40S ribosomal protein S27 [Felis catus]	101086697
1120	1	1	0	795	XP_003999969.1	0	1580	[[1,136],[73,82]]									3761220		fatty acid-binding protein, epidermal [Felis catus]	101086698
1248	0	0	0	745	XP_023111250.1	0	1451	[[1,1562],[408,422]]									4539150		DNA helicase INO80 isoform X3 [Felis catus]	101086727
1250	0	0	1248	745	XP_023111248.1	0	128	[[1,1621],[408,422]]									4539150		DNA helicase INO80 isoform X1 [Felis catus]	101086727
1249	0	0	1248	745	XP_023111249.1	0	3599	[[1,1620],[408,422]]									4539150		DNA helicase INO80 isoform X2 [Felis catus]	101086727
1854	0	1	0	532	XP_023112754.1	0	2604	[[1,433],[95,100],[55,64]]									44461000		PC-esterase domain-containing protein 1B [Felis catus]	101086732
4088	0	0	0	68	XP_006933812.1	0	645	[[1,319],[268,276],[276,287]]									64973800		poly(rC)-binding protein 2 isoform X22 [Felis catus]	101086733
4091	0	0	4088	68	XP_006933809.1	0	2640	[[1,336],[285,293],[293,304]]									64973800		poly(rC)-binding protein 2 isoform X19 [Felis catus]	101086733
4107	0	0	4088	68	XP_019690562.1	0	3230	[[1,468],[320,331],[312,320]]									64973800		poly(rC)-binding protein 2 isoform X3 [Felis catus]	101086733
4102	0	0	4088	68	XP_019690567.1	0	3720	[[1,427],[271,279],[279,290]]									64973800		poly(rC)-binding protein 2 isoform X8 [Felis catus]	101086733
4103	0	0	4088	68	XP_019690566.1	0	1945	[[1,437],[289,300],[281,289]]									64973800		poly(rC)-binding protein 2 isoform X7 [Felis catus]	101086733
4097	0	0	4088	68	XP_011282269.1	0	3426	[[1,366],[323,334],[315,323]]									64973800		poly(rC)-binding protein 2 isoform X13 [Felis catus]	101086733
4106	0	0	4088	68	XP_019690563.1	0	86	[[1,459],[303,311],[311,322]]									64973800		poly(rC)-binding protein 2 isoform X4 [Felis catus]	101086733
4092	0	0	4088	68	XP_006933808.1	0	1874	[[1,350],[307,318],[299,307]]									64973800		poly(rC)-binding protein 2 isoform X18 [Felis catus]	101086733
4094	0	0	4088	68	XP_019690571.1	0	127	[[1,359],[316,324],[324,335]]									64973800		poly(rC)-binding protein 2 isoform X16 [Felis catus]	101086733
4100	0	0	4088	68	XP_019690569.1	0	3790	[[1,414],[258,266],[266,277]]									64973800		poly(rC)-binding protein 2 isoform X10 [Felis catus]	101086733
4109	0	0	4088	68	XP_019690560.1	0	3238	[[1,472],[316,324],[324,335]]									64973800		poly(rC)-binding protein 2 isoform X1 [Felis catus]	101086733
4108	0	0	4088	68	XP_019690561.1	0	98	[[1,471],[323,334],[315,323]]									64973800		poly(rC)-binding protein 2 isoform X2 [Felis catus]	101086733
4096	0	0	4088	68	XP_003988818.1	0	696	[[1,363],[320,331],[312,320]]									64973800		poly(rC)-binding protein 2 isoform X14 [Felis catus]	101086733
4104	0	0	4088	68	XP_019690565.1	0	3728	[[1,441],[285,293],[293,304]]									64973800		poly(rC)-binding protein 2 isoform X6 [Felis catus]	101086733
4090	0	0	4088	68	XP_003988817.1	0	3861	[[1,332],[289,300],[281,289]]									64973800		poly(rC)-binding protein 2 isoform X20 [Felis catus]	101086733
4089	0	0	4088	68	XP_006933810.1	0	4327	[[1,323],[280,291],[272,280]]									64973800		poly(rC)-binding protein 2 isoform X21 [Felis catus]	101086733
4099	0	0	4088	68	XP_019690570.1	0	1488	[[1,413],[265,276],[257,265]]									64973800		poly(rC)-binding protein 2 isoform X11 [Felis catus]	101086733
4098	0	0	4088	68	XP_006933806.1	0	4325	[[1,367],[316,324],[324,335]]									64973800		poly(rC)-binding protein 2 isoform X12 [Felis catus]	101086733
4105	0	0	4088	68	XP_019690564.1	0	3217	[[1,458],[310,321],[302,310]]									64973800		poly(rC)-binding protein 2 isoform X5 [Felis catus]	101086733
4101	0	0	4088	68	XP_019690568.1	0	2016	[[1,423],[275,286],[267,275]]									64973800		poly(rC)-binding protein 2 isoform X9 [Felis catus]	101086733
4093	0	0	4088	68	XP_006933807.1	0	2569	[[1,354],[303,311],[311,322]]									64973800		poly(rC)-binding protein 2 isoform X17 [Felis catus]	101086733
4095	0	0	4088	68	XP_011282270.1	0	1571	[[1,362],[311,319],[319,330]]									64973800		poly(rC)-binding protein 2 isoform X15 [Felis catus]	101086733
2237	0	1	0	416	XP_023113971.1	0	2642	[[1,523],[362,375],[78,95]]									2869980		protein RCC2 isoform X1 [Felis catus]	101086736
2238	0	0	0	416	XP_023113972.1	0	3817	[[1,446],[285,298]]									0		protein RCC2 isoform X2 [Felis catus]	101086736
2394	0	0	2384	378	XP_023099016.1	0	1661	[[1,200],[147,154]]									0		GTP-binding protein Di-Ras2 [Felis catus]	101086757
2228	1	1	0	419	XP_023098419.1	0	2558	[[1,505],[71,83]]									9310640		26S proteasome non-ATPase regulatory subunit 5 [Felis catus]	101086760
3386	0	0	0	170	XP_023101783.1	0	4223	[[1,707],[666,675],[491,501],[2,17],[62,71]]									48976770		epidermal growth factor receptor kinase substrate 8-like protein 1 isoform X3 [Felis catus]	101086768
3387	0	0	3386	170	XP_019674668.1	0	2348	[[1,763],[722,731],[547,557],[58,73],[118,127]]									48976770		epidermal growth factor receptor kinase substrate 8-like protein 1 isoform X4 [Felis catus]	101086768
3389	0	0	3386	170	XP_019674666.1	0	2490	[[1,778],[562,572],[737,746],[133,142],[73,88]]									48976770		epidermal growth factor receptor kinase substrate 8-like protein 1 isoform X1 [Felis catus]	101086768
3388	0	0	3386	170	XP_019674667.1	0	722	[[1,770],[554,564],[729,738],[125,134],[65,80]]									48976770		epidermal growth factor receptor kinase substrate 8-like protein 1 isoform X2 [Felis catus]	101086768
552	0	1	0	1090	XP_023101561.1	0	3887	[[1,305],[208,221],[257,266],[120,131],[223,232],[120,129],[208,223],[112,120]]									63207230		apolipoprotein E [Felis catus]	101086769
773	0	1	0	961	XP_006943619.1	0	3035	[[1,319],[205,213],[23,30],[19,30],[205,215]]									61589900		ribose-phosphate pyrophosphokinase 2 [Felis catus]	101086786
791	0	0	0	949	XP_006932970.1	0	4866	[[1,916],[232,243],[459,468],[756,765],[485,498],[294,305],[55,64],[524,534],[391,402],[753,765],[569,576],[232,245],[147,154],[39,47],[847,859],[287,294],[231,243],[444,454]]									398617300		C-1-tetrahydrofolate synthase, cytoplasmic isoform X2 [Felis catus]	101086816
790	0	1	0	949	XP_003987775.1	0	2106	[[1,936],[59,67],[464,474],[307,314],[314,325],[75,84],[167,174],[411,422],[544,554],[776,785],[3,11],[252,263],[773,785],[589,596],[867,879],[479,488],[252,265],[251,263],[505,518]]									398617300		C-1-tetrahydrofolate synthase, cytoplasmic isoform X1 [Felis catus]	101086816
873	0	0	0	906	XP_019693008.1	0	1127	[[1,297],[198,210],[210,222],[28,34],[189,198],[248,255],[35,42]]									41305410		60S ribosomal protein L5 isoform X2 [Felis catus]	101086828
874	0	0	873	906	XP_019693007.1	0	2782	[[1,298],[249,256],[198,210],[210,222],[28,34],[189,198],[35,42]]									41305410		60S ribosomal protein L5 isoform X1 [Felis catus]	101086828
113	1	1	0	1406	XP_003991503.1	0	4315	[[1,350],[228,239]]									0		LOW QUALITY PROTEIN: quinone oxidoreductase-like protein 1 [Felis catus]	101086834
2505	0	0	0	342	XP_006938625.1	0	4456	[[1,940],[529,539]]									23463800		AP-1 complex subunit beta-1 isoform X5 [Felis catus]	101086851
2508	0	0	2505	342	XP_023097368.1	0	2307	[[1,950],[529,539]]									23463800		AP-1 complex subunit beta-1 isoform X2 [Felis catus]	101086851
2507	0	0	2505	342	XP_006938623.1	0	801	[[1,947],[529,539]]									23463800		AP-1 complex subunit beta-1 isoform X3 [Felis catus]	101086851
2509	0	0	2505	342	XP_023097367.1	0	2801	[[1,975],[557,567]]									23463800		AP-1 complex subunit beta-1 isoform X1 [Felis catus]	101086851
2506	0	0	2505	342	XP_006938624.1	0	3941	[[1,943],[529,539]]									23463800		AP-1 complex subunit beta-1 isoform X4 [Felis catus]	101086851
2869	0	0	2868	266	XP_019670965.1	0	2274	[[1,1213],[291,297]]									16923700		dermatan-sulfate epimerase-like protein [Felis catus]	101086854
4854	0	0	4807	2	XP_003996892.2	0	1473	[[1,433],[169,176]]									1794930000		LOW QUALITY PROTEIN: keratin, type I cytoskeletal 40 [Felis catus]	101086860
4840	0	0	4807	2	XP_006940405.2	0	3141	[[1,394],[67,74],[251,257]]									35427000		keratin, type I cuticular Ha1 [Felis catus]	101086861
1616	0	0	0	607	XP_011289190.1	0	2961	[[1,436],[207,216],[216,224],[168,175],[406,415],[279,294],[115,136],[166,175],[175,187]]									67239110		dimethylaniline monooxygenase [N-oxide-forming] 2 isoform X4 [Felis catus]	101086867
1619	0	0	1616	607	XP_019677167.1	0	3412	[[1,538],[207,216],[216,224],[168,175],[406,415],[279,294],[115,136],[166,175],[175,187]]									67239110		dimethylaniline monooxygenase [N-oxide-forming] 2 isoform X1 [Felis catus]	101086867
1618	0	0	1616	607	XP_019677168.1	0	2075	[[1,503],[172,181],[244,259],[371,380],[140,152],[80,101],[131,140],[133,140],[181,189]]									67239110		dimethylaniline monooxygenase [N-oxide-forming] 2 isoform X2 [Felis catus]	101086867
1617	0	0	1616	607	XP_023103266.1	0	1135	[[1,473],[110,122],[50,71],[341,350],[151,159],[142,151],[101,110],[103,110],[214,229]]									67239110		dimethylaniline monooxygenase [N-oxide-forming] 2 isoform X3 [Felis catus]	101086867
4274	1	1	0	52	XP_003981969.1	0	68	[[1,439],[203,211]]									4185850		glutaryl-CoA dehydrogenase, mitochondrial [Felis catus]	101086880
4221	0	0	4218	64	XP_023106548.1	0	94	[[1,398],[337,354],[328,337],[171,178]]									71802000		actin-related protein 3B isoform X5 [Felis catus]	101086891
4222	0	0	4218	64	XP_023106547.1	0	3226	[[1,409],[339,348],[182,189],[348,365]]									71802000		actin-related protein 3B isoform X4 [Felis catus]	101086891
4223	0	0	4218	64	XP_023106546.1	0	82	[[1,413],[343,352],[186,193],[352,369]]									71802000		actin-related protein 3B isoform X3 [Felis catus]	101086891
4224	0	0	4218	64	XP_023106545.1	0	1954	[[1,419],[349,358],[358,375],[192,199]]									71802000		actin-related protein 3B isoform X2 [Felis catus]	101086891
4220	0	0	4218	64	XP_023106552.1	0	226	[[1,331],[261,270],[270,287],[104,111]]									71802000		actin-related protein 3B isoform X6 [Felis catus]	101086891
4219	0	0	4218	64	XP_023106551.1	0	1898	[[1,290],[220,229],[63,70],[229,246]]									71802000		actin-related protein 3B isoform X7 [Felis catus]	101086891
4225	0	0	4218	64	XP_023106544.1	0	3724	[[1,448],[387,404],[221,228],[378,387]]									71802000		actin-related protein 3B isoform X1 [Felis catus]	101086891
3878	0	0	3874	89	XP_003991902.1	0	4782	[[1,913],[52,58]]									0		endothelin-converting enzyme 2 isoform X4 [Felis catus]	101086921
3875	0	0	3874	89	XP_003991904.1	0	3515	[[1,256],[52,58]]									0		endothelin-converting enzyme 2 isoform X3 [Felis catus]	101086921
1895	0	0	1880	522	XP_006939617.1	0	2426	[[1,572],[278,286]]									0		far upstream element-binding protein 3 isoform X2 [Felis catus]	101086931
1896	0	0	1880	522	XP_003996020.1	0	3138	[[1,573],[279,287]]									0		far upstream element-binding protein 3 isoform X1 [Felis catus]	101086931
1894	0	0	1880	522	XP_019672229.1	0	1444	[[1,520],[226,234]]									0		far upstream element-binding protein 3 isoform X3 [Felis catus]	101086931
395	1	1	0	1191	XP_003997388.1	0	3639	[[1,205],[183,192],[72,82],[137,146],[48,56]]									31234650		40S ribosomal protein S5 [Felis catus]	101086933
126	1	1	0	1395	XP_011288197.2	0	4213	[[1,593],[142,153]]									5818460		LOW QUALITY PROTEIN: cytochrome P450 2S1 [Felis catus]	101086936
3233	0	0	3226	195	XP_023100018.1	0	272	[[1,445],[242,253]]									63694820		tubulin beta-4A chain [Felis catus]	101086953
4005	0	0	3998	81	XP_023105366.1	0	2955	[[1,127],[94,101],[35,45],[48,59],[81,87],[74,81],[45,59]]									6678596000		histone H2B type 1-J [Felis catus]	101086971
2460	0	0	0	358	XP_006932452.1	0	548	[[1,578],[359,373]]									0		protein PML isoform X6 [Felis catus]	101086975
2465	0	0	2460	358	XP_003987010.1	0	1080	[[1,877],[359,373]]									0		protein PML isoform X1 [Felis catus]	101086975
2462	0	0	2460	358	XP_006932448.1	0	1510	[[1,621],[359,373]]									0		protein PML isoform X4 [Felis catus]	101086975
2464	0	0	2460	358	XP_006932446.1	0	2030	[[1,768],[359,373]]									0		protein PML isoform X2 [Felis catus]	101086975
2463	0	0	2460	358	XP_006932447.1	0	3808	[[1,631],[359,373]]									0		protein PML isoform X3 [Felis catus]	101086975
2461	0	0	2460	358	XP_019687636.1	0	4353	[[1,580],[359,373]]									0		protein PML isoform X5 [Felis catus]	101086975
3012	0	0	0	238	XP_023113290.1	0	2029	[[1,331],[315,322],[33,42],[174,187],[161,170]]									25840960		hsc70-interacting protein isoform X2 [Felis catus]	101086989
3013	0	0	3012	238	XP_023113289.1	0	337	[[1,370],[33,42],[354,361],[174,187],[161,170]]									25840960		hsc70-interacting protein isoform X1 [Felis catus]	101086989
2931	0	0	0	257	XP_023113742.1	0	341	[[1,162],[2,21]]									7622480		protein RER1 isoform X2 [Felis catus]	101086990
2932	0	0	2931	257	XP_023113741.1	0	1125	[[1,197],[2,21]]									7622480		protein RER1 isoform X1 [Felis catus]	101086990
3570	0	0	3555	133	XP_003993730.1	0	4259	[[1,902],[327,335]]									8321190		alpha-actinin-3 [Felis catus]	101087008
60	0	0	0	1453	XP_023099407.1	0	4139	[[1,563],[417,425],[397,404],[74,83],[65,74]]									1849329000		nicalin isoform X2 [Felis catus]	101087047
61	0	0	60	1453	XP_023099402.1	0	4087	[[1,564],[417,425],[397,404],[74,83],[65,74]]									1849329000		nicalin isoform X1 [Felis catus]	101087047
1598	0	0	0	615	XP_023106460.1	0	2102	[[1,777],[192,200],[474,492],[178,186],[671,677],[402,411],[418,425]]									45238220		cullin-1 isoform X2 [Felis catus]	101087051
1599	0	0	1598	615	XP_023106459.1	0	1780	[[1,781],[192,200],[675,681],[474,492],[178,186],[402,411],[418,425]]									45238220		cullin-1 isoform X1 [Felis catus]	101087051
18	1	1	0	1494	XP_023113336.1	0	4777	[[1,170],[128,136]]									21430400		translocator protein [Felis catus]	101087076
603	0	0	0	1058	XP_023114149.1	0	3098	[[1,422],[326,336],[121,140]]									0		regulator of chromosome condensation isoform X2 [Felis catus]	101087078
604	0	0	603	1058	XP_023114147.1	0	3181	[[1,452],[151,170],[356,366]]									0		regulator of chromosome condensation isoform X1 [Felis catus]	101087078
2666	0	0	0	297	XP_019669109.1	0	687	[[1,2049],[1733,1747],[1260,1274],[778,796],[1017,1028],[861,870],[800,807],[1818,1824],[716,727],[994,1001],[191,203],[1225,1235],[1444,1454],[4,15],[168,181]]									117755700		myoferlin isoform X5 [Felis catus]	101087102
2670	0	0	2666	297	XP_011285729.1	0	4543	[[1,2081],[1765,1779],[1007,1014],[1476,1486],[1273,1287],[1850,1856],[791,809],[191,203],[874,883],[813,820],[1030,1041],[729,740],[1238,1248],[4,15],[168,181]]									117755700		myoferlin isoform X1 [Felis catus]	101087102
2667	0	0	2666	297	XP_011285730.1	0	1445	[[1,2058],[1007,1014],[1030,1041],[1273,1287],[191,203],[791,809],[874,883],[813,820],[1453,1463],[1742,1756],[1827,1833],[729,740],[1238,1248],[4,15],[168,181]]									117755700		myoferlin isoform X4 [Felis catus]	101087102
2668	0	0	2666	297	XP_003994267.1	0	4665	[[1,2062],[1457,1467],[1007,1014],[1030,1041],[1746,1760],[1273,1287],[1831,1837],[791,809],[191,203],[874,883],[813,820],[729,740],[1238,1248],[4,15],[168,181]]									117755700		myoferlin isoform X3 [Felis catus]	101087102
2669	0	0	2666	297	XP_019669108.1	0	3845	[[1,2068],[1260,1274],[778,796],[1017,1028],[861,870],[800,807],[1463,1473],[1752,1766],[1837,1843],[994,1001],[716,727],[191,203],[1225,1235],[4,15],[168,181]]									117755700		myoferlin isoform X2 [Felis catus]	101087102
4846	0	0	4807	2	XP_019673439.1	0	3038	[[1,437],[278,284],[163,170]]									1794930000		keratin, type I cuticular Ha1 isoform X1 [Felis catus]	101087114
4837	0	0	4807	2	XP_006940404.1	0	2	[[1,410],[67,74],[251,257],[136,143]]									1830357000		keratin, type I cuticular Ha1 isoform X3 [Felis catus]	101087114
4855	0	0	4807	2	XP_006940459.1	0	1959	[[1,436],[163,170]]									1794930000		keratin, type I cuticular Ha7 isoform X2 [Felis catus]	101087114
1620	0	0	1616	607	XP_003999236.1	0	3931	[[1,533],[166,175],[168,175]]									50190000		dimethylaniline monooxygenase [N-oxide-forming] 1 [Felis catus]	101087122
1446	0	0	0	668	XP_003981970.1	0	1272	[[1,509],[140,151],[128,140],[30,43],[350,356]]									20447420		phenylalanine--tRNA ligase alpha subunit isoform X2 [Felis catus]	101087135
1447	0	0	1446	668	XP_019673738.1	0	510	[[1,516],[357,363],[140,151],[128,140],[30,43]]									20447420		phenylalanine--tRNA ligase alpha subunit isoform X1 [Felis catus]	101087135
1055	1	1	0	826	XP_003997819.1	0	3696	[[1,447],[391,401]]									0		2-oxoisovalerate dehydrogenase subunit alpha, mitochondrial [Felis catus]	101087186
380	1	1	0	1202	XP_023103245.1	0	1812	[[1,817],[215,225]]									5931640		long-chain fatty acid transport protein 3 [Felis catus]	101087198
384	0	1	0	1198	XP_004000714.1	0	3092	[[1,418],[185,192],[124,140],[140,152],[354,362],[142,152],[172,185],[7,16],[31,40]]									76936500		phosphoglycerate kinase 1 [Felis catus]	101087208
2243	0	0	0	414	XP_011279752.1	0	1877	[[1,918],[113,124],[337,348],[862,871],[882,888],[375,383],[752,758],[281,310],[207,216],[9,17],[841,850]]									85295640		cell cycle and apoptosis regulator protein 2 isoform X2 [Felis catus]	101087224
2244	0	0	2243	414	XP_023108257.1	0	1776	[[1,919],[113,124],[842,851],[337,348],[753,759],[883,889],[375,383],[207,216],[281,310],[863,872],[9,17]]									85295640		cell cycle and apoptosis regulator protein 2 isoform X1 [Felis catus]	101087224
1331	0	1	0	707	XP_003988964.1	0	1369	[[1,529],[134,144],[520,529],[481,490],[226,240],[407,423]]									50490840		ATP synthase subunit beta, mitochondrial [Felis catus]	101087245
863	0	0	0	913	XP_011283240.1	0	2465	[[1,566],[94,103]]									221536000		leucine-rich repeat-containing protein 40 isoform X2 [Felis catus]	101087252
865	0	0	863	913	XP_011283239.1	0	1953	[[1,603],[94,103]]									221536000		leucine-rich repeat-containing protein 40 isoform X1 [Felis catus]	101087252
864	0	0	863	913	XP_019692785.1	0	3107	[[1,566],[94,103]]									221536000		leucine-rich repeat-containing protein 40 isoform X3 [Felis catus]	101087252
525	1	1	0	1104	XP_003991504.1	0	1490	[[1,214],[55,65],[41,52],[193,200],[65,74],[91,99]]									45364190		ATP synthase subunit O, mitochondrial [Felis catus]	101087259
4051	0	0	0	70	XP_011284461.1	0	88	[[1,1029],[296,304]]									0		U2 snRNP-associated SURP motif-containing protein isoform X1 [Felis catus]	101087262
4052	0	0	4051	70	XP_011284460.1	0	3232	[[1,1030],[297,305]]									0		U2 snRNP-associated SURP motif-containing protein isoform X2 [Felis catus]	101087262
3864	0	0	3816	91	XP_023097364.1	0	1221	[[1,1071],[401,410]]									6438930		neurofilament heavy polypeptide isoform X3 [Felis catus]	101087272
3867	0	0	3816	91	XP_023097366.1	0	2266	[[1,1187],[401,410]]									6438930		neurofilament heavy polypeptide isoform X5 [Felis catus]	101087272
3866	0	0	3816	91	XP_023097362.1	0	2208	[[1,1113],[401,410]]									6438930		neurofilament heavy polypeptide isoform X1 [Felis catus]	101087272
3865	0	0	3816	91	XP_023097363.1	0	3978	[[1,1099],[401,410]]									6438930		neurofilament heavy polypeptide isoform X2 [Felis catus]	101087272
3863	0	0	3816	91	XP_023097365.1	0	2787	[[1,1067],[401,410]]									6438930		neurofilament heavy polypeptide isoform X4 [Felis catus]	101087272
243	0	1	0	1301	XP_003984106.1	0	3594	[[1,206],[75,83],[176,188],[132,141]]									19081200		ras-related protein Rab-1A [Felis catus]	101087312
3036	0	0	3031	232	XP_023109835.1	0	4380	[[1,982],[515,522]]									16634700		muscular LMNA-interacting protein isoform X1 [Felis catus]	101087319
3035	0	0	3031	232	XP_023109836.1	0	2637	[[1,975],[526,533]]									16634700		muscular LMNA-interacting protein isoform X2 [Felis catus]	101087319
3034	0	0	3031	232	XP_023109837.1	0	1858	[[1,906],[526,533]]									16634700		muscular LMNA-interacting protein isoform X3 [Felis catus]	101087319
1387	0	0	1385	690	XP_023116316.1	0	3655	[[1,209],[2,14],[54,61],[107,116],[107,113]]									18471390		ras-related protein Rab-6B [Felis catus]	101087341
4861	0	0	4807	2	XP_006940403.2	0	3206	[[1,458],[184,191]]									1794930000		keratin, type I cuticular Ha8 [Felis catus]	101087365
1494	0	0	0	653	XP_003998053.2	0	1228	[[1,797],[25,32],[227,238]]									32876100		vacuolar protein sorting-associated protein 35 isoform X1 [Felis catus]	101087369
1495	0	0	1494	653	XP_019675231.1	0	2322	[[1,864],[294,305],[92,99]]									32876100		vacuolar protein sorting-associated protein 35 isoform X2 [Felis catus]	101087369
85	1	1	0	1430	XP_003981971.2	0	2095	[[1,418],[65,74],[49,65],[49,74],[143,152],[81,88],[223,249],[210,223],[56,74],[56,65],[154,163],[144,152],[207,223],[49,56],[152,160],[208,223],[279,287],[208,225],[63,74]]									1975509000		calreticulin [Felis catus]	101087384
3755	0	0	3739	104	XP_023108679.1	0	3820	[[1,129],[86,93],[103,117]]									925317300		histone H2A.Z [Felis catus]	101087401
4217	0	1	0	64	XP_023115035.1	0	725	[[1,419],[210,226],[358,375],[347,358],[255,265],[255,266],[349,358],[192,199],[241,252]]									138295000		LOW QUALITY PROTEIN: actin-related protein 3 [Felis catus]	101087419
3538	0	1	0	138	XP_003992527.1	0	2638	[[1,647],[417,424],[510,518],[518,527],[78,89],[26,37],[518,536],[77,89],[501,508],[127,138],[312,320],[329,343],[518,534],[103,113],[237,248],[518,525],[57,73],[501,510],[221,237],[103,109]]									1569136000		heat shock cognate 71 kDa protein [Felis catus]	101087422
2477	0	0	0	352	XP_023109779.1	0	539	[[1,549],[86,93]]									0		tight junction-associated protein 1 isoform X2 [Felis catus]	101087482
2478	0	0	2477	352	XP_023109778.1	0	2306	[[1,559],[86,93]]									0		tight junction-associated protein 1 isoform X1 [Felis catus]	101087482
1192	0	0	0	767	XP_023112806.1	0	3662	[[1,776],[516,527],[145,165],[344,355]]									4414230		LIM domain and actin-binding protein 1 isoform X9 [Felis catus]	101087494
1194	0	0	1192	767	XP_019690464.2	0	1767	[[1,782],[522,533],[388,399],[190,210]]									4414230		LIM domain and actin-binding protein 1 isoform X7 [Felis catus]	101087494
1196	0	0	1192	767	XP_023112805.1	0	1875	[[1,783],[190,210],[389,400],[523,534]]									4414230		LIM domain and actin-binding protein 1 isoform X5 [Felis catus]	101087494
1197	0	0	1192	767	XP_023112804.1	0	1000	[[1,801],[369,380],[170,190],[541,552]]									4414230		LIM domain and actin-binding protein 1 isoform X4 [Felis catus]	101087494
1198	0	0	1192	767	XP_023112802.1	0	2498	[[1,820],[560,571],[388,399],[190,210]]									4414230		LIM domain and actin-binding protein 1 isoform X2 [Felis catus]	101087494
1200	0	0	1192	767	XP_023112801.1	0	3196	[[1,821],[190,210],[561,572],[389,400]]									4414230		LIM domain and actin-binding protein 1 isoform X1 [Felis catus]	101087494
1195	0	0	1192	767	XP_019690463.2	0	3652	[[1,782],[522,533],[388,399],[190,210]]									4414230		LIM domain and actin-binding protein 1 isoform X6 [Felis catus]	101087494
1193	0	0	1192	767	XP_019690465.2	0	1033	[[1,781],[521,532],[190,210],[387,398]]									4414230		LIM domain and actin-binding protein 1 isoform X8 [Felis catus]	101087494
1199	0	0	1192	767	XP_023112803.1	0	4120	[[1,820],[560,571],[388,399],[190,210]]									4414230		LIM domain and actin-binding protein 1 isoform X3 [Felis catus]	101087494
3262	0	1	0	192	XP_003989743.2	0	4273	[[1,249],[61,69],[69,83],[123,130],[12,19],[10,19],[149,161],[149,160]]									168586900		14-3-3 protein sigma [Felis catus]	101087501
2	1	1	0	1510	XP_019692217.1	0	3616	[[1,431],[2,12],[44,62],[396,404],[44,64],[74,81],[397,404]]									36102410		tektin-2 [Felis catus]	101087503
301	1	1	0	1252	XP_011283625.1	0	3331	[[1,407],[92,110],[75,89],[217,225],[91,110]]									20499790		lupus La protein [Felis catus]	101087508
537	1	1	0	1096	XP_003996812.2	0	1377	[[1,426],[36,43]]									64439400		pre-mRNA-splicing factor CWC25 homolog [Felis catus]	101087537
1065	0	0	0	820	XP_023102402.1	0	522	[[1,820],[135,143]]									0		dynein assembly factor 5, axonemal isoform X2 [Felis catus]	101087542
1066	0	0	1065	820	XP_023102401.1	0	2215	[[1,868],[135,143]]									0		dynein assembly factor 5, axonemal isoform X1 [Felis catus]	101087542
2659	0	0	0	300	XP_019679285.1	0	2153	[[1,975],[142,153]]									14714200		X-linked retinitis pigmentosa GTPase regulator isoform X3 [Felis catus]	101087559
2661	0	0	2659	300	XP_004000448.2	0	447	[[1,1039],[142,153]]									14714200		X-linked retinitis pigmentosa GTPase regulator isoform X1 [Felis catus]	101087559
2660	0	0	2659	300	XP_006943713.2	0	1006	[[1,1019],[142,153]]									14714200		X-linked retinitis pigmentosa GTPase regulator isoform X2 [Felis catus]	101087559
122	1	1	0	1398	XP_023104794.1	0	4241	[[1,749],[425,436],[122,133],[630,638]]									34381650		EF-hand domain-containing family member C2 [Felis catus]	101087561
2140	0	1	0	443	XP_023106463.1	0	3933	[[1,647],[437,445],[235,247],[618,631],[110,120],[631,639],[561,572],[211,219],[146,164],[561,573],[260,271],[432,437],[156,164],[235,246],[614,631],[613,631],[337,348],[261,271],[104,120],[535,546],[289,295],[145,164],[227,235],[146,156],[356,364],[430,437],[584,596],[393,402],[333,348],[120,132],[96,104],[145,156]]									2338462000		protein disulfide-isomerase A4 [Felis catus]	101087568
76	1	1	0	1438	XP_003989412.1	0	4482	[[1,470],[256,268]]									2843360		sorting and assembly machinery component 50 homolog [Felis catus]	101087588
4226	1	1	0	63	XP_003990413.1	0	81	[[1,483],[188,200]]									49075100		lipoamide acyltransferase component of branched-chain alpha-keto acid dehydrogenase complex, mitochondrial [Felis catus]	101087593
1602	0	0	1598	615	XP_006936466.2	0	1769	[[1,699],[335,341],[548,555]]									5290960		inhibitor of carbonic anhydrase-like [Felis catus]	101087599
4845	0	0	4807	2	XP_019673433.2	0	4310	[[1,468],[173,180],[104,111]]									1830357000		keratin, type I cuticular Ha6 [Felis catus]	101087624
4748	0	0	4742	14	XP_003997148.1	0	4254	[[1,378],[220,228]]									35044300		guanine nucleotide-binding protein subunit alpha-13 [Felis catus]	101087625
3479	1	1	0	153	XP_004000640.1	0	210	[[1,329],[298,309]]									0		acyl-CoA wax alcohol acyltransferase 1 [Felis catus]	101087643
57	1	1	0	1456	XP_019683264.2	0	3648	[[1,1043],[938,945]]									4001310		NLR family CARD domain-containing protein 4 [Felis catus]	101087657
4019	1	1	0	78	XP_003985976.1	0	102	[[1,216],[178,187]]									8113780		casein kinase II subunit beta [Felis catus]	101087664
2735	0	1	0	282	XP_023095720.1	0	415	[[1,748],[523,530],[595,603],[467,473],[498,508],[739,748],[24,33],[390,399]]									51498420		heterogeneous nuclear ribonucleoprotein U-like protein 2 isoform X1 [Felis catus]	101087684
2736	0	0	0	282	XP_023095721.1	0	2169	[[1,665],[523,530],[595,603],[467,473],[498,508],[24,33],[390,399]]									48824240		heterogeneous nuclear ribonucleoprotein U-like protein 2 isoform X2 [Felis catus]	101087684
2451	0	1	0	361	XP_023097277.1	0	2140	[[1,475],[12,20],[133,144],[392,399]]									4121440		coronin-1C isoform X1 [Felis catus]	101087687
2452	0	0	0	361	XP_023097278.1	0	554	[[1,370],[287,294],[28,39]]									0		coronin-1C isoform X2 [Felis catus]	101087687
760	0	0	0	968	XP_019673760.1	0	521	[[1,527],[151,164]]									13621510		dynein intermediate chain 2, axonemal isoform X2 [Felis catus]	101087691
761	0	0	760	968	XP_019673758.1	0	2188	[[1,602],[151,164]]									13621510		dynein intermediate chain 2, axonemal isoform X1 [Felis catus]	101087691
602	1	1	0	1059	XP_003983179.1	0	2533	[[1,227],[125,137]]									9954150		glutathione S-transferase kappa 1 [Felis catus]	101087726
974	0	0	0	861	XP_003984108.1	0	3581	[[1,395],[107,119],[81,87],[181,188],[344,350],[342,350]]									67395580		actin-related protein 2 isoform X2 [Felis catus]	101087729
975	0	0	974	861	XP_003984109.1	0	1103	[[1,400],[347,355],[112,124],[349,355],[186,193],[86,92]]									67395580		actin-related protein 2 isoform X1 [Felis catus]	101087729
1233	0	0	1232	754	XP_003984554.1	0	2008	[[1,194],[138,149]]									0		hippocalcin-like protein 1 [Felis catus]	101087733
362	1	1	0	1213	XP_023109115.1	0	4593	[[1,363],[329,336],[312,325],[79,88],[345,354],[346,354],[302,310],[249,262],[168,176],[41,59],[310,325],[101,111]]									62299560		alpha-2-macroglobulin receptor-associated protein [Felis catus]	101087737
1878	0	0	0	523	XP_023109932.1	0	913	[[1,528],[481,489],[41,51],[433,442]]									29320000		5'-nucleotidase isoform X2 [Felis catus]	101087744
1879	0	0	1878	523	XP_011280799.2	0	1176	[[1,575],[481,489],[41,51],[433,442]]									29320000		5'-nucleotidase isoform X1 [Felis catus]	101087744
308	0	0	307	1247	XP_023094407.1	0	2770	[[1,100],[21,33]]									9862650		small ubiquitin-related modifier 3 [Felis catus]	101087771
531	1	1	0	1100	XP_003991506.3	0	2698	[[1,1010],[425,434],[170,179],[966,976]]									10351600		trifunctional purine biosynthetic protein adenosine-3 [Felis catus]	101087772
536	1	1	0	1097	XP_023115896.1	0	2692	[[1,718],[229,239]]									74141300		transmembrane protease serine 7 [Felis catus]	101087773
1049	0	0	0	828	XP_019666712.2	0	4305	[[1,266],[140,148]]									0		60S ribosomal protein L6-like [Felis catus]	101087774
1050	0	0	0	827	XP_019666505.1	0	4219	[[1,681],[52,63],[580,590],[455,466]]									21382540		1-phosphatidylinositol 4,5-bisphosphate phosphodiesterase delta-1 isoform X4 [Felis catus]	101087777
1054	0	0	1050	827	XP_019666506.1	0	2725	[[1,671],[445,456],[570,580]]									19435350		1-phosphatidylinositol 4,5-bisphosphate phosphodiesterase delta-1 isoform X5 [Felis catus]	101087777
1052	0	0	1050	827	XP_011284537.1	0	1708	[[1,778],[149,160],[552,563],[677,687]]									21382540		1-phosphatidylinositol 4,5-bisphosphate phosphodiesterase delta-1 isoform X3 [Felis catus]	101087777
1053	0	0	1050	827	XP_023116511.1	0	43	[[1,782],[656,666],[531,542],[128,139]]									21382540		1-phosphatidylinositol 4,5-bisphosphate phosphodiesterase delta-1 isoform X2 [Felis catus]	101087777
1051	0	0	1050	827	XP_011284540.1	0	4801	[[1,757],[656,666],[531,542],[128,139]]									21382540		1-phosphatidylinositol 4,5-bisphosphate phosphodiesterase delta-1 isoform X1 [Felis catus]	101087777
6	1	1	0	1506	XP_023095711.1	0	4321	[[1,6166],[1207,1218],[1591,1602],[2067,2078],[4882,4891],[5747,5757],[2856,2865],[4294,4307],[2139,2148],[1352,1362],[2262,2273],[2334,2343],[2084,2094],[110,125],[5010,5019],[4294,4310],[3189,3198],[4166,4182],[4029,4038],[3256,3269],[3445,3454],[2279,2289],[3625,3632],[4546,4555],[5019,5035],[3247,3256],[2012,2022],[169,183],[5897,5908],[3000,3013],[1793,1804],[3256,3272],[2474,2484],[1665,167…									172637900		neuroblast differentiation-associated protein AHNAK [Felis catus]	101087783
4213	0	0	4172	65	XP_023098195.1	0	568	[[1,285],[78,92],[78,91],[234,245],[13,22],[77,92],[113,126]]									45925040		tropomyosin beta chain isoform X3 [Felis catus]	101087790
4214	0	0	4172	65	XP_023098193.1	0	580	[[1,285],[78,92],[78,91],[234,245],[13,22],[77,92],[113,126]]									45925040		tropomyosin beta chain isoform X1 [Felis catus]	101087790
4215	0	0	4172	65	XP_023098196.1	0	3717	[[1,285],[78,92],[78,91],[234,245],[13,22],[77,92],[113,126]]									45925040		tropomyosin beta chain isoform X4 [Felis catus]	101087790
4216	0	0	4172	65	XP_023098194.1	0	3725	[[1,285],[78,92],[78,91],[234,245],[13,22],[77,92],[113,126]]									45925040		tropomyosin beta chain isoform X2 [Felis catus]	101087790
1098	1	1	0	803	XP_003999690.1	0	3313	[[1,229],[95,105]]									0		protein Flattop [Felis catus]	101087809
3369	0	0	3353	173	XP_023105782.1	0	583	[[1,1213],[362,369],[698,709],[912,919],[782,799],[782,800],[568,576]]									48838530		plasma membrane calcium-transporting ATPase 2 isoform X4 [Felis catus]	101087822
3370	0	0	3353	173	XP_023105781.1	0	1040	[[1,1224],[373,380],[793,811],[793,810],[709,720],[579,587],[923,930]]									48838530		plasma membrane calcium-transporting ATPase 2 isoform X3 [Felis catus]	101087822
3366	0	0	3353	173	XP_023105785.1	0	2335	[[1,1199],[768,786],[768,785],[684,695],[348,355],[898,905],[554,562]]									48838530		plasma membrane calcium-transporting ATPase 2 isoform X7 [Felis catus]	101087822
3372	0	0	3353	173	XP_023105779.1	0	3908	[[1,1244],[729,740],[599,607],[813,830],[943,950],[813,831],[393,400]]									48838530		plasma membrane calcium-transporting ATPase 2 isoform X1 [Felis catus]	101087822
3365	0	0	3353	173	XP_023105786.1	0	559	[[1,1175],[362,369],[698,709],[912,919],[782,799],[782,800],[568,576]]									48838530		plasma membrane calcium-transporting ATPase 2 isoform X8 [Felis catus]	101087822
3371	0	0	3353	173	XP_023105780.1	0	4178	[[1,1233],[802,820],[382,389],[718,729],[802,819],[932,939],[588,596]]									48838530		plasma membrane calcium-transporting ATPase 2 isoform X2 [Felis catus]	101087822
3364	0	0	3353	173	XP_023105787.1	0	2321	[[1,1161],[768,786],[768,785],[684,695],[348,355],[898,905],[554,562]]									48838530		plasma membrane calcium-transporting ATPase 2 isoform X9 [Felis catus]	101087822
3367	0	0	3353	173	XP_023105784.1	0	569	[[1,1200],[729,740],[599,607],[813,830],[943,950],[813,831],[393,400]]									48838530		plasma membrane calcium-transporting ATPase 2 isoform X6 [Felis catus]	101087822
3368	0	0	3353	173	XP_023105783.1	0	2350	[[1,1206],[729,740],[599,607],[813,830],[943,950],[813,831],[393,400]]									48838530		plasma membrane calcium-transporting ATPase 2 isoform X5 [Felis catus]	101087822
2764	0	0	0	279	XP_019683095.1	0	2660	[[1,746],[294,309],[707,714],[398,405],[696,706],[183,193],[533,552],[611,620],[632,640],[111,120],[445,454],[622,628],[415,424]]									30406670		MICOS complex subunit MIC60 isoform X3 [Felis catus]	101087830
2767	0	0	2764	279	XP_006930326.1	0	2129	[[1,681],[229,244],[557,563],[333,340],[642,649],[380,389],[567,575],[350,359],[111,120],[631,641],[468,487],[546,555]]									30406670		MICOS complex subunit MIC60 isoform X6 [Felis catus]	101087830
2768	0	0	2764	279	XP_019683096.1	0	874	[[1,714],[501,520],[675,682],[366,373],[664,674],[262,277],[579,588],[600,608],[111,120],[413,422],[590,596],[383,392]]									30406670		MICOS complex subunit MIC60 isoform X5 [Felis catus]	101087830
2765	0	0	2764	279	XP_011279483.1	0	1672	[[1,747],[534,553],[295,310],[633,641],[612,621],[399,406],[416,425],[184,194],[111,120],[697,707],[623,629],[446,455],[708,715]]									30406670		MICOS complex subunit MIC60 isoform X2 [Felis catus]	101087830
2769	0	0	2764	279	XP_006930324.1	0	2629	[[1,726],[513,532],[274,289],[687,694],[395,404],[676,686],[378,385],[612,620],[591,600],[602,608],[111,120],[425,434]]									30406670		MICOS complex subunit MIC60 isoform X4 [Felis catus]	101087830
2766	0	0	2764	279	XP_006930322.1	0	2071	[[1,758],[306,321],[719,726],[427,436],[708,718],[410,417],[644,652],[545,564],[623,632],[634,640],[111,120],[195,205],[457,466]]									30406670		MICOS complex subunit MIC60 isoform X1 [Felis catus]	101087830
24	1	1	0	1488	XP_019684685.1	0	4751	[[1,118],[94,102],[10,20],[11,20],[30,37]]									125014600		60S ribosomal protein L34 [Felis catus]	101087834
3521	0	1	0	142	XP_023110657.1	0	2598	[[1,1658],[1028,1038],[74,81],[923,936],[1506,1517],[1466,1476],[26,35]]									68276000		ras GTPase-activating-like protein IQGAP1 [Felis catus]	101087841
1417	0	0	0	677	XP_006939003.1	0	1025	[[1,365],[292,298],[100,107]]									6674320		ferrochelatase, mitochondrial isoform X2 [Felis catus]	101087879
1418	0	0	1417	677	XP_006939002.1	0	1520	[[1,417],[292,298],[100,107]]									6674320		ferrochelatase, mitochondrial isoform X1 [Felis catus]	101087879
399	1	1	0	1188	XP_003995861.1	0	3055	[[1,216],[202,211]]									0		ras-related protein Rab-14 [Felis catus]	101087882
4809	0	1	0	2	XP_019673440.2	0	2609	[[1,443],[296,315],[190,198],[132,139],[5,28],[315,323],[275,284],[287,296],[120,132],[188,198],[154,162],[111,120],[394,403],[111,118],[198,210],[269,275],[181,188],[392,403]]									7500725000		keratin, type I cytoskeletal 13 [Felis catus]	101087886
665	0	0	0	1024	XP_019675699.1	0	4821	[[1,553],[64,88]]									0		dynein assembly factor 1, axonemal isoform X2 [Felis catus]	101087891
666	0	0	665	1024	XP_019675698.1	0	2419	[[1,642],[64,88]]									0		dynein assembly factor 1, axonemal isoform X1 [Felis catus]	101087891
3132	0	0	0	216	XP_006943412.1	0	3319	[[1,397],[34,45],[207,217]]									18886580		eukaryotic translation initiation factor 3 subunit E isoform X2 [Felis catus]	101087902
3133	0	0	3132	216	XP_004000105.1	0	2156	[[1,446],[83,94],[256,266]]									18886580		eukaryotic translation initiation factor 3 subunit E isoform X1 [Felis catus]	101087902
3030	1	1	0	233	XP_011278460.2	0	331	[[1,1104],[451,460]]									99237800		leucine-rich repeats and immunoglobulin-like domains protein 1 [Felis catus]	101087908
1930	0	0	1923	511	XP_011279361.2	0	1532	[[1,302],[106,114],[4,15],[4,16],[107,123]]									87410750		heterogeneous nuclear ribonucleoprotein A1-like [Felis catus]	101087915
2263	0	0	2243	414	XP_011279439.2	0	1517	[[1,441],[18,24]]									21243900		zinc transporter 6 isoform X2 [Felis catus]	101087917
2264	0	0	2243	414	XP_011279438.2	0	2001	[[1,463],[18,24]]									21243900		zinc transporter 6 isoform X1 [Felis catus]	101087917
606	1	1	0	1056	XP_003988395.1	0	2531	[[1,300],[201,210],[192,201],[223,237],[38,49],[225,237]]									52680720		prohibitin-2 [Felis catus]	101087932
1933	0	0	0	510	XP_023114722.1	0	3798	[[1,491],[301,307]]									0		syntaxin-binding protein 3 isoform X3 [Felis catus]	101087935
1935	0	0	1933	510	XP_006935017.1	0	2046	[[1,593],[301,307]]									0		syntaxin-binding protein 3 isoform X1 [Felis catus]	101087935
1934	0	0	1933	510	XP_023114721.1	0	2065	[[1,496],[301,307]]									0		syntaxin-binding protein 3 isoform X2 [Felis catus]	101087935
105	1	1	0	1414	XP_023105841.1	0	4347	[[1,608],[90,102],[117,127],[81,90],[269,279],[495,505],[39,49],[264,279],[593,600],[49,66],[81,102],[580,593],[580,588],[508,518]]									220094000		dolichyl-diphosphooligosaccharide--protein glycosyltransferase subunit 1 [Felis catus]	101087978
446	1	1	0	1157	XP_011281204.1	0	2281	[[1,749],[411,421]]									0		disintegrin and metalloproteinase domain-containing protein 10 [Felis catus]	101087998
3541	0	1	0	138	XP_019688690.1	0	2502	[[1,640],[27,38],[104,110],[521,528],[224,240],[504,511],[504,513],[420,427],[513,521],[104,114]]									804652600		heat shock-related 70 kDa protein 2 [Felis catus]	101088003
414	0	0	0	1177	XP_019692016.1	0	3011	[[1,284],[111,126],[85,111],[209,220],[268,280],[209,221],[228,237],[5,20]]									66861170		nuclear migration protein nudC isoform X2 [Felis catus]	101088010
415	0	0	414	1177	XP_003989745.1	0	3084	[[1,333],[54,69],[317,329],[160,175],[134,160],[258,269],[277,286],[258,270]]									66861170		nuclear migration protein nudC isoform X1 [Felis catus]	101088010
1172	0	0	0	775	XP_011283749.1	0	1508	[[1,1159],[803,812],[721,729],[1141,1152],[37,51],[707,721]]									34539710		splicing factor 3B subunit 1 isoform X2 [Felis catus]	101088016
1173	0	0	1172	775	XP_003991041.1	0	3657	[[1,1305],[867,875],[1287,1298],[949,958],[853,867],[183,197]]									34539710		splicing factor 3B subunit 1 isoform X1 [Felis catus]	101088016
1174	0	0	1172	775	XP_011283750.1	0	2904	[[1,1031],[867,875],[949,958],[853,867],[183,197]]									34539710		splicing factor 3B subunit 1 isoform X3 [Felis catus]	101088016
472	1	1	0	1140	XP_003991973.3	0	2338	[[1,401],[142,161]]									0		translocation protein SEC62 [Felis catus]	101088021
1419	0	1	0	676	XP_003993558.1	0	1973	[[1,438],[150,157],[213,220],[401,415],[46,52],[402,415],[18,31],[31,46]]									127758300		elongation factor 1-gamma [Felis catus]	101088027
804	0	0	0	943	XP_019672838.1	0	3478	[[1,200],[81,92]]									0		phosphatidylethanolamine N-methyltransferase isoform X2 [Felis catus]	101088035
805	0	0	804	943	XP_006939975.2	0	2086	[[1,226],[107,118]]									0		phosphatidylethanolamine N-methyltransferase isoform X1 [Felis catus]	101088035
1238	1	1	0	750	XP_003996814.1	0	1458	[[1,141],[76,84],[74,84]]									14616070		60S ribosomal protein L23 [Felis catus]	101088037
1305	0	1	0	720	XP_003997662.1	0	1391	[[1,544],[517,529],[33,42]]									27693700		EH domain-containing protein 2 [Felis catus]	101088039
1931	0	0	1923	511	XP_023108753.1	0	882	[[1,337],[1,15],[1,14]]									19134200		LOW QUALITY PROTEIN: heterogeneous nuclear ribonucleoprotein A3-like [Felis catus]	101088078
786	1	1	0	952	XP_003990071.1	0	2111	[[1,209],[185,194],[27,38],[129,142]]									49149050		40S ribosomal protein S8 [Felis catus]	101088094
4227	1	1	0	62	XP_023095174.1	0	80	[[1,641],[446,456]]									215541000		calpain-5 [Felis catus]	101088104
1314	0	0	0	714	XP_019668859.1	0	4585	[[1,1027],[790,798],[479,487],[996,1003],[889,902]]									31190210		protein transport protein Sec24C isoform X4 [Felis catus]	101088112
1316	0	0	1314	714	XP_003994112.1	0	3704	[[1,1097],[860,868],[549,557],[1066,1073],[959,972]]									31190210		protein transport protein Sec24C isoform X2 [Felis catus]	101088112
1315	0	0	1314	714	XP_019668858.1	0	1427	[[1,1081],[844,852],[572,580],[1050,1057],[943,956]]									31190210		protein transport protein Sec24C isoform X3 [Felis catus]	101088112
1317	0	0	1314	714	XP_006937941.1	0	1381	[[1,1120],[1089,1096],[572,580],[982,995],[883,891]]									31190210		protein transport protein Sec24C isoform X1 [Felis catus]	101088112
607	1	1	0	1055	XP_023097618.1	0	2523	[[1,1331],[1306,1321],[976,990],[1098,1107],[609,624]]									5359520		desmoglein-2 [Felis catus]	101088118
4832	0	1	0	2	XP_003996986.3	0	3943	[[1,679],[444,453],[161,168],[319,325],[442,453]]									370919300		keratin, type I cytoskeletal 9 [Felis catus]	101088127
1531	0	0	0	642	XP_003998055.1	0	1213	[[1,524],[445,451]]									6422150		alanine aminotransferase 2 [Felis catus]	101088131
1559	1	1	0	628	XP_003998520.2	0	1193	[[1,322],[192,200]]									0		COP9 signalosome complex subunit 6 [Felis catus]	101088133
1484	0	0	0	657	XP_019676530.1	0	4109	[[1,1004],[203,212],[156,164]]									7762180		ubiquitin carboxyl-terminal hydrolase 7 isoform X3 [Felis catus]	101088134
1486	0	0	1484	657	XP_003998928.3	0	1881	[[1,1108],[307,316],[260,268]]									7762180		ubiquitin carboxyl-terminal hydrolase 7 isoform X1 [Felis catus]	101088134
1485	0	0	1484	657	XP_023102712.1	0	1249	[[1,1104],[256,264],[303,312]]									7762180		ubiquitin carboxyl-terminal hydrolase 7 isoform X2 [Felis catus]	101088134
2595	0	0	0	320	XP_003986525.1	0	2314	[[1,459],[98,115],[49,61]]									6776090		histone deacetylase 2 isoform X1 [Felis catus]	101088165
2596	0	0	2595	320	XP_023110042.1	0	3347	[[1,489],[79,91],[128,145]]									6776090		histone deacetylase 2 isoform X2 [Felis catus]	101088165
904	0	1	0	889	XP_019687641.1	0	3969	[[1,399],[236,246],[187,196],[364,381]]									11742100		neuroplastin isoform X1 [Felis catus]	101088167
905	0	0	0	889	XP_019687642.1	0	1892	[[1,395],[236,246],[187,196]]									11742100		neuroplastin isoform X2 [Felis catus]	101088167
291	0	1	0	1260	XP_019673239.1	0	3373	[[1,153],[89,106],[19,28],[7,19]]									74983100		nucleoside diphosphate kinase A [Felis catus]	101088196
3319	0	0	0	181	XP_003981161.1	0	593	[[1,420],[159,165],[271,277],[131,138]]									112351200		creatine kinase S-type, mitochondrial [Felis catus]	101088213
1	1	1	0	1511	XP_019678368.1	0	4878	[[1,278],[146,157]]									3916950		inositol monophosphatase 1 [Felis catus]	101088214
1229	0	1	0	756	XP_003982680.1	0	1539	[[1,235],[172,178],[40,51],[61,71],[40,52]]									96193800		proteasome subunit alpha type-2 [Felis catus]	101088226
1545	0	0	0	637	XP_023109387.1	0	2305	[[1,485],[240,251],[327,337],[229,240]]									82689600		succinate-semialdehyde dehydrogenase, mitochondrial isoform X2 [Felis catus]	101088238
1546	0	0	1545	637	XP_003985825.3	0	1203	[[1,524],[279,290],[366,376],[268,279]]									82689600		succinate-semialdehyde dehydrogenase, mitochondrial isoform X1 [Felis catus]	101088238
3207	0	0	0	199	XP_019692801.1	0	3871	[[1,1524],[126,141],[397,403],[73,81]]									8421060		glutamate-rich protein 3 isoform X5 [Felis catus]	101088258
3212	0	0	3207	199	XP_019692805.1	0	279	[[1,1405],[278,284],[7,22]]									8421060		glutamate-rich protein 3 isoform X6 [Felis catus]	101088258
3211	0	0	3207	199	XP_019692797.1	0	1118	[[1,1591],[464,470],[73,81],[193,208]]									8421060		glutamate-rich protein 3 isoform X1 [Felis catus]	101088258
3214	0	0	3207	199	XP_019692806.1	0	4137	[[1,1368],[241,247]]									0		glutamate-rich protein 3 isoform X7 [Felis catus]	101088258
3208	0	0	3207	199	XP_019692800.1	0	754	[[1,1548],[150,165],[421,427],[73,81]]									8421060		glutamate-rich protein 3 isoform X4 [Felis catus]	101088258
3209	0	0	3207	199	XP_006934908.1	0	1728	[[1,1564],[166,181],[437,443],[46,54]]									8421060		glutamate-rich protein 3 isoform X3 [Felis catus]	101088258
3213	0	0	3207	199	XP_023114596.1	0	619	[[1,1358],[231,237]]									0		glutamate-rich protein 3 isoform X8 [Felis catus]	101088258
3210	0	0	3207	199	XP_019692799.1	0	864	[[1,1567],[440,446],[73,81],[169,184]]									8421060		glutamate-rich protein 3 isoform X2 [Felis catus]	101088258
1123	0	0	0	793	XP_023115399.1	0	1569	[[1,443],[90,104]]									0		cytochrome P450 20A1 isoform X2 [Felis catus]	101088261
1124	0	0	1123	793	XP_011283785.1	0	75	[[1,463],[110,124]]									0		cytochrome P450 20A1 isoform X1 [Felis catus]	101088261
148	1	1	0	1377	XP_006937245.2	0	3130	[[1,332],[257,271],[261,271],[177,189],[71,84]]									27409890		reticulocalbin-1 [Felis catus]	101088272
4877	0	0	4807	2	XP_023096395.1	0	1879	[[1,1010],[214,220]]									110125000		LOW QUALITY PROTEIN: glutamate receptor ionotropic, delta-1 [Felis catus]	101088275
1377	0	0	0	692	XP_023100256.1	0	524	[[1,165],[74,85],[11,22]]									6976660		Golgi SNAP receptor complex member 2 isoform X6 [Felis catus]	101088285
1379	0	0	1377	692	XP_023100252.1	0	3994	[[1,212],[74,85],[11,22]]									6976660		Golgi SNAP receptor complex member 2 isoform X2 [Felis catus]	101088285
1380	0	0	1377	692	XP_023100251.1	0	3489	[[1,213],[75,86],[11,22]]									6976660		Golgi SNAP receptor complex member 2 isoform X1 [Felis catus]	101088285
1378	0	0	1377	692	XP_023100255.1	0	1761	[[1,166],[75,86],[11,22]]									6976660		Golgi SNAP receptor complex member 2 isoform X5 [Felis catus]	101088285
1382	0	0	1377	692	XP_023100253.1	0	2225	[[1,195],[57,68]]									5301990		Golgi SNAP receptor complex member 2 isoform X3 [Felis catus]	101088285
1381	0	0	1377	692	XP_023100254.1	0	3982	[[1,194],[56,67]]									5301990		Golgi SNAP receptor complex member 2 isoform X4 [Felis catus]	101088285
4272	1	1	0	54	XP_006941615.1	0	71	[[1,194],[105,114]]									0		cilia- and flagella-associated protein 20 [Felis catus]	101088288
867	1	1	0	911	XP_023103742.1	0	1989	[[1,464],[295,305]]									4119330		NADH dehydrogenase [ubiquinone] iron-sulfur protein 2, mitochondrial [Felis catus]	101088298
390	1	1	0	1194	XP_003985149.2	0	3076	[[1,315],[82,88],[306,313],[82,96],[180,193],[237,250]]									111329000		hydroxyacyl-coenzyme A dehydrogenase, mitochondrial [Felis catus]	101088327
228	1	1	0	1314	XP_003985557.1	0	1497	[[1,336],[266,274]]									0		syntaxin-18 [Felis catus]	101088331
2105	1	1	0	451	XP_019690657.1	0	4741	[[1,318],[242,252]]									0		17-beta-hydroxysteroid dehydrogenase type 6 [Felis catus]	101088341
4275	1	1	0	51	XP_011283631.1	0	3279	[[1,550],[244,254]]									2409070		coiled-coil domain-containing protein 173 [Felis catus]	101088351
1405	0	0	0	682	XP_023098437.1	0	2473	[[1,732],[663,679],[565,573],[2,11],[527,534],[663,678],[310,318],[127,138],[503,514],[679,688],[611,618],[119,127],[679,690]]									224330100		gelsolin isoform X1 [Felis catus]	101088372
1406	0	0	1405	682	XP_023098438.1	0	4061	[[1,743],[674,690],[538,545],[13,22],[622,629],[674,689],[576,584],[138,149],[130,138],[514,525],[690,699],[321,329],[690,701]]									224330100		gelsolin isoform X3 [Felis catus]	101088372
1407	0	0	1405	682	XP_003995862.1	0	223	[[1,783],[53,62],[178,189],[616,624],[578,585],[170,178],[730,739],[361,369],[662,669],[730,741],[714,730],[554,565],[714,729]]									224330100		gelsolin isoform X2 [Felis catus]	101088372
4811	0	1	0	2	XP_003996987.2	0	1572	[[1,472],[281,292],[249,260],[327,335],[124,133],[250,260],[210,222],[193,200],[133,145],[406,415],[314,327],[145,152],[308,314],[404,415],[404,416],[124,131],[202,210]]									4104377000		keratin, type I cytoskeletal 42 [Felis catus]	101088377
1156	1	1	0	784	XP_023109863.1	0	4104	[[1,1641],[897,904]]									0		regulating synaptic membrane exocytosis protein 1 isoform X5 [Felis catus]	101088410
346	1	1	0	1223	XP_011283231.1	0	3180	[[1,422],[280,295],[350,359],[237,244]]									28375050		medium-chain specific acyl-CoA dehydrogenase, mitochondrial [Felis catus]	101088421
2329	0	0	0	398	XP_003994914.1	0	4252	[[1,965],[874,883]]									0		squamous cell carcinoma antigen recognized by T-cells 3 isoform X2 [Felis catus]	101088437
2330	0	0	2329	398	XP_006938722.1	0	631	[[1,983],[892,901]]									0		squamous cell carcinoma antigen recognized by T-cells 3 isoform X1 [Felis catus]	101088437
4555	0	0	4521	24	XP_003995641.2	0	3582	[[1,1133],[471,477]]									14177500		GPI ethanolamine phosphate transferase 3 isoform X2 [Felis catus]	101088441
4549	0	0	4521	24	XP_006939311.1	0	579	[[1,996],[528,534]]									14177500		GPI ethanolamine phosphate transferase 3 isoform X4 [Felis catus]	101088441
4556	0	0	4521	24	XP_019671701.1	0	1206	[[1,1190],[528,534]]									14177500		GPI ethanolamine phosphate transferase 3 isoform X1 [Felis catus]	101088441
4554	0	0	4521	24	XP_006939310.1	0	2346	[[1,1099],[437,443]]									14177500		GPI ethanolamine phosphate transferase 3 isoform X3 [Felis catus]	101088441
2393	0	0	2384	378	XP_023099200.1	0	2499	[[1,199],[146,153]]									0		GTP-binding protein Di-Ras1 [Felis catus]	101088466
3580	0	1	0	127	XP_023100060.1	0	171	[[1,1459],[291,305],[1053,1062],[942,954],[478,485],[776,791],[427,435],[291,302],[68,89],[939,954],[602,609],[386,396],[575,586],[602,610],[673,680],[80,89],[684,690],[921,928],[68,80],[435,447],[1322,1337],[742,750],[932,939]]									844640600		complement C3-like [Felis catus]	101088468
3259	0	1	0	192	XP_003984557.1	0	4840	[[1,246],[61,69],[1,10],[159,168],[139,159],[12,19],[84,92],[10,19],[28,42]]									139558200		14-3-3 protein theta [Felis catus]	101088481
4542	0	0	4521	24	XP_023111537.1	0	32	[[1,2327],[215,225],[128,145]]									10271670		spectrin beta chain, erythrocytic [Felis catus]	101088497
4755	1	1	0	11	XP_003990566.3	0	4750	[[1,534],[352,365],[59,70]]									7702960		D-3-phosphoglycerate dehydrogenase [Felis catus]	101088505
2212	0	0	0	423	XP_006937614.1	0	674	[[1,144],[60,72]]									0		RNA-binding protein 4 isoform X2 [Felis catus]	101088520
2214	0	0	2212	423	XP_003993736.1	0	1659	[[1,366],[60,72]]									0		RNA-binding protein 4 isoform X1 [Felis catus]	101088520
2126	0	1	0	445	XP_011287108.1	0	2714	[[1,1343],[486,492],[165,183]]									33477400		myb-binding protein 1A [Felis catus]	101088527
2015	0	0	0	482	XP_006941135.1	0	883	[[1,272],[117,140],[262,272]]									4018400		alpha-soluble NSF attachment protein isoform X2 [Felis catus]	101088535
2016	0	0	2015	482	XP_003997663.1	0	2545	[[1,296],[141,164],[286,296]]									4018400		alpha-soluble NSF attachment protein isoform X1 [Felis catus]	101088535
927	0	0	0	881	XP_006941616.1	0	2902	[[1,378],[248,257]]									4271130		coiled-coil domain-containing protein 113 isoform X2 [Felis catus]	101088536
928	0	0	927	881	XP_019675377.1	0	284	[[1,383],[248,257]]									4271130		coiled-coil domain-containing protein 113 isoform X1 [Felis catus]	101088536
4787	0	0	4782	6	XP_023104599.1	0	602	[[1,450],[317,327],[99,115],[193,200],[82,88]]									127182000		heterogeneous nuclear ribonucleoprotein H2 [Felis catus]	101088556
2066	0	0	0	466	XP_023107579.1	0	1784	[[1,906],[625,632],[834,842]]									5189340		catenin alpha-2 isoform X4 [Felis catus]	101088568
2070	0	0	2066	466	XP_023107580.1	0	4727	[[1,863],[625,632]]									0		catenin alpha-2 isoform X5 [Felis catus]	101088568
2067	0	0	2066	466	XP_023107578.1	0	1765	[[1,945],[625,632],[873,881]]									5189340		catenin alpha-2 isoform X3 [Felis catus]	101088568
2068	0	0	2066	466	XP_023107577.1	0	1759	[[1,954],[625,632],[882,890]]									5189340		catenin alpha-2 isoform X2 [Felis catus]	101088568
2069	0	0	2066	466	XP_023107576.1	0	1618	[[1,993],[625,632],[921,929]]									5189340		catenin alpha-2 isoform X1 [Felis catus]	101088568
2302	0	0	0	407	XP_023113158.1	0	3645	[[1,821],[110,126]]									10602300		mitochondrial 10-formyltetrahydrofolate dehydrogenase isoform X2 [Felis catus]	101088592
2303	0	0	2302	407	XP_023113157.1	0	650	[[1,924],[213,229]]									10602300		mitochondrial 10-formyltetrahydrofolate dehydrogenase isoform X1 [Felis catus]	101088592
896	0	0	0	892	XP_019692060.1	0	839	[[1,559],[494,507]]									1612080		YTH domain-containing family protein 2 isoform X3 [Felis catus]	101088596
897	0	0	896	892	XP_023114153.1	0	1913	[[1,578],[513,526]]									1612080		YTH domain-containing family protein 2 isoform X2 [Felis catus]	101088596
898	0	0	896	892	XP_023114152.1	0	3685	[[1,581],[516,529]]									1612080		YTH domain-containing family protein 2 isoform X1 [Felis catus]	101088596
802	1	1	0	945	XP_003989909.1	0	2091	[[1,959],[613,626],[644,658],[377,389],[563,570],[237,247]]									16410450		thyroid hormone receptor-associated protein 3 [Felis catus]	101088597
1708	0	0	0	569	XP_003990222.1	0	2803	[[1,387],[53,69],[137,146]]									6000470		plasminogen activator inhibitor 1 RNA-binding protein isoform X4 [Felis catus]	101088600
1709	0	0	1708	569	XP_003990224.1	0	1567	[[1,393],[53,69],[137,146]]									6000470		plasminogen activator inhibitor 1 RNA-binding protein isoform X3 [Felis catus]	101088600
1712	0	0	1708	569	XP_003990223.1	0	1027	[[1,408],[53,69],[137,146]]									6000470		plasminogen activator inhibitor 1 RNA-binding protein isoform X1 [Felis catus]	101088600
1711	0	0	1708	569	XP_003990225.1	0	3921	[[1,402],[53,69],[137,146]]									6000470		plasminogen activator inhibitor 1 RNA-binding protein isoform X2 [Felis catus]	101088600
205	1	1	0	1331	XP_003994509.1	0	2954	[[1,258],[198,209],[209,216]]									81627100		thioredoxin-dependent peroxide reductase, mitochondrial [Felis catus]	101088618
417	1	1	0	1175	XP_003995863.1	0	2993	[[1,285],[199,206],[206,216],[221,233]]									5841290		erythrocyte band 7 integral membrane protein [Felis catus]	101088627
224	0	0	0	1317	XP_023110596.1	0	2748	[[1,1078],[755,764],[2,9]]									0		elongation factor-like GTPase 1 isoform X2 [Felis catus]	101088669
225	0	0	224	1317	XP_023110595.1	0	4610	[[1,1129],[2,9],[806,815]]									0		elongation factor-like GTPase 1 isoform X1 [Felis catus]	101088669
2083	1	1	0	459	XP_003987944.1	0	758	[[1,796],[622,632]]									26547100		protein sel-1 homolog 1 [Felis catus]	101088673
4004	0	0	3998	81	XP_019693319.1	0	2455	[[1,127],[94,101],[35,45],[48,59],[81,87],[74,81],[45,59]]									6678596000		histone H2B type 2-E-like [Felis catus]	101088681
1860	1	1	0	530	XP_019693975.1	0	928	[[1,574],[397,406],[421,430],[482,494],[134,143],[463,471],[345,353],[134,142],[406,418],[474,482],[406,421],[73,83],[302,310],[302,311],[406,419],[122,131]]									465880700		60 kDa heat shock protein, mitochondrial [Felis catus]	101088683
3026	0	0	0	234	XP_019695617.1	0	3466	[[1,434],[45,53],[27,34],[212,218],[252,260],[131,140],[344,353],[409,419],[53,60],[307,318]]									116602900		AP-2 complex subunit mu isoform X4 [Felis catus]	101088686
3027	0	0	3026	234	XP_019695616.1	0	332	[[1,436],[309,320],[55,62],[411,421],[29,36],[214,220],[346,355],[47,55],[254,262],[133,142]]									116602900		AP-2 complex subunit mu isoform X3 [Felis catus]	101088686
3028	0	0	3026	234	XP_003991910.1	0	4824	[[1,436],[45,53],[27,34],[309,320],[411,421],[214,220],[346,355],[254,262],[131,140],[53,60]]									116602900		AP-2 complex subunit mu isoform X2 [Felis catus]	101088686
3029	0	0	3026	234	XP_019695615.1	0	2154	[[1,438],[348,357],[256,264],[55,62],[216,222],[29,36],[413,423],[47,55],[133,142],[311,322]]									116602900		AP-2 complex subunit mu isoform X1 [Felis catus]	101088686
690	1	1	0	1009	XP_006939312.2	0	2356	[[1,357],[322,338],[109,115]]									45940510		stomatin-like protein 2, mitochondrial [Felis catus]	101088700
2091	0	0	0	456	XP_023100979.1	0	750	[[1,758],[447,464],[446,464],[172,185],[336,342],[419,428],[392,399]]									73068980		heterogeneous nuclear ribonucleoprotein U-like protein 1 isoform X3 [Felis catus]	101088706
2093	0	0	2091	456	XP_006941296.2	0	4694	[[1,858],[546,564],[547,564],[492,499],[519,528],[436,442],[272,285]]									73068980		heterogeneous nuclear ribonucleoprotein U-like protein 1 isoform X1 [Felis catus]	101088706
2092	0	0	2091	456	XP_003997825.2	0	857	[[1,857],[545,563],[518,527],[271,284],[491,498],[546,563],[435,441]]									73068980		heterogeneous nuclear ribonucleoprotein U-like protein 1 isoform X2 [Felis catus]	101088706
4557	0	0	4521	24	XP_023101951.1	0	2496	[[1,2569],[290,298]]									0		spectrin beta chain, non-erythrocytic 4 [Felis catus]	101088707
1081	1	1	0	813	XP_011289126.1	0	1642	[[1,430],[199,213],[213,229]]									0		saccharopine dehydrogenase-like oxidoreductase [Felis catus]	101088709
4801	0	0	4796	3	XP_011278726.1	0	4556	[[1,328],[106,111]]									2012760		BTB/POZ domain-containing protein KCTD12 [Felis catus]	101088711
434	0	0	0	1165	XP_023114362.1	0	2939	[[1,779],[453,460]]									10205500		rho-related BTB domain-containing protein 3 isoform X3 [Felis catus]	101088720
435	0	0	434	1165	XP_023114357.1	0	3390	[[1,861],[452,459]]									10205500		rho-related BTB domain-containing protein 3 isoform X2 [Felis catus]	101088720
436	0	0	434	1165	XP_011282982.2	0	4477	[[1,862],[453,460]]									10205500		rho-related BTB domain-containing protein 3 isoform X1 [Felis catus]	101088720
687	1	1	0	1012	XP_019668147.2	0	2365	[[1,222],[194,206],[180,194]]									43993300		brain acid soluble protein 1 [Felis catus]	101088724
1841	0	0	1837	536	XP_004001152.2	0	2835	[[1,255],[166,172]]									21768100		HLA class II histocompatibility antigen, DR alpha chain-like [Felis catus]	101088734
4377	0	0	0	37	XP_023110136.1	0	2591	[[1,697],[518,533]]									0		band 4.1-like protein 2 isoform X17 [Felis catus]	101088752
4383	0	0	4377	37	XP_023110130.1	0	4221	[[1,928],[518,533]]									0		band 4.1-like protein 2 isoform X11 [Felis catus]	101088752
4390	0	0	4377	37	XP_023110123.1	0	4370	[[1,1016],[518,533]]									0		band 4.1-like protein 2 isoform X4 [Felis catus]	101088752
4394	0	0	4377	37	XP_023110137.1	0	571	[[1,1072],[518,533]]									0		band 4.1-like protein 2 isoform X18 [Felis catus]	101088752
4388	0	0	4377	37	XP_023110125.1	0	3630	[[1,980],[518,533]]									0		band 4.1-like protein 2 isoform X6 [Felis catus]	101088752
4387	0	0	4377	37	XP_023110126.1	0	2487	[[1,977],[518,533]]									0		band 4.1-like protein 2 isoform X7 [Felis catus]	101088752
4378	0	0	4377	37	XP_023110135.1	0	1828	[[1,738],[518,533]]									0		band 4.1-like protein 2 isoform X16 [Felis catus]	101088752
4393	0	0	4377	37	XP_023110120.1	0	2771	[[1,1050],[518,533]]									0		band 4.1-like protein 2 isoform X1 [Felis catus]	101088752
4379	0	0	4377	37	XP_023110134.1	0	3987	[[1,803],[518,533]]									0		band 4.1-like protein 2 isoform X15 [Felis catus]	101088752
4389	0	0	4377	37	XP_023110124.1	0	3746	[[1,998],[518,533]]									0		band 4.1-like protein 2 isoform X5 [Felis catus]	101088752
4381	0	0	4377	37	XP_023110132.1	0	2400	[[1,862],[518,533]]									0		band 4.1-like protein 2 isoform X13 [Felis catus]	101088752
4392	0	0	4377	37	XP_023110121.1	0	2146	[[1,1032],[518,533]]									0		band 4.1-like protein 2 isoform X2 [Felis catus]	101088752
4386	0	0	4377	37	XP_023110127.1	0	4111	[[1,966],[518,533]]									0		band 4.1-like protein 2 isoform X8 [Felis catus]	101088752
4385	0	0	4377	37	XP_023110128.1	0	3653	[[1,946],[518,533]]									0		band 4.1-like protein 2 isoform X9 [Felis catus]	101088752
4384	0	0	4377	37	XP_023110129.1	0	500	[[1,938],[518,533]]									0		band 4.1-like protein 2 isoform X10 [Felis catus]	101088752
4391	0	0	4377	37	XP_023110122.1	0	3801	[[1,1029],[518,533]]									0		band 4.1-like protein 2 isoform X3 [Felis catus]	101088752
4382	0	0	4377	37	XP_023110131.1	0	3476	[[1,925],[518,533]]									0		band 4.1-like protein 2 isoform X12 [Felis catus]	101088752
4380	0	0	4377	37	XP_023110133.1	0	633	[[1,844],[518,533]]									0		band 4.1-like protein 2 isoform X14 [Felis catus]	101088752
4833	0	0	4807	2	XP_023113064.1	0	4783	[[1,1453],[940,959],[529,545],[875,885],[238,244]]									29386000		early endosome antigen 1 isoform X2 [Felis catus]	101088764
4829	0	0	4807	2	XP_023113067.1	0	3428	[[1,1370],[792,802],[446,462],[857,876],[150,156]]									29386000		early endosome antigen 1 isoform X5 [Felis catus]	101088764
4834	0	0	4807	2	XP_023113063.1	0	382	[[1,1458],[880,890],[534,550],[945,964],[238,244]]									29386000		early endosome antigen 1 isoform X1 [Felis catus]	101088764
4830	0	0	4807	2	XP_023113066.1	0	3268	[[1,1411],[898,917],[487,503],[196,202],[833,843]]									29386000		early endosome antigen 1 isoform X4 [Felis catus]	101088764
4831	0	0	4807	2	XP_023113065.1	0	186	[[1,1416],[838,848],[196,202],[903,922],[492,508]]									29386000		early endosome antigen 1 isoform X3 [Felis catus]	101088764
2687	0	0	0	290	XP_023094833.1	0	716	[[1,410],[164,173],[185,191],[226,240],[204,213],[157,164],[286,294],[186,204],[191,204],[226,241]]									205936600		acetyl-CoA acetyltransferase, mitochondrial isoform X3 [Felis catus]	101088778
2689	0	0	2687	290	XP_019666797.1	0	3063	[[1,518],[293,299],[334,348],[272,281],[299,312],[312,321],[394,402],[265,272],[294,312],[334,349]]									205936600		acetyl-CoA acetyltransferase, mitochondrial isoform X1 [Felis catus]	101088778
2688	0	0	2687	290	XP_003992377.1	0	428	[[1,428],[175,182],[182,191],[304,312],[204,222],[222,231],[244,258],[209,222],[244,259],[203,209]]									205936600		acetyl-CoA acetyltransferase, mitochondrial isoform X2 [Felis catus]	101088778
2213	0	0	2212	423	XP_019668296.1	0	2622	[[1,360],[60,72]]									0		RNA-binding protein 4B [Felis catus]	101088784
1746	0	0	1739	560	XP_011287376.1	0	3875	[[1,1620],[1217,1223]]									9032510		ubiquitin carboxyl-terminal hydrolase 32 isoform X1 [Felis catus]	101088794
1745	0	0	1739	560	XP_003996654.3	0	2345	[[1,1606],[1203,1209]]									9032510		ubiquitin carboxyl-terminal hydrolase 32 isoform X2 [Felis catus]	101088794
757	1	1	0	970	XP_023100435.1	0	4560	[[1,753],[284,294],[294,304]]									3381520		vesicle-fusing ATPase [Felis catus]	101088797
1502	0	0	1497	652	XP_003998447.1	0	4621	[[1,502],[24,31]]									14776200		cytochrome P450 2W1 isoform X2 [Felis catus]	101088802
1503	0	0	1497	652	XP_019675879.1	0	2898	[[1,615],[24,31]]									14776200		cytochrome P450 2W1 isoform X1 [Felis catus]	101088802
270	1	1	0	1278	XP_003998931.1	0	3495	[[1,247],[226,240]]									0		phosphomannomutase 2 isoform X1 [Felis catus]	101088803
2976	0	1	0	247	XP_006930835.1	0	2784	[[1,211],[60,66],[58,66],[155,164]]									21787650		high mobility group protein B2 [Felis catus]	101088835
852	1	1	0	919	XP_023110676.1	0	2013	[[1,192],[180,189],[44,53],[66,73]]									86855600		calcium and integrin-binding protein 1 [Felis catus]	101088843
2641	0	0	2638	307	XP_003987098.1	0	1743	[[1,522],[365,376]]									0		sorting nexin-1 isoform X1 [Felis catus]	101088845
2642	0	0	2638	307	XP_023110989.1	0	457	[[1,534],[365,376]]									0		sorting nexin-1 isoform X3 [Felis catus]	101088845
2640	0	0	2638	307	XP_019687829.1	0	4628	[[1,474],[317,328]]									0		sorting nexin-1 isoform X2 [Felis catus]	101088845
838	0	0	0	925	XP_023112247.1	0	2032	[[1,866],[750,757],[467,474],[313,322]]									70273570		armadillo repeat-containing protein 4 isoform X5 [Felis catus]	101088848
842	0	0	838	925	XP_023112243.1	0	2053	[[1,1072],[673,680],[519,528],[956,963]]									70273570		armadillo repeat-containing protein 4 isoform X1 [Felis catus]	101088848
840	0	0	838	925	XP_023112245.1	0	2042	[[1,1007],[673,680],[519,528],[956,963]]									70273570		armadillo repeat-containing protein 4 isoform X3 [Felis catus]	101088848
841	0	0	838	925	XP_023112244.1	0	3821	[[1,1044],[673,680],[519,528],[956,963]]									70273570		armadillo repeat-containing protein 4 isoform X2 [Felis catus]	101088848
839	0	0	838	925	XP_023112246.1	0	4397	[[1,929],[530,537],[813,820],[376,385]]									70273570		armadillo repeat-containing protein 4 isoform X4 [Felis catus]	101088848
4528	0	0	4521	24	XP_019690416.1	0	644	[[1,854],[498,506],[207,213],[364,373],[437,444]]									33429000		ATP-dependent 6-phosphofructokinase, muscle type isoform X1 [Felis catus]	101088852
4527	0	0	4521	24	XP_006933715.1	0	756	[[1,783],[293,302],[427,435],[366,373],[136,142]]									33429000		ATP-dependent 6-phosphofructokinase, muscle type isoform X2 [Felis catus]	101088852
1542	0	0	0	638	XP_023097213.1	0	1204	[[1,282],[188,196]]									8368690		cilia- and flagella-associated protein 73 isoform X3 [Felis catus]	101088881
1544	0	0	1542	638	XP_023097212.1	0	4368	[[1,312],[188,196]]									8368690		cilia- and flagella-associated protein 73 isoform X1 [Felis catus]	101088881
1543	0	0	1542	638	XP_019670134.2	0	3960	[[1,309],[185,193]]									8368690		cilia- and flagella-associated protein 73 isoform X2 [Felis catus]	101088881
572	1	1	0	1080	XP_003996497.1	0	2619	[[1,306],[132,138],[198,209]]									9519460		glyoxalase domain-containing protein 4 [Felis catus]	101088891
2513	0	0	0	339	XP_011288849.1	0	715	[[1,509],[317,331],[315,331]]									13717200		RNA-binding protein FUS isoform X3 [Felis catus]	101088901
2515	0	0	2513	339	XP_003998684.1	0	518	[[1,517],[325,339],[323,339]]									13717200		RNA-binding protein FUS isoform X1 [Felis catus]	101088901
2514	0	0	2513	339	XP_006942186.1	0	3857	[[1,516],[322,338],[324,338]]									13717200		RNA-binding protein FUS isoform X2 [Felis catus]	101088901
2124	0	1	0	445	XP_003980709.1	0	2252	[[1,236],[159,168],[66,74],[168,181],[66,72],[101,108],[170,181],[227,233]]									99364130		transmembrane emp24 domain-containing protein 9 [Felis catus]	101088905
1398	1	1	0	685	XP_011281123.3	0	161	[[1,325],[299,309]]									19018800		necdin [Felis catus]	101088934
1600	0	1	0	615	XP_006936227.1	0	4012	[[1,740],[302,310],[497,503],[222,229],[229,240],[568,575]]									40840400		LOW QUALITY PROTEIN: melanotransferrin [Felis catus]	101088948
2672	0	0	0	296	XP_011286912.1	0	442	[[1,279],[167,177]]									0		S-methyl-5'-thioadenosine phosphorylase isoform X3 [Felis catus]	101088961
2674	0	0	2672	296	XP_019671603.1	0	4244	[[1,287],[167,177]]									0		S-methyl-5'-thioadenosine phosphorylase isoform X1 [Felis catus]	101088961
2673	0	0	2672	296	XP_011286911.1	0	3294	[[1,284],[167,177]]									0		S-methyl-5'-thioadenosine phosphorylase isoform X2 [Felis catus]	101088961
3343	0	0	0	175	XP_023099726.1	0	242	[[1,419],[302,312],[233,240],[276,285],[340,351]]									32773830		tektin-1 isoform X2 [Felis catus]	101088962
3344	0	0	3343	175	XP_019672582.1	0	2134	[[1,446],[260,267],[303,312],[367,378],[329,339]]									32773830		tektin-1 isoform X1 [Felis catus]	101088962
1861	1	1	0	529	XP_011280541.1	0	927	[[1,307],[173,190]]									2685070		heterogeneous nuclear ribonucleoprotein A0 [Felis catus]	101088977
1967	0	0	0	495	XP_011283053.1	0	4226	[[1,695],[90,106],[600,620],[321,340],[111,129]]									28199640		calpastatin isoform X9 [Felis catus]	101088981
1968	0	0	1967	495	XP_011283052.1	0	2481	[[1,717],[133,151],[622,642],[112,128],[343,362]]									28199640		calpastatin isoform X10 [Felis catus]	101088981
1976	0	0	1967	495	XP_011283054.2	0	2469	[[1,800],[195,211],[216,234],[705,725],[426,445]]									28199640		calpastatin isoform X1 [Felis catus]	101088981
1973	0	0	1967	495	XP_023114444.1	0	4666	[[1,798],[195,211],[216,234],[703,723],[425,444]]									28199640		calpastatin isoform X4 [Felis catus]	101088981
1975	0	0	1967	495	XP_023114441.1	0	4206	[[1,799],[195,211],[216,234],[704,724],[426,445]]									28199640		calpastatin isoform X3 [Felis catus]	101088981
1972	0	0	1967	495	XP_011283029.2	0	2909	[[1,785],[411,430],[690,710],[201,219],[180,196]]									28199640		calpastatin isoform X5 [Felis catus]	101088981
1974	0	0	1967	495	XP_023114434.1	0	2838	[[1,799],[195,211],[216,234],[704,724],[425,444]]									28199640		calpastatin isoform X2 [Felis catus]	101088981
1971	0	0	1967	495	XP_023114447.1	0	4222	[[1,778],[173,189],[683,703],[194,212],[404,423]]									28199640		calpastatin isoform X6 [Felis catus]	101088981
1970	0	0	1967	495	XP_023114453.1	0	2885	[[1,777],[173,189],[403,422],[194,212],[682,702]]									28199640		calpastatin isoform X7 [Felis catus]	101088981
1969	0	0	1967	495	XP_023114456.1	0	2425	[[1,776],[173,189],[403,422],[681,701],[194,212]]									28199640		calpastatin isoform X8 [Felis catus]	101088981
3099	0	0	0	223	XP_019685033.1	0	1367	[[1,968],[577,590],[625,639],[246,254],[408,419],[291,298],[783,795],[892,899],[463,472]]									18763720		centrosomal protein of 135 kDa isoform X3 [Felis catus]	101089006
3100	0	0	3099	223	XP_023108862.1	0	3447	[[1,1141],[581,592],[464,471],[956,968],[636,645],[419,427],[750,763],[1065,1072],[798,812]]									18763720		centrosomal protein of 135 kDa isoform X1 [Felis catus]	101089006
3101	0	0	3099	223	XP_023108863.1	0	313	[[1,1071],[581,592],[464,471],[636,645],[419,427],[750,763],[995,1002],[798,812]]									18763720		centrosomal protein of 135 kDa isoform X2 [Felis catus]	101089006
2705	0	0	2698	286	XP_023110420.1	0	3756	[[1,330],[74,81],[44,51],[251,259],[251,258],[237,244],[235,244],[42,51],[267,278],[58,66],[258,264],[267,274],[74,85],[58,65],[65,71]]									7569552000		uncharacterized protein LOC101089008 [Felis catus]	101089008
2648	1	1	0	303	XP_003989660.1	0	2945	[[1,564],[131,140],[114,125],[80,91],[368,375]]									12830580		delta-1-pyrroline-5-carboxylate dehydrogenase, mitochondrial [Felis catus]	101089025
4531	0	0	4521	24	XP_019668275.1	0	1636	[[1,2404],[144,161],[298,306],[451,460],[365,376]]									21079370		spectrin beta chain, non-erythrocytic 2 isoform X1 [Felis catus]	101089045
4529	0	0	4521	24	XP_023095855.1	0	4557	[[1,2391],[285,293],[438,447],[352,363],[131,148]]									21079370		spectrin beta chain, non-erythrocytic 2 isoform X3 [Felis catus]	101089045
4530	0	0	4521	24	XP_011285345.1	0	3889	[[1,2398],[138,155],[445,454],[359,370],[292,300]]									21079370		spectrin beta chain, non-erythrocytic 2 isoform X2 [Felis catus]	101089045
3122	0	0	3118	220	XP_003997071.1	0	434	[[1,182],[31,37],[143,150]]									36156100		ADP-ribosylation factor 2 [Felis catus]	101089059
3542	0	1	0	138	XP_003980861.1	0	2319	[[1,680],[293,308],[461,469],[147,160],[461,468],[127,139],[108,122],[564,575],[77,86]]									370159200		stress-70 protein, mitochondrial [Felis catus]	101089072
697	0	0	0	1003	XP_023107293.1	0	2318	[[1,652],[511,522]]									0		acetyl-coenzyme A synthetase 2-like, mitochondrial isoform X2 [Felis catus]	101089092
698	0	0	697	1003	XP_003983895.2	0	892	[[1,753],[612,623]]									0		acetyl-coenzyme A synthetase 2-like, mitochondrial isoform X1 [Felis catus]	101089092
1719	0	0	0	565	XP_023113164.1	0	1018	[[1,627],[64,71],[281,288],[351,361],[544,554],[530,544]]									38276890		DCC-interacting protein 13-beta isoform X3 [Felis catus]	101089119
1720	0	0	1719	565	XP_023113163.1	0	4146	[[1,630],[31,38],[248,255],[511,521],[497,511],[318,328]]									38276890		DCC-interacting protein 13-beta isoform X2 [Felis catus]	101089119
1721	0	0	1719	565	XP_023113162.1	0	1005	[[1,663],[64,71],[281,288],[351,361],[544,554],[530,544]]									38276890		DCC-interacting protein 13-beta isoform X1 [Felis catus]	101089119
1069	0	0	0	818	XP_023113389.1	0	1677	[[1,686],[346,356]]									4055300		fibulin-1 isoform X2 [Felis catus]	101089120
1070	0	0	1069	818	XP_023113387.1	0	1630	[[1,706],[346,356]]									4055300		fibulin-1 isoform X1 [Felis catus]	101089120
2098	0	0	0	453	XP_019691621.2	0	746	[[1,1247],[277,298]]									0		nephrocystin-4 isoform X4 [Felis catus]	101089121
2100	0	0	2098	453	XP_019691619.2	0	3649	[[1,1425],[456,477]]									0		nephrocystin-4 isoform X3 [Felis catus]	101089121
2099	0	0	2098	453	XP_019691617.2	0	3394	[[1,1425],[456,477]]									0		nephrocystin-4 isoform X2 [Felis catus]	101089121
2101	0	0	2098	453	XP_023113785.1	0	1114	[[1,1426],[456,477]]									0		nephrocystin-4 isoform X1 [Felis catus]	101089121
4228	0	0	0	61	XP_019692072.1	0	578	[[1,805],[793,805]]									2178290		protein 4.1 isoform X7 [Felis catus]	101089123
4232	0	0	4228	61	XP_023114162.1	0	2516	[[1,865],[853,865]]									2178290		protein 4.1 isoform X10 [Felis catus]	101089123
4237	0	0	4228	61	XP_023114157.1	0	3233	[[1,994],[982,994]]									2178290		protein 4.1 isoform X4 [Felis catus]	101089123
4240	0	0	4228	61	XP_023114154.1	0	79	[[1,1015],[1003,1015]]									2178290		protein 4.1 isoform X1 [Felis catus]	101089123
4233	0	0	4228	61	XP_023114161.1	0	707	[[1,877],[865,877]]									2178290		protein 4.1 isoform X9 [Felis catus]	101089123
4236	0	0	4228	61	XP_023114158.1	0	406	[[1,982],[970,982]]									2178290		protein 4.1 isoform X5 [Felis catus]	101089123
4239	0	0	4228	61	XP_023114155.1	0	3221	[[1,1014],[1002,1014]]									2178290		protein 4.1 isoform X2 [Felis catus]	101089123
4229	0	0	4228	61	XP_023114165.1	0	2267	[[1,811],[799,811]]									2178290		protein 4.1 isoform X13 [Felis catus]	101089123
4238	0	0	4228	61	XP_023114156.1	0	91	[[1,1001],[989,1001]]									2178290		protein 4.1 isoform X3 [Felis catus]	101089123
4234	0	0	4228	61	XP_023114160.1	0	5	[[1,882],[870,882]]									2178290		protein 4.1 isoform X8 [Felis catus]	101089123
4235	0	0	4228	61	XP_023114159.1	0	3207	[[1,961],[949,961]]									2178290		protein 4.1 isoform X6 [Felis catus]	101089123
4230	0	0	4228	61	XP_023114164.1	0	1882	[[1,832],[820,832]]									2178290		protein 4.1 isoform X12 [Felis catus]	101089123
4231	0	0	4228	61	XP_023114163.1	0	1322	[[1,851],[839,851]]									2178290		protein 4.1 isoform X11 [Felis catus]	101089123
44	1	1	0	1469	XP_003991912.1	0	4616	[[1,722],[122,130]]									4122860		translation initiation factor eIF-2B subunit epsilon [Felis catus]	101089136
3547	1	1	0	137	XP_019668396.1	0	184	[[1,476],[455,462]]									0		7-dehydrocholesterol reductase [Felis catus]	101089143
3514	0	0	0	147	XP_006939409.2	0	200	[[1,1333],[697,707]]									0		elongator complex protein 1 isoform X2 [Felis catus]	101089153
3515	0	0	3514	147	XP_011286818.2	0	2172	[[1,1338],[702,712]]									0		elongator complex protein 1 isoform X1 [Felis catus]	101089153
745	1	1	0	976	XP_003998367.2	0	2219	[[1,143],[64,74],[103,111]]									15704870		coactosin-like protein [Felis catus]	101089161
332	0	0	0	1231	XP_019680710.1	0	4317	[[1,377],[366,377],[65,77],[188,197],[197,206],[34,47],[23,34]]									130723000		ruvB-like 1 isoform X2 [Felis catus]	101089177
333	0	0	332	1231	XP_003982605.1	0	3640	[[1,457],[65,77],[277,286],[34,47],[446,457],[268,277],[23,34]]									130723000		ruvB-like 1 isoform X1 [Felis catus]	101089177
1566	0	0	0	625	XP_023114612.1	0	3397	[[1,613],[148,154]]									0		nexilin isoform X5 [Felis catus]	101089201
1570	0	0	1566	625	XP_023114608.1	0	2631	[[1,678],[212,218]]									0		nexilin isoform X1 [Felis catus]	101089201
1569	0	0	1566	625	XP_023114609.1	0	1177	[[1,677],[212,218]]									0		nexilin isoform X2 [Felis catus]	101089201
1568	0	0	1566	625	XP_023114610.1	0	2074	[[1,664],[198,204]]									0		nexilin isoform X3 [Felis catus]	101089201
1567	0	0	1566	625	XP_023114611.1	0	3851	[[1,614],[148,154]]									0		nexilin isoform X4 [Felis catus]	101089201
4516	0	0	0	25	XP_003994117.1	0	1868	[[1,1067],[57,73],[816,824],[1050,1058],[803,816],[685,700],[656,667],[793,803]]									33378200		vinculin isoform X5 [Felis catus]	101089215
4517	0	0	4516	25	XP_006937959.1	0	1205	[[1,1068],[817,825],[657,668],[686,701],[804,817],[1051,1059],[794,804],[57,73]]									33378200		vinculin isoform X4 [Felis catus]	101089215
4518	0	0	4516	25	XP_019668864.1	0	271	[[1,1117],[1100,1108],[775,785],[785,798],[798,806],[667,682],[57,73],[638,649]]									33378200		vinculin isoform X3 [Felis catus]	101089215
4520	0	0	4516	25	XP_019668863.1	0	952	[[1,1136],[817,825],[657,668],[686,701],[804,817],[794,804],[1119,1127],[57,73]]									33378200		vinculin isoform X1 [Felis catus]	101089215
4519	0	0	4516	25	XP_003994118.1	0	31	[[1,1135],[57,73],[816,824],[803,816],[685,700],[1118,1126],[656,667],[793,803]]									33378200		vinculin isoform X2 [Felis catus]	101089215
1989	0	0	0	490	XP_019666674.1	0	224	[[1,150],[106,115]]									0		NADH dehydrogenase [ubiquinone] iron-sulfur protein 4, mitochondrial isoform X3 [Felis catus]	101089240
1991	0	0	1989	490	XP_003981469.1	0	2301	[[1,176],[132,141]]									0		NADH dehydrogenase [ubiquinone] iron-sulfur protein 4, mitochondrial isoform X2 [Felis catus]	101089240
1990	0	0	1989	490	XP_019666672.1	0	1971	[[1,175],[131,140]]									0		NADH dehydrogenase [ubiquinone] iron-sulfur protein 4, mitochondrial isoform X1 [Felis catus]	101089240
609	0	0	608	1054	XP_023105220.1	0	3216	[[1,214],[207,213]]									5115430		motile sperm domain-containing protein 1 [Felis catus]	101089248
1466	0	1	0	663	XP_003985758.1	0	1020	[[1,223],[66,81],[66,77],[65,81],[65,77],[92,99],[2,23],[54,65],[99,108],[35,48],[2,22],[2,18],[56,66]]									3057562000		histone H1.3 [Felis catus]	101089263
261	1	1	0	1287	XP_023113068.1	0	1159	[[1,153],[131,142]]									0		ubiquitin-conjugating enzyme E2 N [Felis catus]	101089280
972	1	1	0	863	XP_003993564.1	0	1813	[[1,967],[52,62],[625,633],[880,886],[115,128],[101,110],[484,495]]									74968350		LOW QUALITY PROTEIN: neutral alpha-glucosidase AB [Felis catus]	101089297
2065	0	1	0	466	XP_023111390.1	0	3154	[[1,907],[738,748],[195,212],[835,843],[617,624],[200,212],[684,696],[361,371],[166,179],[671,682],[578,587],[627,634],[696,705]]									248935200		catenin alpha-1 [Felis catus]	101089324
2634	1	1	0	311	XP_003982136.1	0	4306	[[1,309],[273,283],[283,289]]									12310100		coatomer subunit epsilon [Felis catus]	101089336
3342	0	0	3338	176	XP_003984207.1	0	1589	[[1,918],[452,463]]									5794070		hexokinase-2 isoform X1 [Felis catus]	101089344
3341	0	0	3338	176	XP_019683043.1	0	244	[[1,890],[424,435]]									5794070		hexokinase-2 isoform X2 [Felis catus]	101089344
3340	0	0	3338	176	XP_019683044.1	0	1993	[[1,878],[452,463]]									5794070		hexokinase-2 isoform X3 [Felis catus]	101089344
1800	0	1	0	542	XP_023107586.1	0	4788	[[1,4154],[2729,2741],[1577,1585],[1474,1483]]									10932220		LOW QUALITY PROTEIN: dynein heavy chain 6, axonemal [Felis catus]	101089345
936	0	1	0	877	XP_006930788.1	0	3454	[[1,338],[182,193],[61,73],[200,212],[170,181],[202,212],[170,182]]									52224640		erlin-2 [Felis catus]	101089349
3435	1	1	0	162	XP_006930945.1	0	1306	[[1,321],[50,58],[45,58],[18,26],[260,271]]									409925500		annexin A5 [Felis catus]	101089351
3583	0	1	0	126	XP_023111452.1	0	4091	[[1,852],[484,491],[817,824],[249,257],[2,11],[186,193],[610,619],[429,440]]									37495330		glycogen phosphorylase, liver form [Felis catus]	101089364
248	1	1	0	1298	XP_019692774.1	0	1887	[[1,73],[23,30]]									14236500		guanine nucleotide-binding protein G(I)/G(S)/G(O) subunit gamma-12 [Felis catus]	101089378
1623	0	1	0	605	XP_003982606.1	0	3139	[[1,477],[195,206],[396,403],[99,110],[393,403]]									12464790		protein transport protein Sec61 subunit alpha [Felis catus]	101089426
2187	0	0	0	430	XP_006930163.1	0	2914	[[1,366],[279,292]]									0		endoplasmic reticulum lectin 1 isoform X3 [Felis catus]	101089431
2189	0	0	2187	430	XP_003984042.1	0	686	[[1,484],[397,410]]									0		endoplasmic reticulum lectin 1 isoform X1 [Felis catus]	101089431
2188	0	0	2187	430	XP_019682751.1	0	4417	[[1,430],[343,356]]									0		endoplasmic reticulum lectin 1 isoform X2 [Felis catus]	101089431
1306	0	0	0	720	XP_003984399.1	0	4442	[[1,536],[33,42]]									16987500		EH domain-containing protein 3 [Felis catus]	101089434
834	0	0	0	927	XP_019686195.1	0	4508	[[1,235],[61,77],[120,130],[130,142]]									67445030		radial spoke head protein 9 homolog isoform X3 [Felis catus]	101089439
836	0	0	834	927	XP_003986225.1	0	2035	[[1,277],[172,184],[162,172],[103,119]]									67445030		radial spoke head protein 9 homolog isoform X1 [Felis catus]	101089439
835	0	0	834	927	XP_006931813.1	0	2448	[[1,239],[172,184],[162,172],[103,119]]									67445030		radial spoke head protein 9 homolog isoform X2 [Felis catus]	101089439
493	0	0	0	1124	XP_006935028.1	0	3405	[[1,172],[89,109]]									0		uncharacterized protein C1orf194 homolog isoform X3 [Felis catus]	101089453
494	0	0	493	1124	XP_019693118.1	0	1930	[[1,246],[163,183]]									0		uncharacterized protein C1orf194 homolog isoform X1 [Felis catus]	101089453
1936	0	0	0	509	XP_023099056.1	0	2333	[[1,286],[277,284]]									2300090		spermatogenesis associated 6-like protein isoform X5 [Felis catus]	101089471
1937	0	0	1936	509	XP_023099055.1	0	876	[[1,330],[321,328]]									2300090		spermatogenesis associated 6-like protein isoform X4 [Felis catus]	101089471
1938	0	0	1936	509	XP_006939109.3	0	4138	[[1,377],[368,375]]									2300090		spermatogenesis associated 6-like protein isoform X3 [Felis catus]	101089471
1939	0	0	1936	509	XP_023099054.1	0	4024	[[1,403],[394,401]]									2300090		spermatogenesis associated 6-like protein isoform X2 [Felis catus]	101089471
1189	0	0	0	768	XP_019676354.1	0	3858	[[1,928],[859,870]]									0		serine/threonine-protein kinase/endoribonuclease IRE2 [Felis catus]	101089482
1556	0	0	0	630	XP_003982215.1	0	4135	[[1,481],[112,127],[214,223],[433,443]]									45771190		cytochrome b-c1 complex subunit 1, mitochondrial isoform X2 [Felis catus]	101089499
1557	0	0	1556	630	XP_011289682.1	0	3625	[[1,482],[113,128],[215,224],[434,444]]									45771190		cytochrome b-c1 complex subunit 1, mitochondrial isoform X1 [Felis catus]	101089499
2357	0	0	0	389	XP_023104843.1	0	614	[[1,236],[97,106]]									4452880		N-alpha-acetyltransferase 10 isoform X4 [Felis catus]	101089502
2360	0	0	2357	389	XP_019680051.1	0	3194	[[1,262],[118,127]]									4452880		N-alpha-acetyltransferase 10 isoform X1 [Felis catus]	101089502
2358	0	0	2357	389	XP_023104842.1	0	3775	[[1,241],[97,106]]									4452880		N-alpha-acetyltransferase 10 isoform X3 [Felis catus]	101089502
2359	0	0	2357	389	XP_006944176.1	0	1145	[[1,257],[118,127]]									4452880		N-alpha-acetyltransferase 10 isoform X2 [Felis catus]	101089502
4013	0	0	0	80	XP_023103754.1	0	105	[[1,1118],[758,770],[1091,1100],[101,110],[457,464]]									24921430		complement factor H isoform X2 [Felis catus]	101089505
4014	0	0	4013	80	XP_023103753.1	0	1918	[[1,1182],[822,834],[1155,1164],[101,110],[521,528]]									24921430		complement factor H isoform X1 [Felis catus]	101089505
1456	0	1	0	666	XP_003985985.1	0	1906	[[1,242],[120,132],[114,120]]									48867300		chloride intracellular channel protein 1 [Felis catus]	101089516
440	1	1	0	1162	XP_003989662.1	0	2932	[[1,239],[155,165]]									48965200		mRNA turnover protein 4 homolog [Felis catus]	101089533
1240	1	1	0	748	XP_003990568.1	0	1454	[[1,216],[124,131],[29,39]]									0		vesicle-trafficking protein SEC22b [Felis catus]	101089536
3187	0	0	0	201	XP_023094556.1	0	4384	[[1,2396],[1123,1131],[1148,1156],[1115,1123],[201,207],[1140,1148]]									3681280		protein SON isoform X2 [Felis catus]	101089540
3189	0	0	3187	201	XP_023094557.1	0	736	[[1,2552],[1123,1131],[1148,1156],[1115,1123],[201,207],[1140,1148]]									3681280		protein SON isoform X3 [Felis catus]	101089540
3188	0	0	3187	201	XP_023094555.1	0	555	[[1,2519],[1123,1131],[1148,1156],[1115,1123],[201,207],[1140,1148]]									3681280		protein SON isoform X1 [Felis catus]	101089540
4034	0	0	4029	74	XP_011285889.1	0	4558	[[1,376],[10,19]]									0		nucleolysin TIAR isoform X2 [Felis catus]	101089549
4031	0	0	4029	74	XP_019669466.1	0	3392	[[1,310],[10,19]]									0		nucleolysin TIAR isoform X5 [Felis catus]	101089549
4040	0	0	4029	74	XP_023096767.1	0	1378	[[1,393],[10,19]]									0		nucleolysin TIAR isoform X1 [Felis catus]	101089549
2636	1	1	0	309	XP_003995231.2	0	462	[[1,570],[61,67],[173,185]]									8732290		cilia- and flagella-associated protein 53 [Felis catus]	101089551
266	1	1	0	1282	XP_023104120.1	0	2504	[[1,864],[797,807]]									0		DNA replication licensing factor MCM4 [Felis catus]	101089576
1019	0	1	0	842	XP_003981745.1	0	3809	[[1,859],[227,236],[315,331],[319,331],[482,496],[717,727],[56,67],[43,51],[319,338],[499,507],[429,440],[573,581],[151,160],[440,450],[439,450],[429,439],[315,323],[265,273],[253,259],[323,338],[240,250],[21,33]]									700553700		elongation factor 2 [Felis catus]	101089583
1025	0	1	0	840	XP_019683288.2	0	1908	[[1,1459],[602,615],[132,144],[475,484],[1281,1294]]									20422170		phospholipase B1, membrane-associated isoform X1 [Felis catus]	101089599
1026	0	0	0	840	XP_019683292.2	0	3165	[[1,1307],[450,463],[323,332],[1129,1142]]									10077870		phospholipase B1, membrane-associated isoform X3 [Felis catus]	101089599
1027	0	0	1026	840	XP_023107761.1	0	3437	[[1,1335],[1157,1170],[478,491],[351,360]]									10077870		phospholipase B1, membrane-associated isoform X2 [Felis catus]	101089599
2442	0	1	0	367	XP_003989828.1	0	4170	[[1,500],[65,72],[156,169],[126,138]]									21246400		serine/arginine-rich splicing factor 4 [Felis catus]	101089628
2741	0	0	2737	281	XP_019693820.1	0	1105	[[1,646],[421,433]]									8917140		calcium-binding mitochondrial carrier protein Aralar1 isoform X1 [Felis catus]	101089635
2744	0	0	2737	281	XP_019693821.1	0	2625	[[1,681],[456,468]]									8917140		calcium-binding mitochondrial carrier protein Aralar1 isoform X3 [Felis catus]	101089635
2739	0	0	2737	281	XP_011283612.2	0	3010	[[1,588],[363,375]]									8917140		calcium-binding mitochondrial carrier protein Aralar1 isoform X2 [Felis catus]	101089635
2743	0	0	2737	281	XP_011283611.1	0	940	[[1,679],[454,466]]									8917140		calcium-binding mitochondrial carrier protein Aralar1 isoform X4 [Felis catus]	101089635
4842	0	0	4807	2	XP_003996904.2	0	3880	[[1,405],[67,74],[251,257]]									35427000		keratin, type I cuticular Ha3-I [Felis catus]	101089661
2333	0	0	0	396	XP_023101934.1	0	3250	[[1,2076],[373,384]]									0		CCR4-NOT transcription complex subunit 1 isoform X7 [Felis catus]	101089665
2339	0	0	2333	396	XP_011288438.1	0	627	[[1,2384],[373,384]]									0		CCR4-NOT transcription complex subunit 1 isoform X1 [Felis catus]	101089665
2336	0	0	2333	396	XP_023101931.1	0	2919	[[1,2377],[373,384]]									0		CCR4-NOT transcription complex subunit 1 isoform X4 [Felis catus]	101089665
2334	0	0	2333	396	XP_023101933.1	0	978	[[1,2372],[373,384]]									0		CCR4-NOT transcription complex subunit 1 isoform X6 [Felis catus]	101089665
2335	0	0	2333	396	XP_023101932.1	0	254	[[1,2376],[373,384]]									0		CCR4-NOT transcription complex subunit 1 isoform X5 [Felis catus]	101089665
2337	0	0	2333	396	XP_011288440.1	0	684	[[1,2379],[373,384]]									0		CCR4-NOT transcription complex subunit 1 isoform X3 [Felis catus]	101089665
2338	0	0	2333	396	XP_011288439.1	0	891	[[1,2383],[373,384]]									0		CCR4-NOT transcription complex subunit 1 isoform X2 [Felis catus]	101089665
2536	0	1	0	333	XP_011289977.2	0	1180	[[1,356],[199,207],[18,30]]									21832500		guanine nucleotide-binding protein G(i) subunit alpha-2 [Felis catus]	101089679
3235	0	0	0	194	XP_023111672.1	0	339	[[1,1125],[41,54],[228,233]]									3555150		centrosomal protein of 128 kDa isoform X4 [Felis catus]	101089700
3237	0	0	3235	194	XP_019688982.1	0	3082	[[1,1155],[41,54],[228,233]]									3555150		centrosomal protein of 128 kDa isoform X2 [Felis catus]	101089700
3238	0	0	3235	194	XP_019688979.1	0	2940	[[1,1185],[41,54],[228,233]]									3555150		centrosomal protein of 128 kDa isoform X1 [Felis catus]	101089700
3236	0	0	3235	194	XP_019688984.1	0	1792	[[1,1133],[41,54],[228,233]]									3555150		centrosomal protein of 128 kDa isoform X3 [Felis catus]	101089700
2403	0	0	0	376	XP_006935422.1	0	3333	[[1,613],[591,610],[244,250],[225,239],[591,600],[126,133]]									31454410		cytoplasmic dynein 1 intermediate chain 2 isoform X4 [Felis catus]	101089708
2406	0	0	2403	376	XP_019693817.1	0	587	[[1,651],[629,638],[629,648],[263,277],[282,288],[164,171]]									31454410		cytoplasmic dynein 1 intermediate chain 2 isoform X1 [Felis catus]	101089708
2404	0	0	2403	376	XP_019693819.1	0	608	[[1,631],[243,257],[262,268],[144,151],[609,618],[609,628]]									31454410		cytoplasmic dynein 1 intermediate chain 2 isoform X3 [Felis catus]	101089708
2405	0	0	2403	376	XP_019693818.1	0	2379	[[1,633],[264,270],[611,620],[146,153],[611,630],[245,259]]									31454410		cytoplasmic dynein 1 intermediate chain 2 isoform X2 [Felis catus]	101089708
194	0	0	0	1338	XP_019672265.1	0	3853	[[1,175],[109,121],[110,121]]									8408730		sperm acrosome-associated protein 9 isoform X3 [Felis catus]	101089725
195	0	0	194	1338	XP_011287006.1	0	3836	[[1,227],[162,173],[161,173]]									8408730		sperm acrosome-associated protein 9 isoform X1 [Felis catus]	101089725
2552	0	1	0	331	XP_023100086.1	0	1992	[[1,205],[34,51],[121,128],[100,112],[139,153],[128,135],[106,112]]									55335140		rho GDP-dissociation inhibitor 1 [Felis catus]	101089728
88	1	1	0	1428	XP_003981471.1	0	3267	[[1,1180],[546,554]]									0		integrin alpha-1 [Felis catus]	101089743
3161	0	0	0	208	XP_019687567.1	0	2033	[[1,1252],[50,59],[825,837],[366,378],[111,122],[770,777],[1226,1239],[1064,1075],[752,759]]									44675030		cytoplasmic FMR1-interacting protein 1 isoform X2 [Felis catus]	101089755
3164	0	0	3161	208	XP_019687569.1	0	3322	[[1,1105],[50,59],[366,378],[111,122],[772,779],[754,761],[827,839]]									30020930		cytoplasmic FMR1-interacting protein 1 isoform X4 [Felis catus]	101089755
3162	0	0	3161	208	XP_019687566.1	0	289	[[1,1254],[50,59],[366,378],[111,122],[772,779],[1066,1077],[754,761],[1228,1241],[827,839]]									44675030		cytoplasmic FMR1-interacting protein 1 isoform X1 [Felis catus]	101089755
3163	0	0	3161	208	XP_019687568.1	0	777	[[1,1198],[50,59],[1172,1185],[366,378],[111,122],[772,779],[754,761],[827,839]]									30020930		cytoplasmic FMR1-interacting protein 1 isoform X3 [Felis catus]	101089755
350	1	1	0	1219	XP_003985986.1	0	3167	[[1,286],[183,195]]									0		N(G),N(G)-dimethylarginine dimethylaminohydrolase 2 [Felis catus]	101089769
2274	0	0	2273	410	XP_003987655.2	0	4744	[[1,236],[167,176],[104,110],[132,138],[167,175],[138,150]]									127648400		60S ribosomal protein L10-like [Felis catus]	101089777
1504	0	1	0	651	XP_023094744.1	0	1223	[[1,387],[139,147],[84,94],[147,158],[84,95],[139,158],[187,193]]									77154710		nucleosome assembly protein 1-like 4 [Felis catus]	101089802
75	1	1	0	1439	XP_023096397.1	0	1932	[[1,922],[685,695]]									0		multimerin-2 [Felis catus]	101089803
3283	0	0	0	186	XP_023102142.1	0	260	[[1,157],[84,93]]									13020900		transcription factor MafK isoform X4 [Felis catus]	101089820
3284	0	0	3283	186	XP_023102139.1	0	2930	[[1,182],[109,118]]									13020900		transcription factor MafK isoform X3 [Felis catus]	101089820
3286	0	0	3283	186	XP_023102135.1	0	1603	[[1,224],[151,160]]									13020900		transcription factor MafK isoform X1 [Felis catus]	101089820
3285	0	0	3283	186	XP_023102136.1	0	1109	[[1,199],[126,135]]									13020900		transcription factor MafK isoform X2 [Felis catus]	101089820
2975	0	1	0	247	XP_003980327.1	0	352	[[1,216],[128,147],[77,87],[31,45],[113,128],[60,66],[30,45],[113,129],[128,148],[30,44],[58,66],[129,147],[56,66],[155,164]]									175650900		high mobility group protein B1 [Felis catus]	101089823
386	1	1	0	1197	XP_023102358.1	0	3090	[[1,539],[332,344],[176,188]]									0		putative serine protease 29 [Felis catus]	101089824
4252	0	1	0	58	XP_019691068.2	0	74	[[1,587],[210,222],[379,390],[242,251],[517,529],[291,298],[242,259],[146,158],[475,484],[135,146],[137,146],[235,242],[15,27],[380,388],[379,388],[43,50],[80,92],[43,52],[380,390],[30,38],[390,398],[30,43],[227,242],[277,291],[474,484],[259,272],[101,110],[338,345],[210,221],[533,543],[124,135]]									800937600		lamin-B1 [Felis catus]	101089830
232	0	1	0	1310	XP_004000458.1	0	478	[[1,2555],[777,789],[1221,1232]]									8524540		LOW QUALITY PROTEIN: probable ubiquitin carboxyl-terminal hydrolase FAF-X [Felis catus]	101089837
413	1	1	0	1178	XP_003981828.2	0	3013	[[1,692],[365,372],[380,391],[660,669],[411,418],[505,512],[350,365],[472,479],[61,71],[493,505],[144,155],[391,398],[194,204],[324,333],[440,447],[479,486],[57,70],[672,678],[486,493],[433,440],[512,519]]									560586800		LOW QUALITY PROTEIN: heterogeneous nuclear ribonucleoprotein M [Felis catus]	101089840
946	0	0	0	875	XP_019685779.1	0	1850	[[1,282],[188,199]]									2944420		NAD-dependent protein deacylase sirtuin-5, mitochondrial isoform X3 [Felis catus]	101089862
948	0	0	946	875	XP_023109449.1	0	2466	[[1,311],[188,199]]									2944420		NAD-dependent protein deacylase sirtuin-5, mitochondrial isoform X1 [Felis catus]	101089862
947	0	0	946	875	XP_019685778.1	0	3622	[[1,295],[188,199]]									2944420		NAD-dependent protein deacylase sirtuin-5, mitochondrial isoform X2 [Felis catus]	101089862
2529	1	1	0	335	XP_023113167.1	0	506	[[1,587],[258,273],[273,280],[22,35],[490,505],[312,323],[525,536],[341,351],[247,256],[177,185],[341,358],[364,379],[276,287],[551,563]]									271702300		cytoskeleton-associated protein 4 [Felis catus]	101089875
708	0	0	0	996	XP_023096661.1	0	2296	[[1,1627],[917,927]]									0		cilia- and flagella-associated protein 43 isoform X4 [Felis catus]	101089897
710	0	0	708	996	XP_023096659.1	0	3343	[[1,1634],[882,892]]									0		cilia- and flagella-associated protein 43 isoform X2 [Felis catus]	101089897
711	0	0	708	996	XP_006938219.3	0	4382	[[1,1669],[917,927]]									0		cilia- and flagella-associated protein 43 isoform X1 [Felis catus]	101089897
709	0	0	708	996	XP_023096660.1	0	3847	[[1,1630],[878,888]]									0		cilia- and flagella-associated protein 43 isoform X3 [Felis catus]	101089897
490	1	1	0	1126	XP_023096935.1	0	1962	[[1,291],[42,57],[93,107],[93,102]]									25137400		enoyl-CoA hydratase, mitochondrial [Felis catus]	101089898
4824	0	0	4807	2	XP_019673438.2	0	4779	[[1,445],[233,243],[107,114],[232,243],[176,183]]									2614779000		keratin, type I cuticular Ha2 isoform X2 [Felis catus]	101089910
4825	0	0	4807	2	XP_003996905.4	0	728	[[1,449],[233,243],[107,114],[232,243],[176,183]]									2614779000		keratin, type I cuticular Ha2 isoform X1 [Felis catus]	101089910
1262	1	1	0	737	XP_023101380.1	0	4487	[[1,170],[150,160]]									35173500		cytochrome c oxidase subunit 4 isoform 1, mitochondrial [Felis catus]	101089914
3014	0	0	0	237	XP_023102663.1	0	396	[[1,122],[103,113]]									19677200		intraflagellar transport protein 22 homolog isoform X3 [Felis catus]	101089916
3015	0	0	3014	237	XP_023102661.1	0	3971	[[1,186],[167,177]]									19677200		intraflagellar transport protein 22 homolog isoform X2 [Felis catus]	101089916
3016	0	0	3014	237	XP_023102660.1	0	4575	[[1,206],[187,197]]									19677200		intraflagellar transport protein 22 homolog isoform X1 [Felis catus]	101089916
1999	0	0	0	487	XP_023106604.1	0	4465	[[1,844],[553,566],[572,581]]									14232270		extended synaptotagmin-2 isoform X4 [Felis catus]	101089930
2001	0	0	1999	487	XP_023106602.1	0	4476	[[1,878],[587,600],[606,615]]									14232270		extended synaptotagmin-2 isoform X2 [Felis catus]	101089930
2000	0	0	1999	487	XP_023106603.1	0	1647	[[1,865],[593,602],[574,587]]									14232270		extended synaptotagmin-2 isoform X3 [Felis catus]	101089930
2002	0	0	1999	487	XP_023106601.1	0	2589	[[1,899],[627,636],[608,621]]									14232270		extended synaptotagmin-2 isoform X1 [Felis catus]	101089930
3792	0	0	3783	99	XP_003983574.1	0	4176	[[1,617],[349,357],[158,167]]									58170330		polyadenylate-binding protein 1-like [Felis catus]	101089931
2683	0	0	0	291	XP_003983657.1	0	4113	[[1,282],[134,141]]									4146020		RNA-binding protein Raly isoform X4 [Felis catus]	101089932
2685	0	0	2683	291	XP_019682188.1	0	431	[[1,395],[134,141]]									4146020		RNA-binding protein Raly isoform X2 [Felis catus]	101089932
2684	0	0	2683	291	XP_006929895.1	0	3729	[[1,298],[150,157]]									4146020		RNA-binding protein Raly isoform X3 [Felis catus]	101089932
2686	0	0	2683	291	XP_023107084.1	0	2236	[[1,411],[150,157]]									4146020		RNA-binding protein Raly isoform X1 [Felis catus]	101089932
151	1	1	0	1374	XP_003987326.2	0	4057	[[1,427],[420,427],[329,336],[341,349],[214,224],[319,329],[402,415],[233,242]]									58154130		isovaleryl-CoA dehydrogenase, mitochondrial [Felis catus]	101089942
2094	0	0	0	455	XP_023101537.1	0	748	[[1,449],[390,401],[268,278]]									21375030		alpha-1B-glycoprotein isoform X2 [Felis catus]	101089972
2095	0	0	2094	455	XP_023101530.1	0	3325	[[1,505],[446,457],[324,334]]									21375030		alpha-1B-glycoprotein isoform X1 [Felis catus]	101089972
129	1	1	0	1393	XP_003986148.1	0	4204	[[1,218],[40,49],[123,131],[5,16],[16,24],[197,203]]									162919700		60S ribosomal protein L10a [Felis catus]	101090016
134	1	1	0	1390	XP_023096404.1	0	4172	[[1,566],[543,553],[199,208],[159,170],[211,219]]									54735270		glutamate dehydrogenase 1, mitochondrial [Felis catus]	101090049
1041	0	0	0	832	XP_023099871.1	0	3644	[[1,491],[463,473],[361,368],[137,150],[249,267],[240,249],[276,286],[88,94],[453,463]]									69707190		tektin-3 isoform X2 [Felis catus]	101090056
1042	0	0	1041	832	XP_003996353.2	0	1723	[[1,511],[157,170],[473,483],[260,269],[108,114],[269,287],[483,493],[381,388],[296,306]]									69707190		tektin-3 isoform X1 [Felis catus]	101090056
2432	0	0	2428	373	XP_023115846.1	0	895	[[1,1992],[199,205]]									145027000		von Willebrand factor A domain-containing protein 8 [Felis catus]	101090073
1574	0	0	1572	623	XP_019678191.1	0	4144	[[1,106],[69,77]]									0		ubiquitin-conjugating enzyme E2 variant 2 isoform X2 [Felis catus]	101090081
1576	0	0	1572	623	XP_019678190.1	0	1170	[[1,150],[113,121]]									0		ubiquitin-conjugating enzyme E2 variant 2 isoform X1 [Felis catus]	101090081
1862	0	1	0	528	XP_011278877.1	0	3692	[[1,555],[6,21],[262,269]]									3710200		intraflagellar transport protein 56 isoform X1 [Felis catus]	101090091
1863	0	0	0	528	XP_019681445.1	0	925	[[1,415],[122,129]]									3710200		intraflagellar transport protein 56 isoform X3 [Felis catus]	101090091
1864	0	0	1863	528	XP_019681444.1	0	2705	[[1,450],[157,164]]									3710200		intraflagellar transport protein 56 isoform X2 [Felis catus]	101090091
1154	0	0	0	785	XP_023107595.1	0	2597	[[1,175],[148,162],[106,120],[120,134],[134,148],[92,106]]									41904720		filensin-like isoform X2 [Felis catus]	101090095
1155	0	0	1154	785	XP_023107594.1	0	4357	[[1,176],[93,107],[149,163],[107,121],[121,135],[135,149]]									41904720		filensin-like isoform X1 [Felis catus]	101090095
1950	1	1	0	502	XP_003986664.1	0	3415	[[1,239],[227,239]]									3561510		androgen-induced gene 1 protein isoform X2 [Felis catus]	101090109
81	1	1	0	1434	XP_023111456.1	0	4447	[[1,1402],[748,756]]									8494120		nidogen-2 [Felis catus]	101090114
787	1	1	0	951	XP_011282755.1	0	2108	[[1,129],[70,82],[102,114],[68,81],[53,66]]									75254220		60S ribosomal protein L22 [Felis catus]	101090121
4844	0	0	4807	2	XP_023099478.1	0	4122	[[1,454],[106,113],[175,182]]									1830357000		keratin, type I cuticular Ha5 [Felis catus]	101090156
1252	1	1	0	743	XP_023101106.1	0	1446	[[1,143],[46,54]]									11419600		AP-2 complex subunit sigma [Felis catus]	101090159
114	1	1	0	1405	XP_003998142.1	0	2646	[[1,431],[228,236],[59,69],[338,346],[280,288],[82,91],[356,364]]									92508150		aspartate aminotransferase, mitochondrial [Felis catus]	101090160
1482	0	0	1481	658	XP_011289383.2	0	1717	[[1,107],[29,39]]									0		60S ribosomal protein L36a-like [Felis catus]	101090165
370	0	0	0	1207	XP_011280681.1	0	604	[[1,850],[256,264],[149,161],[516,523],[4,13],[208,217],[176,183],[93,103],[525,531],[523,531],[150,161],[374,388]]									110769800		matrin-3 isoform X2 [Felis catus]	101090166
371	0	0	370	1207	XP_023111426.1	0	3120	[[1,898],[256,264],[149,161],[516,523],[4,13],[208,217],[176,183],[93,103],[525,531],[523,531],[150,161],[374,388]]									110769800		matrin-3 isoform X1 [Felis catus]	101090166
1426	0	0	0	673	XP_011290052.1	0	2556	[[1,1148],[700,712],[726,735],[1010,1020],[425,435]]									11298080		structural maintenance of chromosomes protein 1A isoform X5 [Felis catus]	101090170
1427	0	0	1426	673	XP_011290051.1	0	1280	[[1,1162],[700,712],[726,735],[1010,1020],[425,435]]									11298080		structural maintenance of chromosomes protein 1A isoform X4 [Felis catus]	101090170
1430	0	0	1426	673	XP_004000585.1	0	4847	[[1,1234],[700,712],[726,735],[1010,1020],[425,435]]									11298080		structural maintenance of chromosomes protein 1A isoform X1 [Felis catus]	101090170
1428	0	0	1426	673	XP_019679399.1	0	4685	[[1,1189],[700,712],[726,735],[1010,1020],[425,435]]									11298080		structural maintenance of chromosomes protein 1A isoform X3 [Felis catus]	101090170
1429	0	0	1426	673	XP_011290050.1	0	4435	[[1,1226],[700,712],[726,735],[1010,1020],[425,435]]									11298080		structural maintenance of chromosomes protein 1A isoform X2 [Felis catus]	101090170
608	0	0	0	1054	XP_004001218.1	0	2522	[[1,190],[136,142]]									5115430		NADH dehydrogenase [ubiquinone] 1 beta subcomplex subunit 5, mitochondrial [Felis catus]	101090177
2692	0	0	0	288	XP_023113179.1	0	425	[[1,461],[154,166],[154,162],[313,322],[324,330]]									13532640		tRNA-splicing ligase RtcB homolog isoform X2 [Felis catus]	101090197
2693	0	0	2692	288	XP_003989261.1	0	909	[[1,506],[369,375],[199,211],[199,207],[358,367]]									13532640		tRNA-splicing ligase RtcB homolog isoform X1 [Felis catus]	101090197
2343	0	0	0	394	XP_023096779.1	0	624	[[1,962],[288,302]]									17123900		SEC23-interacting protein isoform X3 [Felis catus]	101090215
2344	0	0	2343	394	XP_023096778.1	0	3783	[[1,1006],[333,347]]									17123900		SEC23-interacting protein isoform X2 [Felis catus]	101090215
2345	0	0	2343	394	XP_023096777.1	0	3108	[[1,1007],[333,347]]									17123900		SEC23-interacting protein isoform X1 [Felis catus]	101090215
4126	0	0	4122	67	XP_011288187.1	0	1152	[[1,419],[274,288],[307,314],[122,135],[230,239],[218,230]]									142396100		26S proteasome regulatory subunit 6B isoform X1 [Felis catus]	101090224
4123	0	0	4122	67	XP_023100939.1	0	3330	[[1,379],[274,288],[307,314],[122,135],[230,239],[218,230]]									142396100		26S proteasome regulatory subunit 6B isoform X2 [Felis catus]	101090224
732	1	1	0	985	XP_006942263.1	0	871	[[1,914],[451,458],[522,532],[321,333],[863,873],[321,332],[628,642],[333,341],[878,887],[507,514]]									186269200		eukaryotic translation initiation factor 3 subunit C [Felis catus]	101090225
4000	0	0	3998	81	XP_006931454.1	0	3674	[[1,127],[35,45],[48,59],[36,45],[94,101],[81,87],[74,81],[45,59]]									7053313000		histone H2B type 1 [Felis catus]	101090262
1204	0	0	0	765	XP_023113989.1	0	2995	[[1,5156],[1139,1154],[2534,2544]]									0		E3 ubiquitin-protein ligase UBR4 isoform X8 [Felis catus]	101090277
1205	0	0	1204	765	XP_011282883.1	0	2263	[[1,5180],[2523,2533],[1139,1154]]									0		E3 ubiquitin-protein ligase UBR4 isoform X7 [Felis catus]	101090277
1207	0	0	1204	765	XP_023113988.1	0	204	[[1,5189],[1139,1154],[2534,2544]]									0		E3 ubiquitin-protein ligase UBR4 isoform X5 [Felis catus]	101090277
1206	0	0	1204	765	XP_019691835.1	0	1487	[[1,5186],[2523,2533],[1139,1154]]									0		E3 ubiquitin-protein ligase UBR4 isoform X6 [Felis catus]	101090277
1211	0	0	1204	765	XP_019691834.1	0	52	[[1,5197],[1139,1154],[2534,2544]]									0		E3 ubiquitin-protein ligase UBR4 isoform X1 [Felis catus]	101090277
1208	0	0	1204	765	XP_023113987.1	0	1499	[[1,5191],[1139,1154],[2534,2544]]									0		E3 ubiquitin-protein ligase UBR4 isoform X4 [Felis catus]	101090277
1210	0	0	1204	765	XP_023113986.1	0	4780	[[1,5195],[1139,1154],[2534,2544]]									0		E3 ubiquitin-protein ligase UBR4 isoform X3 [Felis catus]	101090277
1209	0	0	1204	765	XP_023113985.1	0	4282	[[1,5195],[1139,1154],[2534,2544]]									0		E3 ubiquitin-protein ligase UBR4 isoform X2 [Felis catus]	101090277
464	1	1	0	1146	XP_011289352.3	0	2699	[[1,1609],[1189,1199],[557,564],[1004,1011],[1121,1135],[1557,1566],[1327,1341]]									54270060		laminin subunit gamma-1 [Felis catus]	101090321
2519	1	1	0	338	XP_006943006.2	0	514	[[1,761],[576,589],[567,576],[456,468],[565,576],[386,394]]									55745400		polymeric immunoglobulin receptor [Felis catus]	101090323
1063	0	0	0	822	XP_019684559.1	0	1700	[[1,163],[52,59]]									0		centrin-4 [Felis catus]	101090350
4025	0	0	0	75	XP_006932865.1	0	1809	[[1,204],[31,44],[172,183],[96,103],[94,103],[12,22],[172,182],[4,12]]									134361200		proteasome subunit alpha type-6 isoform X3 [Felis catus]	101090365
4028	0	0	4025	75	XP_019688489.1	0	4497	[[1,228],[12,25],[153,164],[153,163],[77,84],[75,84]]									92337200		proteasome subunit alpha type-6 isoform X2 [Felis catus]	101090365
4026	0	0	4025	75	XP_003987590.1	0	3320	[[1,247],[31,44],[172,183],[96,103],[94,103],[12,22],[172,182],[4,12]]									134361200		proteasome subunit alpha type-6 isoform X1 [Felis catus]	101090365
4250	0	0	4244	59	XP_006937775.3	0	4825	[[1,664],[27,34]]									626639000		cleavage stimulation factor subunit 2 tau variant [Felis catus]	101090389
2840	0	1	0	269	XP_003995456.1	0	1957	[[1,502],[354,364],[266,274],[92,101],[354,368],[411,421],[79,86]]									179754500		retinal dehydrogenase 1 [Felis catus]	101090397
265	1	1	0	1283	XP_023098426.1	0	3972	[[1,1681],[949,957],[757,768]]									79814100		complement C5 [Felis catus]	101090401
2569	0	0	0	325	XP_023104575.1	0	1756	[[1,662],[408,419],[327,334],[504,512],[209,216]]									30303870		ATP-dependent RNA helicase DDX3X isoform X3 [Felis catus]	101090417
2570	0	0	2569	325	XP_004000461.1	0	833	[[1,663],[408,419],[327,334],[504,512],[209,216]]									30303870		ATP-dependent RNA helicase DDX3X isoform X2 [Felis catus]	101090417
2572	0	0	2569	325	XP_023104574.1	0	1239	[[1,669],[408,419],[327,334],[504,512],[209,216]]									30303870		ATP-dependent RNA helicase DDX3X isoform X1 [Felis catus]	101090417
801	1	1	0	946	XP_003982461.1	0	2093	[[1,189],[152,159],[179,186]]									23864100		PRA1 family protein 3 [Felis catus]	101090425
1389	0	1	0	688	XP_023111921.1	0	4715	[[1,209],[11,18],[133,139],[12,18]]									18256330		cysteine-rich protein 2 isoform X2 [Felis catus]	101090447
1392	0	0	1390	688	XP_023111920.1	0	1566	[[1,259],[183,189]]									11446600		cysteine-rich protein 2 isoform X1 [Felis catus]	101090447
623	1	1	0	1043	XP_003993267.1	0	2486	[[1,623],[492,499]]									15454400		prothrombin [Felis catus]	101090463
1067	0	1	0	819	XP_006943499.1	0	1545	[[1,278],[36,50],[201,211],[33,50]]									13864200		pyrroline-5-carboxylate reductase 3 isoform X2 [Felis catus]	101090490
1068	0	0	0	819	XP_019678792.1	0	2753	[[1,353],[36,50],[33,50]]									5961500		pyrroline-5-carboxylate reductase 3 isoform X1 [Felis catus]	101090490
3216	0	0	3215	198	XP_003981831.1	0	1744	[[1,219],[62,73],[34,42],[133,141],[14,25],[75,83]]									81480380		ras-related protein Rab-11B [Felis catus]	101090493
4345	0	1	0	41	XP_023102029.1	0	1291	[[1,352],[49,58],[85,95],[63,74],[9,23],[139,146],[30,47]]									83863130		cAMP-dependent protein kinase catalytic subunit alpha isoform X2 [Felis catus]	101090494
4346	0	0	0	41	XP_003981984.1	0	118	[[1,345],[132,139],[78,88],[23,40],[42,51],[56,67]]									74559890		cAMP-dependent protein kinase catalytic subunit alpha isoform X3 [Felis catus]	101090494
4347	0	0	4346	41	XP_006928552.1	0	4778	[[1,361],[148,155],[94,104],[39,56],[58,67],[72,83]]									74559890		cAMP-dependent protein kinase catalytic subunit alpha isoform X1 [Felis catus]	101090494
4563	0	0	0	21	XP_023103940.1	0	2910	[[1,4572],[1820,1830],[521,538],[1493,1504],[2204,2217],[3766,3774],[3516,3525],[4034,4046],[1925,1933],[988,1006],[2866,2876],[2631,2649],[3185,3194],[3507,3516],[1515,1525],[2059,2070],[1893,1903],[2399,2409],[1386,1398],[601,612],[2173,2183],[2655,2676],[2319,2330],[4468,4477],[1428,1441],[1536,1545],[3775,3785],[1567,1575],[2317,2330],[1619,1638],[1451,1461],[2359,2369],[811,822],[2772,2780],…									1245882000		plectin isoform X7 [Felis catus]	101090503
[truncated: 2,880 more rows]
