# Supplementary material for: Oviductal extracellular vesicles interact with the spermatozoon’s head and mid-piece and improves its motility and fertilizing ability in the domestic cat
Source: Sci Rep. 2019 Jul 1;9:9484. doi: 10.1038/s41598-019-45857-x (PMC6603010; doi:10.1038/s41598-019-45857-x)
Supplement: Supplementary file 3 — Dataset 2 [file 41598_2019_45857_MOESM3_ESM.xlsx]

## Sheet: GO_biological process
Category	Term	Count	%	PValue	Genes	List Total	Pop Hits	Pop Total	Fold Enrichment	Bonferroni	Benjamini	FDR
GOTERM_BP_ALL	GO:0000027~ribosomal large subunit assembly	8	0.397022	0.00482518	101083731, 101089533, 101086828, 101089777, 100169947, 101096618, 101084996, 101083352	1515	18	11855	3.47781	1	0.0947653	9.07484
GOTERM_BP_ALL	GO:0000028~ribosomal small subunit assembly	8	0.397022	0.000826847	101098981, 101093986, 101086455, 493702, 101091199, 101095658, 100169962, 101086933	1515	14	11855	4.47148	0.99661	0.0212315	1.61379
GOTERM_BP_ALL	GO:0000184~nuclear-transcribed mRNA catabolic process, nonsense-mediated decay	8	0.397022	0.0400866	101098563, 101084940, 101093790, 101094465, 101080677, 101096043, 101101144, 101087902	1515	26	11855	2.40772	1	0.423922	55.2769
GOTERM_BP_ALL	GO:0000226~microtubule cytoskeleton organization	74	3.67246	2.2689e-06	101088843, 101082048, 101098657, 101094222, 101088848, 101099465, 101096609, 101092836, 101086344, 101096469, 101086242, 101086517, 100135766, 101082410, 101089439, 101100103, 101081453, 101098626, 101100517, 101094874, 101084074, 101082888, 101093785, 101087272, 101099090, 101095279, 101090785, 101101306, 101097283, 101086727, 101087503, 101094089, 102901684, 101094501, 100188929, 101091923, 101…	1515	335	11855	1.72853	0.0154777	0.000116402	0.00446248
GOTERM_BP_ALL	GO:0000272~polysaccharide catabolic process	6	0.297767	0.0048772	101091099, 101089364, 101086359, 101086077, 101100836, 101088852	1515	10	11855	4.69505	1	0.0949283	9.16827
GOTERM_BP_ALL	GO:0000338~protein deneddylation	7	0.347395	0.0005701	101092084, 101085203, 101098232, 101083858, 101081265, 101088133, 101081015	1515	10	11855	5.47756	0.98017	0.0150811	1.11535
GOTERM_BP_ALL	GO:0000375~RNA splicing, via transesterification reactions	51	2.53102	1.79645e-07	101091118, 101083431, 101093790, 101081777, 101091688, 101098801, 101098942, 101081543, 101089840, 101088597, 101091795, 101093553, 101096561, 101099911, 101084133, 101080677, 101081822, 101100012, 101100679, 101083847, 101089628, 101097645, 101091686, 101101147, 101081926, 101097472, 101082674, 101099920, 101091270, 101093907, 101085028, 101092666, 101099282, 101092950, 101088437, 101098563, 101…	1515	187	11855	2.13411	0.00123429	1.19908e-05	0.000353332
GOTERM_BP_ALL	GO:0000377~RNA splicing, via transesterification reactions with bulged adenosine as nucleophile	51	2.53102	1.49828e-07	101091118, 101083431, 101093790, 101081777, 101091688, 101098801, 101098942, 101081543, 101089840, 101088597, 101091795, 101093553, 101096561, 101099911, 101084133, 101080677, 101081822, 101100012, 101100679, 101083847, 101089628, 101097645, 101091686, 101101147, 101081926, 101097472, 101082674, 101099920, 101091270, 101093907, 101085028, 101092666, 101099282, 101092950, 101088437, 101098563, 101…	1515	186	11855	2.14559	0.00102954	1.03007e-05	0.000294689
GOTERM_BP_ALL	GO:0000381~regulation of alternative mRNA splicing, via spliceosome	12	0.595533	0.000760045	101098563, 101099920, 101088597, 101093790, 101097645, 101099414, 101080677, 101091686, 101092744, 101099282, 101101659, 101090805	1515	30	11855	3.13003	0.994632	0.0196056	1.48433
GOTERM_BP_ALL	GO:0000387~spliceosomal snRNP assembly	9	0.44665	0.0368803	101091118, 101094748, 101093907, 101091795, 101098801, 101082262, 101093553, 101100679, 101088437	1515	31	11855	2.2718	1	0.401058	52.2452
GOTERM_BP_ALL	GO:0000398~mRNA splicing, via spliceosome	51	2.53102	1.49828e-07	101091118, 101083431, 101093790, 101081777, 101091688, 101098801, 101098942, 101081543, 101089840, 101088597, 101091795, 101093553, 101096561, 101099911, 101084133, 101080677, 101081822, 101100012, 101100679, 101083847, 101089628, 101097645, 101091686, 101101147, 101081926, 101097472, 101082674, 101099920, 101091270, 101093907, 101085028, 101092666, 101099282, 101092950, 101088437, 101098563, 101…	1515	186	11855	2.14559	0.00102954	1.03007e-05	0.000294689
GOTERM_BP_ALL	GO:0000723~telomere maintenance	19	0.942928	0.014031	101083059, 101084325, 100101123, 101093438, 101081264, 101099385, 101101209, 101081395, 101101318, 101097342, 101086975, 101100378, 101096046, 101091508, 101097910, 101096043, 101092031, 101091585, 101080777	1515	82	11855	1.81313	1	0.205629	24.2644
GOTERM_BP_ALL	GO:0000902~cell morphogenesis	164	8.13896	1.48168e-06	101097986, 101084624, 101082048, 101089120, 101080871, 101096515, 101094222, 554340, 101088410, 101082047, 101098612, 101084416, 101092216, 101083737, 101092668, 101089434, 101101277, 101085247, 101096469, 101082765, 101090321, 101084822, 101088934, 101089439, 101082410, 101088288, 101096284, 101097996, 101089755, 101094874, 101099858, 101092159, 101098476, 101092776, 101085837, 101094869, 101088…	1515	903	11855	1.42117	0.0101348	7.77569e-05	0.00291419
GOTERM_BP_ALL	GO:0001539~cilium or flagellum-dependent cell motility	6	0.297767	0.0250098	101086344, 101089345, 101082048, 101089439, 101092836, 101088288	1515	14	11855	3.35361	1	0.311794	39.2352
GOTERM_BP_ALL	GO:0001578~microtubule bundle formation	17	0.843672	0.00128418	101082048, 101091923, 101094222, 101091872, 101088848, 101087891, 101092836, 101094916, 101087691, 101087542, 101094040, 101094912, 101094555, 101082783, 101087503, 101089439, 101100103	1515	56	11855	2.37547	0.999854	0.0312789	2.49574
GOTERM_BP_ALL	GO:0001649~osteoblast differentiation	29	1.43921	0.0172579	101092790, 100270775, 101091688, 101094807, 101092216, 101099282, 101080622, 101087245, 101097342, 101081536, 101095960, 101092247, 101089516, 727689, 101099624, 100101124, 101084196, 101088527, 101080636, 101090831, 101094623, 101091157, 101093891, 101098453, 101086215, 101091585, 101091840, 101093957, 101093504	1515	146	11855	1.5543	1	0.240051	28.9935
GOTERM_BP_ALL	GO:0001667~ameboidal-type cell migration	40	1.98511	0.0506087	101092790, 101088843, 101089823, 101097252, 101083923, 101098801, 101091824, 101084416, 101091276, 101084411, 101096919, 751821, 101091165, 101092338, 101100378, 101101232, 100135766, 101090640, 101082410, 101081076, 101101236, 101092050, 101086433, 101100985, 101099994, 101092159, 101095171, 101080576, 101080593, 101081641, 101093785, 101084011, 101085658, 101096541, 101086975, 101089803, 101087…	1515	235	11855	1.33193	1	0.486948	63.9933
GOTERM_BP_ALL	GO:0001731~formation of translation preinitiation complex	7	0.347395	0.0110095	101094273, 101081773, 101083449, 101090225, 101099386, 101087902, 101098314	1515	16	11855	3.42347	1	0.172485	19.5666
GOTERM_BP_ALL	GO:0001765~membrane raft assembly	6	0.297767	0.0048772	101085989, 101081453, 493668, 101093022, 101082765, 101095208	1515	10	11855	4.69505	1	0.0949283	9.16827
GOTERM_BP_ALL	GO:0001778~plasma membrane repair	4	0.198511	0.0308303	101082861, 101081453, 101087102, 101099290	1515	6	11855	5.21672	1	0.360838	45.9861
GOTERM_BP_ALL	GO:0001885~endothelial cell development	11	0.545906	0.0353997	101086496, 101085611, 101098476, 101080871, 101097342, 101094942, 101082238, 101094501, 101092552, 101092519, 101090715	1515	42	11855	2.04943	1	0.391988	50.7804
GOTERM_BP_ALL	GO:0001895~retina homeostasis	12	0.595533	0.0316409	101089121, 101080885, 101086344, 101085285, 101093856, 101101483, 101086242, 101091804, 101090323, 101091216, 101084411, 101093504	1515	47	11855	1.99789	1	0.366039	46.8677
GOTERM_BP_ALL	GO:0002036~regulation of L-glutamate transport	3	0.148883	0.0447426	101095460, 101090886, 101090425	1515	3	11855	7.82508	1	0.450248	59.3557
GOTERM_BP_ALL	GO:0002181~cytoplasmic translation	17	0.843672	6.47173e-06	101094883, 101087508, 101094273, 101086733, 101099685, 101082194, 101091922, 101090121, 101082228, 101092744, 101084996, 101101371, 101083198, 101098579, 101082467, 101088596, 101084191	1515	38	11855	3.50069	0.0435179	0.000287012	0.0127281
GOTERM_BP_ALL	GO:0002190~cap-independent translational initiation	5	0.248139	0.0416952	101094273, 101087508, 101088596, 101086733, 101092744	1515	11	11855	3.55686	1	0.434906	56.728
GOTERM_BP_ALL	GO:0002931~response to ischemia	6	0.297767	0.0250098	101088843, 493668, 101098657, 101084342, 101094621, 101099589	1515	14	11855	3.35361	1	0.311794	39.2352
GOTERM_BP_ALL	GO:0002934~desmosome organization	5	0.248139	0.0196183	101086433, 101098382, 101088118, 101091710, 101092310	1515	9	11855	4.34727	1	0.260686	32.2738
GOTERM_BP_ALL	GO:0003015~heart process	26	1.29032	0.0038536	493668, 101098152, 101098221, 101081858, 101091804, 101084780, 101083636, 101089434, 101098382, 101100378, 101081453, 101095586, 101088118, 101101538, 101094772, 101083695, 101100012, 101081621, 101093135, 101092310, 101085157, 101096785, 101088707, 101086359, 101094061, 101091710	1515	113	11855	1.80046	1	0.0784294	7.31288
GOTERM_BP_ALL	GO:0003334~keratinocyte development	5	0.248139	0.0196183	101093306, 101094772, 101098612, 101101232, 101087501	1515	9	11855	4.34727	1	0.260686	32.2738
GOTERM_BP_ALL	GO:0003341~cilium movement	17	0.843672	9.68036e-06	101082048, 101091923, 101094222, 101091872, 101088848, 101087891, 101083042, 101089551, 101098012, 101092836, 101086344, 101087691, 101087542, 101094555, 101085175, 101089439, 101088288	1515	39	11855	3.41093	0.0643865	0.000413286	0.019038
GOTERM_BP_ALL	GO:0003351~epithelial cilium movement	6	0.297767	0.017925	101082048, 101094222, 101085175, 101083042, 101098012, 101092836	1515	13	11855	3.61158	1	0.245228	29.9355
GOTERM_BP_ALL	GO:0003352~regulation of cilium movement	6	0.297767	0.017925	101086344, 101094222, 101088848, 101087891, 101092836, 101088288	1515	13	11855	3.61158	1	0.245228	29.9355
GOTERM_BP_ALL	GO:0003356~regulation of cilium beat frequency	6	0.297767	0.0123038	101086344, 101094222, 101088848, 101087891, 101092836, 101088288	1515	12	11855	3.91254	1	0.189123	21.6119
GOTERM_BP_ALL	GO:0005980~glycogen catabolic process	6	0.297767	0.0048772	101091099, 101089364, 101086359, 101086077, 101100836, 101088852	1515	10	11855	4.69505	1	0.0949283	9.16827
GOTERM_BP_ALL	GO:0006081~cellular aldehyde metabolic process	16	0.794045	2.17815e-05	101080506, 101098066, 101092868, 101085900, 101096246, 101096364, 101098145, 101082916, 101096617, 101083034, 101091464, 101085262, 101093922, 101081352, 101094208, 101081050	1515	37	11855	3.38382	0.139077	0.000831596	0.0428321
GOTERM_BP_ALL	GO:0006082~organic acid metabolic process	141	6.99752	1.19385e-17	751515, 101095551, 100270775, 101083948, 101093146, 101093699, 101086880, 101090490, 101084188, 101090910, 101099081, 101092570, 101084111, 101081096, 101089942, 101086386, 101086616, 101091162, 554338, 101081106, 101085195, 101092868, 101098666, 101094295, 101101538, 101088421, 101082033, 101090936, 101082360, 101099524, 101089898, 101084279, 101084221, 101091840, 101085254, 101086044, 101093325…	1515	540	11855	2.04322	8.20773e-14	5.12983e-15	2.34812e-14
GOTERM_BP_ALL	GO:0006085~acetyl-CoA biosynthetic process	4	0.198511	0.0170195	101099352, 101089092, 101080765, 100422779	1515	5	11855	6.26007	1	0.237614	28.654
GOTERM_BP_ALL	GO:0006090~pyruvate metabolic process	21	1.04218	5.6068e-07	101099352, 101098666, 101085900, 101094295, 101094834, 101099515, 101082360, 101088852, 101099081, 101089344, 101098403, 101097025, 101095698, 493876, 101081547, 101095211, 101093622, 101080765, 101094204, 101087208, 101091162	1515	48	11855	3.42347	0.00384726	3.29454e-05	0.00110276
GOTERM_BP_ALL	GO:0006091~generation of precursor metabolites and energy	64	3.17618	1.91484e-12	751515, 101093146, 101084188, 101100836, 101099081, 101095266, 101089635, 101093382, 101086077, 101095211, 751618, 101080765, 751619, 751617, 101091162, 101082315, 101096985, 101098666, 101091411, 101092868, 101085842, 101085900, 101094834, 101094295, 101088421, 101088527, 101088852, 101082360, 101089364, 101093259, 101093395, 101081547, 101088238, 101096048, 493962, 101098152, 101099515, 493876,…	1515	199	11855	2.51661	1.31643e-08	2.74255e-10	3.76611e-09
GOTERM_BP_ALL	GO:0006096~glycolytic process	18	0.8933	1.18974e-06	101098666, 101085900, 101094295, 101094834, 101099515, 101082360, 101088852, 101099081, 101089344, 101098403, 101097025, 101095698, 493876, 101081547, 101095211, 101093622, 101087208, 101091162	1515	38	11855	3.70662	0.0081461	6.39e-05	0.00234
GOTERM_BP_ALL	GO:0006098~pentose-phosphate shunt	4	0.198511	0.0489047	101083034, 101098066, 101096246, 101085900	1515	7	11855	4.47148	1	0.476893	62.7007
GOTERM_BP_ALL	GO:0006099~tricarboxylic acid cycle	14	0.694789	3.71477e-07	751515, 101093146, 101084188, 101095266, 101096029, 101101395, 101100374, 751618, 751619, 101080765, 101096048, 101085721, 751617, 101082315	1515	22	11855	4.9796	0.00255065	2.22076e-05	0.000730635
GOTERM_BP_ALL	GO:0006101~citrate metabolic process	4	0.198511	0.0170195	101095526, 751515, 101101395, 100422779	1515	5	11855	6.26007	1	0.237614	28.654
GOTERM_BP_ALL	GO:0006106~fumarate metabolic process	3	0.148883	0.0447426	101096029, 101090160, 101085155	1515	3	11855	7.82508	1	0.450248	59.3557
GOTERM_BP_ALL	GO:0006119~oxidative phosphorylation	12	0.595533	0.00788425	101093033, 101091411, 101092868, 101094004, 101082385, 101099589, 101089914, 101093631, 101100747, 101081808, 101086026, 101089499	1515	39	11855	2.40772	1	0.135415	14.4172
GOTERM_BP_ALL	GO:0006163~purine nucleotide metabolic process	73	3.62283	2.50674e-08	101097110, 101093653, 101081858, 101101332, 101087772, 101100390, 101085644, 101087744, 101088700, 101099081, 101082449, 101095211, 101091162, 101080290, 101101674, 101098666, 101091411, 101092868, 101085900, 101094834, 101094295, 101100487, 101084705, 101081554, 101088852, 101082360, 101093259, 101081547, 554348, 101097006, 101097080, 101086044, 101097436, 101086816, 101099515, 101087245, 101080…	1515	295	11855	1.93638	0.000172324	2.05165e-06	4.93037e-05
GOTERM_BP_ALL	GO:0006164~purine nucleotide biosynthetic process	32	1.58809	0.00468655	101097110, 101093653, 101097436, 101101332, 101087772, 101086816, 101100390, 101085644, 101088700, 101087245, 101082449, 101080547, 105261186, 101095942, 101082824, 101088196, 101087259, 101101674, 101091411, 101080693, 101100487, 101085528, 101084705, 101086026, 101097161, 101082117, 101093259, 101097006, 101085175, 554348, 101086044, 101097080	1515	151	11855	1.6583	1	0.0924297	8.82539
GOTERM_BP_ALL	GO:0006165~nucleoside diphosphate phosphorylation	19	0.942928	3.23225e-07	101098666, 101085900, 101094295, 101094834, 101099515, 101082360, 101088852, 101099081, 101089344, 101098403, 101097025, 101095698, 493876, 101081547, 101095211, 101093622, 101087208, 101091162, 101082824	1515	39	11855	3.81222	0.00221971	1.96651e-05	0.000635731
GOTERM_BP_ALL	GO:0006183~GTP biosynthetic process	6	0.297767	0.0048772	101082117, 101080693, 101101332, 105261186, 101085175, 101088196	1515	10	11855	4.69505	1	0.0949283	9.16827
GOTERM_BP_ALL	GO:0006228~UTP biosynthetic process	5	0.248139	0.0121096	101082117, 101101332, 105261186, 101085175, 101088196	1515	8	11855	4.89068	1	0.187249	21.3081
GOTERM_BP_ALL	GO:0006241~CTP biosynthetic process	5	0.248139	0.0416952	101082117, 101101332, 105261186, 101085175, 101088196	1515	11	11855	3.55686	1	0.434906	56.728
GOTERM_BP_ALL	GO:0006278~RNA-dependent DNA biosynthetic process	14	0.694789	0.00257208	101083059, 100101123, 101093438, 101081264, 101099385, 101101209, 101097342, 101100378, 101096046, 101091508, 101097910, 101092031, 101091585, 101080777	1515	44	11855	2.4898	1	0.0571267	4.93924
GOTERM_BP_ALL	GO:0006323~DNA packaging	33	1.63772	6.03391e-05	101094506, 101083514, 101080257, 101093772, 101088437, 101094904, 101094758, 101092226, 101090262, 101092516, 101093532, 101093016, 101083605, 101098644, 101085207, 101088835, 101100989, 101093782, 101098354, 101091533, 101084193, 101096566, 101084194, 101082749, 105260541, 101089802, 101089263, 101080561, 101091785, 554348, 101096314, 101086971, 101082873	1515	124	11855	2.08248	0.339556	0.00207207	0.118611
GOTERM_BP_ALL	GO:0006325~chromatin organization	88	4.36725	4.13186e-05	101095494, 101098204, 101099017, 101080257, 101096659, 677873, 101096553, 101099228, 101083741, 101092226, 101096808, 101090262, 101081438, 101089177, 101093016, 101084075, 101083605, 101100517, 101092869, 101088835, 101080577, 101093782, 101092025, 101096566, 101082749, 101097046, 101089263, 101091785, 101081546, 554348, 101086727, 101096314, 101099235, 101086971, 101094019, 101088165, 101085717…	1515	451	11855	1.52685	0.247287	0.00146321	0.081236
GOTERM_BP_ALL	GO:0006333~chromatin assembly or disassembly	37	1.83623	7.39811e-07	101094506, 101098204, 101083514, 101080257, 101093772, 101096659, 101088437, 101094904, 101094758, 101092226, 101090262, 101092516, 101093532, 101093016, 101083605, 101098644, 101100517, 101085207, 101088835, 101098601, 101100989, 101093782, 101098354, 101091533, 101084193, 101096566, 101084194, 101082749, 101097046, 105260541, 101089802, 101089263, 101080561, 101091785, 101096314, 101086971, 101…	1515	122	11855	2.37318	0.00507329	4.23841e-05	0.00145508
GOTERM_BP_ALL	GO:0006334~nucleosome assembly	31	1.53846	1.63942e-06	101094506, 101083514, 101080257, 101093772, 101088437, 101094904, 101094758, 101092226, 101090262, 101092516, 101093532, 101093016, 101083605, 101098644, 101085207, 101088835, 101093782, 101100989, 101098354, 101091533, 101084193, 101096566, 101084194, 101082749, 105260541, 101089802, 101089263, 101080561, 101091785, 101096314, 101086971	1515	96	11855	2.52685	0.0112078	8.53831e-05	0.00322444
GOTERM_BP_ALL	GO:0006342~chromatin silencing	20	0.992556	4.8211e-05	101093519, 101088165, 101085717, 101080814, 101085206, 101092898, 101086190, 101095750, 101082385, 101080577, 101098601, 101093900, 101085975, 101092025, 101096808, 101081546, 101086222, 101101494, 101094019, 101081066	1515	57	11855	2.74564	0.282124	0.00168969	0.0947808
GOTERM_BP_ALL	GO:0006396~RNA processing	104	5.16129	1.61086e-05	101098981, 101082194, 101086581, 101081777, 101090494, 101097257, 101084525, 101087224, 101089533, 101089931, 101093553, 101090016, 101094296, 101080677, 101100012, 101100679, 101090197, 101089628, 101097645, 101084935, 101101147, 101084125, 101081926, 101097474, 101097472, 101101144, 101082674, 101094861, 101093525, 101085028, 101092950, 101088437, 101082262, 101086362, 101090389, 100169947, 101…	1515	542	11855	1.50149	0.104835	0.000632642	0.0316783
GOTERM_BP_ALL	GO:0006397~mRNA processing	66	3.27543	2.04049e-08	101091118, 101083431, 101093790, 101091688, 101081777, 101098801, 101098942, 101090494, 101084148, 101081543, 101089840, 101088597, 101091795, 101089931, 101093553, 101080313, 101096561, 101099911, 101099707, 101080677, 101084133, 101081822, 101100012, 101100679, 101083847, 101089628, 101097645, 101091686, 101101147, 101081926, 101097474, 101097472, 101099920, 101082674, 101091270, 101093907, 101…	1515	255	11855	2.02532	0.000140274	1.73189e-06	4.01332e-05
GOTERM_BP_ALL	GO:0006403~RNA localization	25	1.24069	0.00168971	101083059, 101098981, 101097915, 101094807, 101098942, 101099385, 101085029, 101098563, 101081438, 101089177, 101098883, 101084075, 100101123, 101093438, 101101209, 101080467, 101094748, 101083847, 101081850, 101096046, 101095994, 101097910, 101080777, 101092088, 101082873	1515	101	11855	1.9369	0.999991	0.0392986	3.27149
GOTERM_BP_ALL	GO:0006412~translation	127	6.30273	1.98705e-21	101098981, 101094883, 101086581, 101082194, 101081502, 101093699, 101098175, 101090417, 101100874, 101092570, 101089635, 101085105, 101090016, 101100868, 101084940, 101100158, 101094296, 100101124, 101090121, 101096309, 101082228, 101094402, 101091455, 101097044, 101080458, 101080467, 101098579, 101084223, 101084935, 101097338, 101083449, 101094861, 101082377, 101099386, 101098327, 101091416, 101…	1515	422	11855	2.35494	1.3661e-17	1.70762e-18	3.90822e-18
GOTERM_BP_ALL	GO:0006413~translational initiation	21	1.04218	2.32238e-05	101094273, 101087508, 101081773, 101086733, 101099171, 101083449, 101092744, 101098175, 101086556, 101091455, 101099386, 101090417, 101098314, 101087902, 101098327, 101080467, 101088596, 101094904, 101090225, 101084935, 101082873	1515	59	11855	2.7852	0.147571	0.000862684	0.0456677
GOTERM_BP_ALL	GO:0006417~regulation of translation	46	2.28288	2.33068e-05	101081773, 101098152, 101086581, 101083449, 101098942, 101098175, 101099386, 101090417, 101098327, 101087902, 101096055, 101085997, 101091416, 101088596, 101101181, 101094904, 493876, 101090225, 101086325, 101080497, 101096038, 101093033, 101094273, 101099171, 101084940, 101089665, 101089583, 101091106, 101100158, 101094402, 101084196, 101092208, 101091455, 101099542, 101098314, 101086933, 101080…	1515	190	11855	1.89449	0.148057	0.000861112	0.0458308
GOTERM_BP_ALL	GO:0006418~tRNA aminoacylation for protein translation	18	0.8933	4.29401e-06	101084454, 101082377, 101087135, 101093699, 101083060, 101092144, 101091157, 101092954, 101092570, 101085601, 101081368, 101093944, 101090770, 101080309, 101100757, 101097371, 101081747, 101094820	1515	41	11855	3.4354	0.0290899	0.000206422	0.00844531
GOTERM_BP_ALL	GO:0006446~regulation of translational initiation	18	0.8933	0.000423592	101094273, 101081773, 101099171, 101083449, 101100158, 101098175, 101091455, 101099386, 101090417, 101087902, 101098327, 101098314, 101080467, 101088596, 101094904, 101090225, 101084935, 101082873	1515	56	11855	2.51521	0.945677	0.0116765	0.829854
GOTERM_BP_ALL	GO:0006457~protein folding	52	2.58065	2.36518e-13	101083059, 101099843, 101085686, 101088003, 101098306, 101092636, 101089072, 101090655, 101082249, 101080936, 100101123, 101097245, 101093438, 101084074, 101081594, 101101209, 101095825, 101091643, 101096815, 101087568, 101092976, 101093115, 101097910, 101095249, 101080777, 101092586, 101098632, 101097435, 101094548, 101099385, 101096099, 101100470, 101100379, 101087384, 101099917, 101098261, 101…	1515	137	11855	2.9701	1.62578e-09	4.06446e-11	4.65117e-10
GOTERM_BP_ALL	GO:0006458~'de novo' protein folding	6	0.297767	0.0048772	101091643, 101090575, 101090623, 101099385, 101092586, 101101490	1515	10	11855	4.69505	1	0.0949283	9.16827
GOTERM_BP_ALL	GO:0006461~protein complex assembly	184	9.13151	2.75191e-16	101083059, 101082048, 101080871, 101094222, 101082408, 101095457, 101098659, 101088410, 101101544, 101085644, 101101473, 100302391, 101092216, 101080257, 101098306, 101083737, 101098797, 101090417, 101082092, 101093695, 101081395, 101081015, 101084410, 101099632, 101089434, 101101277, 101092226, 101082765, 101091167, 101090321, 101094025, 101084080, 101091537, 101098072, 101081311, 554338, 101093…	1515	803	11855	1.79305	1.52656e-12	8.03801e-14	4.32987e-13
GOTERM_BP_ALL	GO:0006508~proteolysis	166	8.23821	3.08554e-07	101087051, 101092368, 101098657, 101095457, 101098204, 101083948, 101090494, 101099017, 101088104, 101098797, 101090417, 101081015, 101099632, 101081009, 101087224, 101083741, 101100299, 101089431, 101096469, 101094025, 101091537, 101082249, 101095353, 101092883, 101085106, 101092868, 101084323, 101099858, 101099992, 101090224, 101091643, 101086975, 101092210, 101092776, 101101091, 101081202, 101…	1515	895	11855	1.45136	0.00211906	1.92844e-05	0.000606875
GOTERM_BP_ALL	GO:0006511~ubiquitin-dependent protein catabolic process	71	3.52357	0.00985869	101092368, 101087051, 101095457, 101098204, 101099017, 101098797, 677873, 101094427, 101090365, 101084967, 101087224, 101083741, 101089431, 101097360, 101094025, 101085089, 101082249, 101084663, 101093453, 101092883, 101085106, 101094305, 101088134, 101084323, 101092868, 101091411, 101086733, 101097403, 101093640, 101099858, 101095825, 101090224, 101091976, 101091643, 101086975, 101101091, 101081…	1515	418	11855	1.32914	1	0.159503	17.7056
GOTERM_BP_ALL	GO:0006518~peptide metabolic process	156	7.74194	8.16544e-26	101098981, 101094883, 101086581, 101082194, 101083948, 101081502, 101093699, 101098175, 101090417, 101100874, 101092570, 101089635, 101085105, 101096985, 101090016, 101100868, 101084940, 101090121, 101100158, 101094296, 100101124, 101094402, 101096309, 101082228, 101090936, 101091455, 101097044, 101080458, 101098579, 101080467, 101084223, 101084935, 101097338, 101083449, 101094861, 101082377, 101…	1515	523	11855	2.33406	5.61374e-22	1.40344e-22	1.60601e-22
GOTERM_BP_ALL	GO:0006520~cellular amino acid metabolic process	44	2.18362	1.1057e-06	101091272, 101091290, 101093325, 101089769, 101084454, 101082377, 101086816, 101093699, 101090490, 101090803, 101085122, 101092144, 101101390, 101090160, 101092570, 101085601, 101093944, 101090770, 101091102, 101100757, 101081747, 101080519, 101088131, 101101538, 101082385, 101087135, 101081824, 101097525, 101083060, 101088505, 101090776, 101098404, 101091157, 101092954, 101090049, 101085179, 101…	1515	160	11855	2.1519	0.00757284	6.08114e-05	0.00217471
GOTERM_BP_ALL	GO:0006574~valine catabolic process	3	0.148883	0.0447426	101080519, 101081824, 101090776	1515	3	11855	7.82508	1	0.450248	59.3557
GOTERM_BP_ALL	GO:0006575~cellular modified amino acid metabolic process	25	1.24069	4.68664e-05	101091290, 101095936, 101094413, 101086816, 101091804, 101088027, 101087726, 101085262, 101101390, 101088592, 101099917, 751618, 101096985, 101096846, 101092868, 101081761, 101090623, 101099565, 101090936, 101097525, 101091432, 101093082, 101092565, 101088238, 101084221	1515	81	11855	2.41515	0.275457	0.00165101	0.0921385
GOTERM_BP_ALL	GO:0006605~protein targeting	70	3.47395	0.0190974	101088843, 101095457, 101080666, 100127113, 101097114, 101084523, 101099773, 101089434, 101100419, 101081009, 101083741, 101086517, 101091701, 101090655, 101088285, 101089177, 101084323, 101085842, 101090509, 101083221, 101081641, 101088035, 101092310, 101086975, 101097784, 101088627, 101085837, 101091685, 101089426, 101091236, 101081278, 101098152, 101096201, 101086190, 101094708, 101088021, 101…	1515	424	11855	1.29188	1	0.256632	31.5624
GOTERM_BP_ALL	GO:0006611~protein export from nucleus	11	0.545906	0.0181929	101080313, 101081375, 101092868, 101089072, 101087384, 101080666, 101090494, 101090655, 101083409, 101087501, 101091441	1515	38	11855	2.26516	1	0.247457	30.3105
GOTERM_BP_ALL	GO:0006631~fatty acid metabolic process	36	1.7866	0.0168204	101094144, 101095551, 101100069, 100270775, 101083948, 101096105, 101086880, 101088327, 101092794, 101096919, 101084701, 101088778, 101084111, 101091601, 101097759, 101089942, 101081076, 101086616, 554338, 100422779, 101081106, 101088421, 101092129, 101081824, 101090936, 101095583, 101089898, 101082442, 101093730, 101084279, 101088238, 101091840, 101086680, 101085254, 101089349, 101090647	1515	191	11855	1.47488	1	0.236116	28.3692
GOTERM_BP_ALL	GO:0006635~fatty acid beta-oxidation	19	0.942928	1.69437e-05	101094144, 101100069, 101088421, 101081824, 101086880, 101092794, 101095583, 101089898, 101084701, 101082442, 101088778, 101084279, 101097759, 101089942, 101091840, 101085254, 101086680, 554338, 101081106	1515	49	11855	3.03422	0.10996	0.000661648	0.0333202
GOTERM_BP_ALL	GO:0006730~one-carbon metabolic process	9	0.44665	0.0164419	101080313, 101091290, 101085195, 101094903, 101088592, 101086816, 101086386, 101085366, 101091432	1515	27	11855	2.60836	1	0.232843	27.8248
GOTERM_BP_ALL	GO:0006732~coenzyme metabolic process	48	2.38213	3.01565e-07	101091290, 101087122, 101086816, 101099515, 101084188, 101099081, 101082449, 101086867, 101092862, 101090743, 493876, 101088592, 101091167, 101089092, 101081096, 101095211, 101080765, 101093622, 101086386, 101087208, 101086616, 101091162, 100422779, 101080313, 101098066, 101085195, 101099352, 101098666, 101091411, 101096246, 101085900, 101094834, 101094295, 101091432, 101085366, 101092963, 101082…	1515	174	11855	2.15864	0.00207111	1.90206e-05	0.00059313
GOTERM_BP_ALL	GO:0006733~oxidoreduction coenzyme metabolic process	31	1.53846	1.17899e-08	101087122, 101099515, 101086867, 101099081, 101092862, 493876, 101090743, 101081096, 101091167, 101095211, 101093622, 101080765, 101087208, 101091162, 101098066, 101099352, 101091411, 101098666, 101096246, 101085900, 101094834, 101094295, 101082360, 101088852, 101093135, 101089344, 101083034, 101097025, 101098403, 101095698, 101081547	1515	79	11855	3.0706	8.10525e-05	1.03918e-06	2.3189e-05
GOTERM_BP_ALL	GO:0006739~NADP metabolic process	10	0.496278	0.000394594	101083034, 101098066, 101090743, 101096246, 101085900, 101094834, 101091167, 101087122, 101099081, 101086867	1515	20	11855	3.91254	0.933687	0.0110139	0.773252
GOTERM_BP_ALL	GO:0006749~glutathione metabolic process	13	0.645161	0.000658105	101081761, 101091804, 101088027, 101094413, 101087726, 101099565, 101090936, 101085262, 101101390, 751618, 101092565, 101088238, 101096985	1515	34	11855	2.99194	0.989176	0.0171263	1.28647
GOTERM_BP_ALL	GO:0006753~nucleoside phosphate metabolic process	93	4.61538	2.80763e-10	101097110, 101093653, 101081858, 101101332, 101087772, 101087122, 101100390, 101085644, 101087744, 101086786, 101088700, 101084188, 101082449, 101099081, 101091167, 101081096, 101095211, 101098903, 101080765, 101091162, 101080290, 101101674, 101098666, 101091411, 101092868, 101096246, 101085900, 101094834, 101094295, 101100487, 101084705, 101081554, 101088852, 101082360, 101083034, 101093259, 101…	1515	377	11855	1.93033	1.93025e-06	2.96961e-08	5.52218e-07
GOTERM_BP_ALL	GO:0006754~ATP biosynthetic process	15	0.744417	3.44874e-06	101101674, 101087259, 101097110, 101091411, 101097436, 101100487, 101085528, 101088700, 101087245, 101086026, 101080547, 101093259, 101097006, 101097080, 101082824	1515	29	11855	4.04746	0.0234313	0.000170562	0.00678292
GOTERM_BP_ALL	GO:0006757~ATP generation from ADP	19	0.942928	3.23225e-07	101098666, 101085900, 101094295, 101094834, 101099515, 101082360, 101088852, 101099081, 101089344, 101098403, 101097025, 101095698, 493876, 101081547, 101095211, 101093622, 101087208, 101091162, 101082824	1515	39	11855	3.81222	0.00221971	1.96651e-05	0.000635731
GOTERM_BP_ALL	GO:0006778~porphyrin-containing compound metabolic process	8	0.397022	0.016351	101086407, 101087879, 101091144, 101092315, 101097336, 101094528, 101097298, 101093823	1515	22	11855	2.84548	1	0.232181	27.6935
GOTERM_BP_ALL	GO:0006790~sulfur compound metabolic process	36	1.7866	0.0123348	101099843, 101100338, 101086816, 101094413, 101091804, 101088027, 101087726, 101084188, 101090910, 101097342, 101085262, 101101390, 101091438, 101089092, 751618, 101080765, 101090655, 101086386, 101101236, 101086616, 100422779, 101096985, 101080313, 101099352, 101085195, 101081761, 101099565, 101086854, 101090936, 101085366, 101088505, 101095896, 101092565, 101088238, 101091840, 101086680	1515	187	11855	1.50643	1	0.189136	21.6603
GOTERM_BP_ALL	GO:0006807~nitrogen compound metabolic process	603	29.9256	5.71153e-06	101098981, 101098204, 101081858, 101081777, 101093346, 101083948, 101087772, 101090494, 101090870, 101098175, 101090490, 101092216, 101084188, 101081395, 101099081, 101090724, 101081096, 101089931, 101088934, 101091249, 101084075, 101092868, 101084940, 101092869, 101081869, 101082228, 101092208, 101090936, 101093211, 101093351, 101100679, 101098579, 101098180, 101084935, 101097336, 101097474, 101…	1515	4111	11855	1.14778	0.0385059	0.000261745	0.0112331
GOTERM_BP_ALL	GO:0006810~transport	410	20.3474	2.66195e-07	101098207, 101098981, 101095457, 101090929, 101095551, 101090493, 101081858, 101090494, 101092216, 101096079, 101089434, 101090724, 102899095, 101089431, 101097469, 101087369, 101082249, 101089336, 101092868, 101082033, 101100771, 101098476, 101092776, 101095249, 101081183, 101088948, 101089426, 101090091, 101091236, 101081278, 101100640, 101092620, 101084953, 101084950, 101100788, 101091372, 101…	1515	2597	11855	1.23538	0.00182841	1.69451e-05	0.000523562
GOTERM_BP_ALL	GO:0006814~sodium ion transport	14	0.694789	0.0469637	101080313, 101081453, 101091236, 101096375, 101098221, 101081858, 101100771, 101083695, 101083636, 101093135, 101096785, 101088627, 101099908, 101091583	1515	62	11855	1.76695	1	0.466086	61.1746
GOTERM_BP_ALL	GO:0006818~hydrogen transport	28	1.38958	6.21191e-11	101091236, 101097110, 101097436, 101096375, 101083636, 101088700, 101087245, 101084001, 101081815, 101080547, 101090743, 101091723, 101101674, 101087259, 101092868, 101100487, 101100771, 101085528, 101101208, 101083695, 101098295, 101096785, 101097006, 101099589, 101095225, 101092601, 101097080, 101091583	1515	55	11855	3.98368	4.27069e-07	7.23845e-09	1.22179e-07
GOTERM_BP_ALL	GO:0006883~cellular sodium ion homeostasis	7	0.347395	0.00517235	101096785, 101096375, 101081858, 101100771, 101083695, 101083636, 101091583	1515	14	11855	3.91254	1	0.0987226	9.69668
GOTERM_BP_ALL	GO:0006886~intracellular protein transport	128	6.35236	9.53148e-07	101095457, 101090929, 101080666, 101090494, 101083737, 101091441, 101083375, 101084523, 101085446, 101089434, 101081009, 101100419, 101083741, 101089431, 101091537, 101088285, 101087369, 101082249, 554338, 101092868, 101084323, 101085842, 101090509, 101086975, 101081202, 101097784, 101088627, 101085837, 101081183, 101089426, 101088535, 101091236, 101081278, 101092620, 101086569, 101097676, 101099…	1515	662	11855	1.51301	0.00653147	5.28445e-05	0.00187468
GOTERM_BP_ALL	GO:0006887~exocytosis	36	1.7866	0.0360919	101088535, 101090493, 101085934, 101088410, 101091291, 101082691, 101101473, 101101527, 101086134, 101092668, 101099632, 101093361, 493875, 101097793, 101082285, 101100915, 101082410, 101099148, 101082861, 101096543, 101099995, 101099994, 101094942, 101099858, 101095171, 101095279, 101092934, 101097649, 101092084, 101097492, 101087935, 101085959, 101085880, 101095993, 101092680, 101092061	1515	202	11855	1.39457	1	0.39676	51.4705
GOTERM_BP_ALL	GO:0006888~ER to Golgi vesicle-mediated transport	21	1.04218	6.76295e-05	101099687, 101087312, 101092172, 101080833, 101093164, 101088112, 101080622, 101086569, 101100344, 101083111, 101090215, 101094621, 101081202, 101090837, 101090961, 101101125, 101100888, 101089536, 101088285, 101089336, 101088331	1515	63	11855	2.60836	0.371845	0.00228786	0.132933
GOTERM_BP_ALL	GO:0006890~retrograde vesicle-mediated transport, Golgi to ER	11	0.545906	0.000592757	101086990, 101099687, 102899095, 101090837, 101090961, 101097876, 101093367, 101089336, 101091139, 101087341, 101088331	1515	25	11855	3.44304	0.983032	0.0154971	1.15943
GOTERM_BP_ALL	GO:0006897~endocytosis	53	2.63027	0.00402657	101088845, 101085686, 554340, 493846, 101083737, 751821, 101101277, 101091537, 101097408, 554338, 101081257, 101081453, 101088039, 101099995, 101099911, 101094772, 101099858, 101095171, 101081641, 101093785, 101085989, 101088764, 101088372, 101095249, 101090983, 493668, 101098632, 101089823, 101093022, 101100788, 101091372, 101099064, 101081376, 654421, 493875, 101100378, 101087384, 101095377, 10…	1515	283	11855	1.46547	1	0.0810916	7.62892
GOTERM_BP_ALL	GO:0006898~receptor-mediated endocytosis	23	1.14144	0.0358947	101081453, 493668, 101088845, 101085686, 101093022, 493846, 101099995, 101099911, 101100788, 101099858, 101101078, 101081478, 101081641, 751821, 101099064, 101085989, 654421, 101100378, 101091537, 101090983, 101097408, 101092519, 101081257	1515	116	11855	1.55152	1	0.395671	51.2749
GOTERM_BP_ALL	GO:0006900~membrane budding	12	0.595533	0.00104365	101099064, 101087312, 101097492, 101093022, 101085934, 101082765, 101092172, 101088905, 102901684, 101100915, 101095279, 101100344	1515	31	11855	3.02906	0.999237	0.0262379	2.03282
GOTERM_BP_ALL	GO:0006913~nucleocytoplasmic transport	48	2.38213	0.0361824	101098981, 101081278, 101091236, 101100640, 101097915, 101098152, 101080666, 101096201, 101090494, 101086190, 101098942, 101094708, 101091441, 101085029, 101081375, 101094904, 101089072, 101083741, 101087384, 101086517, 101092031, 101090655, 101083409, 101081438, 101086199, 101080313, 101084323, 101092868, 101099351, 101090509, 493698, 101082935, 101088527, 101086556, 101092310, 101080467, 101086…	1515	284	11855	1.32255	1	0.396929	51.5601
GOTERM_BP_ALL	GO:0006919~activation of cysteine-type endopeptidase activity involved in apoptotic process	11	0.545906	0.0257805	101087657, 101091411, 101086975, 101084164, 101092776, 101098805, 101084419, 101093522, 101096541, 768258, 101080991	1515	40	11855	2.1519	1	0.317542	40.173
GOTERM_BP_ALL	GO:0006928~movement of cell or subcellular component	200	9.92556	1.89968e-06	101097986, 101082048, 554340, 554341, 101082047, 101092216, 101096079, 101082241, 101088934, 101089439, 101082410, 554338, 101099994, 101099858, 101085658, 101098476, 101094089, 101090091, 101089324, 101091236, 101084950, 101083923, 101099822, 101087891, 101082576, 101085029, 101099064, 101097342, 101087691, 101095987, 101087384, 101084580, 101090640, 101081076, 101093316, 101092612, 101098319, 1…	1515	1150	11855	1.36088	0.0129754	9.81929e-05	0.0037363
GOTERM_BP_ALL	GO:0006941~striated muscle contraction	20	0.992556	0.0177139	101081453, 493668, 101088118, 101098152, 101094834, 101098221, 101081858, 101084780, 101083695, 101083636, 101100012, 101093135, 101092310, 101096785, 101085157, 101089434, 101098382, 101086359, 101091492, 101091710	1515	90	11855	1.73891	1	0.243658	29.6388
GOTERM_BP_ALL	GO:0006942~regulation of striated muscle contraction	13	0.645161	0.0129947	101096785, 101085157, 101081453, 493668, 101089434, 101098382, 101088118, 101081858, 101084780, 101083695, 101091492, 101091710, 101092310	1515	47	11855	2.16438	1	0.196086	22.6834
GOTERM_BP_ALL	GO:0006979~response to oxidative stress	38	1.88586	0.0166607	101099843, 101092368, 101088298, 101091804, 101092666, 101092640, 101084411, 101080581, 101100378, 101088618, 101099917, 751618, 101090655, 101094451, 101090640, 554338, 101096985, 101081434, 101093033, 101092868, 101090575, 101082935, 101081479, 101099565, 101093417, 101090425, 101085303, 101086975, 101080733, 101093891, 101085175, 101099589, 101094667, 101094208, 101094869, 101091216, 101085863…	1515	204	11855	1.45761	1	0.23509	28.14
GOTERM_BP_ALL	GO:0006996~organelle organization	478	23.7221	5.43204e-23	101082048, 101098981, 101092367, 101095457, 101095551, 101098204, 101081858, 101081395, 101096079, 101089434, 101081683, 101092226, 101091249, 101098072, 101082249, 101089439, 101084075, 101092868, 102901065, 101092869, 101084074, 101092208, 101093211, 101099090, 101092776, 101089426, 101095439, 101090091, 101089324, 101091236, 101084952, 101100640, 101084953, 101100788, 101083514, 101083923, 101…	1515	2549	11855	1.46739	3.73453e-19	6.22422e-20	1.0684e-19
GOTERM_BP_ALL	GO:0006997~nucleus organization	18	0.8933	0.0178457	101098069, 101085934, 101100120, 101097257, 101101001, 101091611, 101096079, 101096566, 100169962, 101095790, 101086975, 101081850, 554348, 100135766, 102901684, 101080877, 101082873, 101086199	1515	78	11855	1.80579	1	0.24476	29.8243
GOTERM_BP_ALL	GO:0006998~nuclear envelope organization	9	0.44665	0.0368803	101095790, 101098069, 101085934, 101100120, 101097257, 100135766, 101080877, 101096079, 101086199	1515	31	11855	2.2718	1	0.401058	52.2452
GOTERM_BP_ALL	GO:0007004~telomere maintenance via telomerase	14	0.694789	0.00257208	101083059, 100101123, 101093438, 101081264, 101099385, 101101209, 101097342, 101100378, 101096046, 101091508, 101097910, 101092031, 101091585, 101080777	1515	44	11855	2.4898	1	0.0571267	4.93924
GOTERM_BP_ALL	GO:0007006~mitochondrial membrane organization	16	0.794045	0.00297387	101093033, 101084342, 101086407, 101095551, 101094158, 101097676, 101089344, 101092776, 101097784, 101087588, 101099589, 101087830, 101092591, 101101490, 101094857, 101094661	1515	55	11855	2.27639	1	0.0637181	5.68958
GOTERM_BP_ALL	GO:0007007~inner mitochondrial membrane organization	7	0.347395	0.00517235	101097676, 101093033, 101087588, 101094158, 101087830, 101092591, 101094661	1515	14	11855	3.91254	1	0.0987226	9.69668
GOTERM_BP_ALL	GO:0007009~plasma membrane organization	56	2.77916	1.11942e-07	101088843, 101081858, 101091804, 101093695, 101095208, 751821, 101092668, 101100419, 101089434, 101101277, 101082765, 101091537, 101082285, 101088797, 101082410, 554338, 101097298, 101082861, 101081453, 101088039, 101085842, 101090509, 101093156, 101095016, 101092310, 101085989, 101085880, 101084419, 101085837, 101085714, 101084694, 101094501, 101092061, 101091236, 493668, 101084953, 101100788, 1…	1515	211	11855	2.0768	0.000769306	7.85305e-06	0.000220172
GOTERM_BP_ALL	GO:0007010~cytoskeleton organization	175	8.68486	1.31811e-12	101097986, 101082048, 101089123, 101092367, 101098657, 101094222, 101097252, 554340, 554341, 101098659, 101099846, 101098612, 101090912, 101096079, 101093695, 101084410, 101091165, 101101277, 101098382, 101088752, 101091951, 101096469, 101082765, 101086242, 101098072, 101081311, 101082249, 101089439, 101082410, 101098626, 101085842, 101089755, 101099994, 101094874, 101084074, 101099858, 101082888…	1515	818	11855	1.67407	9.0624e-09	1.92817e-10	2.59263e-09
GOTERM_BP_ALL	GO:0007015~actin filament organization	55	2.72953	2.31282e-05	101097986, 101100251, 101085911, 101098245, 554341, 101098659, 101100390, 101093695, 101084410, 101101277, 101097803, 101082765, 101082249, 101081311, 101098072, 101092050, 101081453, 101095586, 101089755, 101085842, 101094772, 101099994, 101083089, 101090785, 101098531, 101088372, 101092584, 101095439, 101089324, 101084952, 101098152, 101082020, 101091824, 101082373, 101097481, 101100378, 101092…	1515	242	11855	1.77843	0.14701	0.0008638	0.0454797
GOTERM_BP_ALL	GO:0007017~microtubule-based process	126	6.2531	5.7295e-16	101084624, 101082048, 101096515, 101098657, 101094222, 101082241, 101096469, 101086242, 101084822, 101089439, 101082410, 101088288, 101096284, 101098626, 101084324, 101094874, 101084074, 101082888, 101083042, 101099090, 101094089, 101083561, 101093542, 102901684, 101090091, 100188929, 101096298, 101099822, 101087891, 101082061, 101082576, 101093950, 101097342, 101087691, 101092693, 101095987, 101…	1515	478	11855	2.06268	3.81639e-12	1.90847e-13	1.08802e-12
GOTERM_BP_ALL	GO:0007018~microtubule-based movement	59	2.92804	4.27561e-13	101084624, 101082048, 101096515, 101094222, 101083332, 101088848, 101091804, 101082005, 101099574, 101092836, 101086344, 101082241, 101084760, 101086517, 101084822, 100135766, 101089439, 101098883, 101088288, 101092726, 101096284, 101083042, 101087272, 101098043, 101089708, 101093306, 101083561, 101094089, 101093542, 101094768, 101090091, 101091923, 101091872, 101099822, 101087891, 101082576, 101…	1515	170	11855	2.71576	2.93938e-09	6.83578e-11	8.40916e-10
GOTERM_BP_ALL	GO:0007029~endoplasmic reticulum organization	11	0.545906	0.0123891	101094953, 101099687, 101084953, 101095460, 101094700, 101080833, 101092172, 101085103, 101091611, 101089426, 101088331	1515	36	11855	2.391	1	0.18947	21.745
GOTERM_BP_ALL	GO:0007030~Golgi organization	18	0.8933	0.0121974	101091118, 101087312, 101099687, 101100120, 101080833, 101098153, 101082005, 101088905, 101083739, 100127113, 101100419, 101090215, 101097492, 101094700, 101100888, 101087482, 101090640, 101092584	1515	75	11855	1.87802	1	0.188059	21.4456
GOTERM_BP_ALL	GO:0007034~vacuolar transport	37	1.83623	0.0128432	101080871, 101088845, 101084953, 493846, 101090493, 101085934, 101088720, 101101527, 101083737, 101087341, 101081376, 101089434, 101099592, 101100378, 101086222, 101091537, 101087369, 101088285, 101092519, 101101415, 101081257, 101088039, 101094966, 101099995, 101098789, 101081478, 101093783, 101087882, 101085959, 101080483, 101084533, 101101306, 101094869, 101081183, 102901684, 101101323, 101090…	1515	194	11855	1.49241	1	0.194871	22.4495
GOTERM_BP_ALL	GO:0007043~cell-cell junction assembly	14	0.694789	0.0119117	101086433, 493668, 101084051, 101089215, 101084074, 101094061, 101098319, 101094501, 101092552, 101091710, 101084011, 101092310, 101093978, 101089324	1515	52	11855	2.10675	1	0.184887	20.9975
GOTERM_BP_ALL	GO:0007044~cell-substrate junction assembly	15	0.744417	0.00783687	101097986, 101086736, 101092159, 101094258, 101096609, 101093057, 101099808, 101101277, 101080415, 101082765, 101090321, 101087687, 101081746, 101092552, 101101415	1515	55	11855	2.13411	1	0.134991	14.3367
GOTERM_BP_ALL	GO:0007051~spindle organization	22	1.09181	0.00601544	101098657, 101098626, 101084051, 101100517, 493695, 101085934, 101081264, 101083726, 101095657, 101084011, 101087657, 101082637, 101086517, 101086727, 101094089, 102901684, 101082410, 101092519, 101082873, 100188929, 101087078, 101081904	1515	93	11855	1.85109	1	0.111165	11.1901
GOTERM_BP_ALL	GO:0007097~nuclear migration	5	0.248139	0.0121096	101082861, 101082211, 101094772, 100135766, 101096079	1515	8	11855	4.89068	1	0.187249	21.3081
GOTERM_BP_ALL	GO:0007160~cell-matrix adhesion	26	1.29032	0.0190207	101088843, 101097986, 101090114, 493846, 101096609, 101089743, 751821, 101099632, 101095534, 101097342, 101101277, 101080415, 101082765, 101081746, 101092552, 101101415, 101090997, 101092454, 101086736, 101092159, 101094258, 101092934, 101099808, 101081166, 101087687, 101092680	1515	128	11855	1.58947	1	0.256231	31.4572
GOTERM_BP_ALL	GO:0007163~establishment or maintenance of cell polarity	26	1.29032	0.00772535	101092790, 101080871, 101091236, 101085024, 101091291, 101100390, 101082691, 101093695, 101095208, 101082783, 100135766, 101092552, 101096349, 101092519, 101086199, 101084051, 101087419, 101094772, 101097876, 101093785, 101085385, 101085658, 101097161, 101087729, 101092584, 101089324	1515	119	11855	1.70968	1	0.13353	14.1472
GOTERM_BP_ALL	GO:0007212~dopamine receptor signaling pathway	9	0.44665	0.0077141	101091118, 101091236, 101082637, 101094457, 101098453, 101098171, 101086541, 101094708, 101100320	1515	24	11855	2.93441	1	0.133683	14.128
GOTERM_BP_ALL	GO:0007229~integrin-mediated signaling pathway	16	0.794045	0.013246	101092790, 101095493, 493846, 101092454, 101083923, 101086736, 101092159, 101093156, 101089743, 751821, 101099808, 101082637, 101080415, 101100378, 101081076, 101089324	1515	64	11855	1.95627	1	0.198206	23.0696
GOTERM_BP_ALL	GO:0007264~small GTPase mediated signal transduction	74	3.67246	0.00136391	101097252, 101090493, 101080666, 101084416, 101083739, 101093695, 101084523, 751821, 101092668, 101081090, 101101277, 102899095, 101084111, 101097793, 101083028, 101086517, 101082285, 101082410, 101080883, 101089755, 101099995, 101094966, 101094772, 101099858, 101094942, 101090975, 101093783, 101093156, 101081641, 101085611, 101097649, 101101101, 101081735, 101094869, 101096187, 101092584, 101094…	1515	406	11855	1.42625	0.999916	0.0326129	2.64872
GOTERM_BP_ALL	GO:0007339~binding of sperm to zona pellucida	8	0.397022	0.0209765	101083059, 100101123, 101093438, 101097910, 101080777, 101099385, 101101209, 101094196	1515	23	11855	2.72177	1	0.273068	34.0955
GOTERM_BP_ALL	GO:0007368~determination of left/right symmetry	19	0.942928	0.00834707	101096284, 101094222, 101091923, 101088848, 101086145, 101086851, 101087891, 101082005, 101099037, 101095486, 101083042, 101098012, 101092836, 101087691, 101093306, 101096469, 101084760, 101084221, 101080991	1515	78	11855	1.90611	1	0.1414	15.199
GOTERM_BP_ALL	GO:0007596~blood coagulation	27	1.33995	0.00344445	101092790, 101089120, 101095493, 101093022, 101087625, 101097882, 101084411, 101090543, 101099632, 101090463, 101089516, 101086433, 101093983, 101089215, 493698, 101092159, 101080593, 101080534, 101093785, 101093057, 101092934, 101082637, 101087935, 101098453, 101084419, 101092680, 101092061	1515	118	11855	1.79048	1	0.0712342	6.56124
GOTERM_BP_ALL	GO:0007599~hemostasis	29	1.43921	0.00309467	101092790, 493668, 101089120, 101095493, 101093022, 101087625, 101097882, 101084411, 101090543, 101099632, 101090463, 101089516, 101093983, 101086433, 101089215, 493698, 101085922, 101092159, 101080593, 101080534, 101093785, 101093057, 101092934, 101087935, 101082637, 101098453, 101084419, 101092680, 101092061	1515	129	11855	1.75913	1	0.0658137	5.91407
GOTERM_BP_ALL	GO:0008064~regulation of actin polymerization or depolymerization	33	1.63772	3.00145e-05	101085911, 101084952, 101098152, 101098659, 101082020, 101091824, 101082373, 101093695, 101084410, 101097481, 101101277, 101097803, 101098072, 101081311, 101084688, 101101415, 101096827, 101092050, 101084051, 101089755, 101087419, 101100985, 101099994, 101083089, 101091531, 101086891, 101090785, 101084672, 101098531, 101087729, 101088372, 101092584, 101087494	1515	120	11855	2.1519	0.186454	0.0010798	0.0590172
GOTERM_BP_ALL	GO:0008104~protein localization	288	14.2928	2.10374e-13	101092367, 101095457, 101090929, 101090493, 101081858, 101090494, 101082691, 101092216, 101098306, 101096079, 101085446, 101089434, 101100419, 101089431, 101085103, 101087369, 101082249, 101082410, 554338, 101084075, 101092868, 101085842, 101090509, 100101123, 100101124, 101101209, 101093351, 101100344, 101088627, 101085837, 101084694, 101094869, 101081183, 102901684, 101089426, 101090091, 101089…	1515	1520	11855	1.48265	1.44641e-09	3.70874e-11	4.13802e-10
GOTERM_BP_ALL	GO:0008152~metabolic process	966	47.9404	3.37112e-07	101095457, 101081858, 101093346, 101083948, 101090870, 101098303, 101098175, 101092216, 101098309, 101092226, 101081096, 101089931, 101091249, 101092883, 101084075, 101092868, 101092869, 101081869, 101092208, 101093351, 101100679, 101098579, 101092210, 101084279, 101098180, 101097474, 101097472, 101089599, 101091236, 101081278, 101093325, 101095435, 101092898, 101086816, 101098327, 101089914, 101…	1515	6859	11855	1.10206	0.00231496	2.033e-05	0.000663045
GOTERM_BP_ALL	GO:0008154~actin polymerization or depolymerization	37	1.83623	5.63884e-06	101100251, 101085911, 101084952, 101098245, 101098659, 101098152, 101082020, 101091824, 101100390, 101082373, 101093695, 101084410, 101097481, 101101277, 101097803, 101098072, 101081311, 101084688, 101101415, 101096827, 101092050, 101084051, 101089755, 101087419, 101100985, 101099994, 101083089, 101091531, 101086891, 101090785, 101097161, 101084672, 101098531, 101088372, 101087729, 101092584, 101…	1515	132	11855	2.19339	0.0380253	0.000260148	0.0110901
GOTERM_BP_ALL	GO:0008380~RNA splicing	64	3.17618	6.2255e-10	101091118, 101083431, 101093790, 101091688, 101081777, 101098801, 101098942, 101097257, 101084148, 101081543, 101089840, 101087224, 101088597, 101091795, 101093553, 101096561, 101099911, 101080677, 101084133, 101081822, 101100012, 101100679, 101083847, 101089628, 101090197, 101097645, 101091686, 101101147, 101081926, 101084125, 101097474, 101097472, 101101144, 101099920, 101082674, 101091270, 101…	1515	225	11855	2.2258	4.28003e-06	6.38811e-08	1.22446e-06
GOTERM_BP_ALL	GO:0008544~epidermis development	32	1.58809	0.0230906	101087624, 101082066, 101091236, 101099981, 101083923, 101098612, 101091804, 101098303, 101099207, 101091185, 101091165, 101097342, 101091416, 101098382, 493875, 101101277, 101098725, 101096469, 101101232, 101087822, 100135766, 101100915, 101092552, 101096284, 101094772, 101096617, 101098476, 101093306, 101098453, 101091686, 101094501, 101087501	1515	169	11855	1.48167	1	0.293647	36.8389
GOTERM_BP_ALL	GO:0008631~intrinsic apoptotic signaling pathway in response to oxidative stress	12	0.595533	0.000760045	101093033, 101086975, 101092868, 101090575, 101091804, 101085175, 101092666, 101090640, 101090425, 101084411, 101096985, 101085303	1515	30	11855	3.13003	0.994632	0.0196056	1.48433
GOTERM_BP_ALL	GO:0008652~cellular amino acid biosynthetic process	11	0.545906	0.0217476	101090803, 101093325, 101085179, 101090160, 101088961, 101086816, 101091102, 101097525, 101090490, 101088505, 101085155	1515	39	11855	2.20707	1	0.281115	35.109
GOTERM_BP_ALL	GO:0009056~catabolic process	240	11.9107	4.7058e-13	101087051, 101092368, 101095457, 101098204, 101090494, 101083948, 101087777, 101099081, 101089431, 101081096, 101088618, 101082249, 554338, 101086616, 101092883, 101085106, 101092355, 101092868, 101084940, 101085842, 101099858, 101088421, 101099992, 101082033, 101090224, 101091643, 101101091, 101084279, 101084592, 101084935, 101085254, 768258, 101081278, 101100120, 101095435, 101093220, 101091627…	1515	1216	11855	1.54442	3.23554e-09	7.19008e-11	9.25637e-10
GOTERM_BP_ALL	GO:0009057~macromolecule catabolic process	143	7.09677	1.07527e-05	101087051, 101092368, 101080871, 101098614, 101095457, 101086581, 101098204, 101090494, 101099017, 101098797, 101081009, 101087224, 101083741, 101089431, 101089533, 101094025, 101089536, 101091537, 101082249, 101092883, 101085106, 101099624, 101092868, 101084323, 101084940, 101099858, 101080677, 101099992, 101090224, 101093684, 101091643, 101086975, 101101091, 101081202, 101084592, 101084935, 768…	1515	793	11855	1.41108	0.0712588	0.000450661	0.0211467
GOTERM_BP_ALL	GO:0009060~aerobic respiration	17	0.843672	1.42334e-05	751515, 101093146, 101084188, 101095266, 101096029, 101093891, 101093395, 101101395, 101100374, 751618, 101080765, 751619, 101085721, 101096048, 751617, 101082315, 101089499	1515	40	11855	3.32566	0.0932197	0.000572088	0.0279911
GOTERM_BP_ALL	GO:0009062~fatty acid catabolic process	20	0.992556	0.000106074	101094144, 101100069, 101088421, 101081824, 101086880, 101092794, 101095583, 101089898, 101084701, 101082442, 101088778, 101093730, 101084279, 101097759, 101089942, 101091840, 101085254, 101086680, 554338, 101081106	1515	60	11855	2.60836	0.517753	0.00332459	0.208425
GOTERM_BP_ALL	GO:0009063~cellular amino acid catabolic process	12	0.595533	0.0272769	101098404, 101091272, 101080519, 101101390, 101090160, 101101538, 101081048, 101089769, 101081824, 101088238, 101090776, 101085155	1515	46	11855	2.04133	1	0.331002	41.9547
GOTERM_BP_ALL	GO:0009064~glutamine family amino acid metabolic process	14	0.694789	0.0163312	101093325, 101101538, 101089769, 101082385, 101090490, 101097525, 101088505, 101098404, 101090803, 101090049, 101090160, 101088238, 101091102, 101085155	1515	54	11855	2.02873	1	0.232406	27.6648
GOTERM_BP_ALL	GO:0009066~aspartate family amino acid metabolic process	12	0.595533	0.00511172	101080313, 101091272, 101085195, 101085179, 101090160, 101081048, 101088961, 101086816, 101086386, 101097525, 101088505, 101085155	1515	37	11855	2.53786	1	0.0981646	9.58839
GOTERM_BP_ALL	GO:0009112~nucleobase metabolic process	9	0.44665	0.0205088	493692, 101098152, 101083245, 101087772, 101084705, 101091102, 101081554, 101086044, 101090776	1515	28	11855	2.51521	1	0.268829	33.4735
GOTERM_BP_ALL	GO:0009116~nucleoside metabolic process	71	3.52357	6.51524e-14	101097110, 101093653, 101081858, 101101332, 101085644, 101087744, 101086786, 101088700, 101099081, 101082449, 101095211, 101098903, 101086386, 101091162, 101080290, 101101674, 101080313, 101085195, 101098666, 101091411, 101092868, 101085900, 101094834, 101094295, 101100487, 101088852, 101082360, 101093259, 101081547, 101097006, 101097080, 101086044, 101097686, 101097436, 101099515, 101087245, 101…	1515	219	11855	2.5369	4.48044e-10	1.4453e-11	1.28175e-10
GOTERM_BP_ALL	GO:0009117~nucleotide metabolic process	90	4.4665	7.77861e-10	101097110, 101093653, 101081858, 101101332, 101087772, 101087122, 101100390, 101085644, 101087744, 101086786, 101088700, 101082449, 101099081, 101091167, 101081096, 101095211, 101098903, 101080765, 101091162, 101080290, 101101674, 101098666, 101091411, 101092868, 101096246, 101085900, 101094834, 101094295, 101100487, 101084705, 101081554, 101088852, 101082360, 101083034, 101093259, 101081547, 554…	1515	367	11855	1.91896	5.34778e-06	7.8644e-08	1.52993e-06
GOTERM_BP_ALL	GO:0009119~ribonucleoside metabolic process	65	3.22581	2.01216e-12	101097110, 101093653, 101081858, 101101332, 101085644, 101087744, 101088700, 101099081, 101082449, 101095211, 101086386, 101091162, 101080290, 101101674, 101080313, 101085195, 101098666, 101091411, 101092868, 101085900, 101094834, 101094295, 101100487, 101088852, 101082360, 101093259, 101081547, 101097006, 101097080, 101097436, 101099515, 101087245, 101080547, 493876, 101094004, 101089914, 105261…	1515	204	11855	2.49329	1.38337e-08	2.8232e-10	3.95762e-09
GOTERM_BP_ALL	GO:0009123~nucleoside monophosphate metabolic process	57	2.82878	3.23946e-13	101097110, 101093653, 101081858, 101087772, 101085644, 101087744, 101086786, 101088700, 101099081, 101095211, 101091162, 101101674, 101092868, 101091411, 101098666, 101085900, 101094834, 101094295, 101100487, 101084705, 101082360, 101088852, 101093259, 101081547, 101097006, 101097080, 101086044, 101097436, 101099515, 101087245, 101080547, 493876, 101094004, 101089914, 101093622, 101087076, 101087…	1515	160	11855	2.78769	2.22725e-09	5.30297e-11	6.37179e-10
GOTERM_BP_ALL	GO:0009124~nucleoside monophosphate biosynthetic process	22	1.09181	3.23363e-06	101101674, 101087259, 101097110, 101097436, 101093653, 101091411, 101080693, 101087772, 101100487, 101085644, 101085528, 101084705, 101086786, 101088700, 101087245, 101086026, 101080547, 101093259, 101097006, 101086044, 101097080, 101082824	1515	57	11855	3.02021	0.021986	0.000162259	0.00635986
GOTERM_BP_ALL	GO:0009126~purine nucleoside monophosphate metabolic process	55	2.72953	1.68146e-13	101097110, 101093653, 101081858, 101087772, 101085644, 101087744, 101088700, 101099081, 101095211, 101091162, 101101674, 101092868, 101091411, 101098666, 101085900, 101094834, 101094295, 101100487, 101084705, 101082360, 101088852, 101093259, 101081547, 101097006, 101097080, 101097436, 101099515, 101087245, 101080547, 493876, 101094004, 101089914, 101093622, 101087076, 101087208, 101091723, 101082…	1515	149	11855	2.88845	1.15637e-09	3.04307e-11	3.30824e-10
GOTERM_BP_ALL	GO:0009127~purine nucleoside monophosphate biosynthetic process	20	0.992556	2.72223e-06	101101674, 101087259, 101097110, 101097436, 101091411, 101093653, 101080693, 101087772, 101100487, 101085644, 101085528, 101084705, 101088700, 101087245, 101086026, 101080547, 101093259, 101097006, 101097080, 101082824	1515	48	11855	3.26045	0.0185413	0.000137603	0.00535406
GOTERM_BP_ALL	GO:0009132~nucleoside diphosphate metabolic process	20	0.992556	4.8211e-05	101098666, 101093653, 101085900, 101094295, 101094834, 101099515, 101082360, 101088852, 101099081, 101089344, 101098403, 101097025, 101095698, 493876, 101081547, 101095211, 101093622, 101087208, 101091162, 101082824	1515	57	11855	2.74564	0.282124	0.00168969	0.0947808
GOTERM_BP_ALL	GO:0009135~purine nucleoside diphosphate metabolic process	20	0.992556	2.72223e-06	101098666, 101093653, 101085900, 101094295, 101094834, 101099515, 101082360, 101088852, 101099081, 101089344, 101098403, 101097025, 101095698, 493876, 101081547, 101095211, 101093622, 101087208, 101091162, 101082824	1515	48	11855	3.26045	0.0185413	0.000137603	0.00535406
GOTERM_BP_ALL	GO:0009141~nucleoside triphosphate metabolic process	61	3.0273	8.61824e-15	101097110, 101093653, 101081858, 101101332, 101084188, 101088700, 101099081, 101095211, 101091162, 101101674, 101098666, 101092868, 101091411, 101085900, 101094834, 101094295, 101100487, 101088852, 101082360, 101093259, 101081547, 101097006, 101097080, 101097436, 101094103, 101099515, 101087245, 101080547, 493876, 101094004, 101089914, 105261186, 101093622, 101087076, 101087208, 101091723, 101082…	1515	166	11855	2.87548	5.95357e-11	2.28983e-12	1.70308e-11
GOTERM_BP_ALL	GO:0009142~nucleoside triphosphate biosynthetic process	24	1.19107	2.0446e-08	101101674, 101087259, 101097110, 101097436, 101093653, 101091411, 101080693, 101101332, 101100487, 101101262, 101085528, 101088700, 101084188, 101087245, 101086026, 101080547, 101082117, 101093259, 101097006, 105261186, 101085175, 101097080, 101082824, 101088196	1515	52	11855	3.61158	0.000140556	1.71422e-06	4.02141e-05
GOTERM_BP_ALL	GO:0009144~purine nucleoside triphosphate metabolic process	58	2.87841	4.44721e-15	101097110, 101093653, 101081858, 101101332, 101088700, 101099081, 101095211, 101091162, 101101674, 101092868, 101091411, 101098666, 101085900, 101094834, 101094295, 101100487, 101082360, 101088852, 101093259, 101081547, 101097006, 101097080, 101097436, 101099515, 101087245, 101080547, 493876, 101094004, 101089914, 105261186, 101093622, 101087076, 101087208, 101091723, 101082824, 101088196, 101089…	1515	151	11855	3.00566	3.05311e-11	1.32749e-12	8.73746e-12
GOTERM_BP_ALL	GO:0009145~purine nucleoside triphosphate biosynthetic process	21	1.04218	1.27763e-08	101101674, 101087259, 101097110, 101097436, 101091411, 101080693, 101101332, 101100487, 101085528, 101088700, 101087245, 101086026, 101080547, 101082117, 101093259, 101097006, 105261186, 101085175, 101097080, 101082824, 101088196	1515	40	11855	4.10817	8.78334e-05	1.11186e-06	2.5129e-05
GOTERM_BP_ALL	GO:0009150~purine ribonucleotide metabolic process	69	3.42432	6.49951e-08	101097110, 101093653, 101081858, 101101332, 101087772, 101100390, 101085644, 101087744, 101088700, 101099081, 101082449, 101095211, 101091162, 101080290, 101101674, 101098666, 101092868, 101091411, 101085900, 101094834, 101094295, 101100487, 101084705, 101081554, 101088852, 101082360, 101093259, 101081547, 554348, 101097006, 101097080, 101097436, 101099515, 101087245, 101080547, 493876, 101094004…	1515	279	11855	1.93524	0.000446742	4.75362e-06	0.000127835
GOTERM_BP_ALL	GO:0009152~purine ribonucleotide biosynthetic process	30	1.48883	0.00802652	101097110, 101093653, 101097436, 101101332, 101087772, 101100390, 101085644, 101088700, 101087245, 101082449, 101080547, 105261186, 101095942, 101082824, 101088196, 101101674, 101087259, 101091411, 101080693, 101100487, 101085528, 101084705, 101086026, 101097161, 101082117, 101093259, 101097006, 101085175, 554348, 101097080	1515	144	11855	1.63023	1	0.137011	14.6582
GOTERM_BP_ALL	GO:0009156~ribonucleoside monophosphate biosynthetic process	22	1.09181	1.15529e-06	101101674, 101087259, 101097110, 101097436, 101093653, 101091411, 101080693, 101087772, 101100487, 101085644, 101085528, 101084705, 101086786, 101088700, 101087245, 101086026, 101080547, 101093259, 101097006, 101086044, 101097080, 101082824	1515	54	11855	3.188	0.00791115	6.25383e-05	0.00227225
GOTERM_BP_ALL	GO:0009161~ribonucleoside monophosphate metabolic process	57	2.82878	5.0494e-14	101097110, 101093653, 101081858, 101087772, 101085644, 101087744, 101086786, 101088700, 101099081, 101095211, 101091162, 101101674, 101092868, 101091411, 101098666, 101085900, 101094834, 101094295, 101100487, 101084705, 101082360, 101088852, 101093259, 101081547, 101097006, 101097080, 101086044, 101097436, 101099515, 101087245, 101080547, 493876, 101094004, 101089914, 101093622, 101087076, 101087…	1515	154	11855	2.8963	3.47292e-10	1.19755e-11	9.93539e-11
GOTERM_BP_ALL	GO:0009163~nucleoside biosynthetic process	27	1.33995	3.54883e-06	101097110, 101097436, 101093653, 101101332, 101087744, 101085644, 101088700, 101087245, 101082449, 101080547, 105261186, 101088196, 101082824, 101101674, 101087259, 101091411, 101083245, 101080693, 101100487, 101085528, 101086026, 101082117, 101093259, 101088961, 101097006, 101085175, 101097080	1515	80	11855	2.64097	0.024103	0.000174258	0.00697975
GOTERM_BP_ALL	GO:0009165~nucleotide biosynthetic process	37	1.83623	0.00664017	101097686, 101097110, 101093653, 101097436, 101101332, 101087772, 101086816, 101100390, 101085644, 101086786, 101088700, 101087245, 101082449, 101080547, 101097343, 101081096, 105261186, 101098903, 101095942, 101082824, 101088196, 101087259, 101101674, 101091411, 101080693, 101100487, 101085528, 101084705, 101086026, 101082117, 101097161, 101093259, 101097006, 101085175, 554348, 101097080, 101086…	1515	186	11855	1.5566	1	0.118851	12.2815
GOTERM_BP_ALL	GO:0009167~purine ribonucleoside monophosphate metabolic process	55	2.72953	1.22061e-13	101097110, 101093653, 101081858, 101087772, 101085644, 101087744, 101088700, 101099081, 101095211, 101091162, 101101674, 101092868, 101091411, 101098666, 101085900, 101094834, 101094295, 101100487, 101084705, 101082360, 101088852, 101093259, 101081547, 101097006, 101097080, 101097436, 101099515, 101087245, 101080547, 493876, 101094004, 101089914, 101093622, 101087076, 101087208, 101091723, 101082…	1515	148	11855	2.90797	8.38843e-10	2.39669e-11	2.39986e-10
GOTERM_BP_ALL	GO:0009168~purine ribonucleoside monophosphate biosynthetic process	20	0.992556	2.72223e-06	101101674, 101087259, 101097110, 101097436, 101091411, 101093653, 101080693, 101087772, 101100487, 101085644, 101085528, 101084705, 101088700, 101087245, 101086026, 101080547, 101093259, 101097006, 101097080, 101082824	1515	48	11855	3.26045	0.0185413	0.000137603	0.00535406
GOTERM_BP_ALL	GO:0009179~purine ribonucleoside diphosphate metabolic process	20	0.992556	2.72223e-06	101098666, 101093653, 101085900, 101094295, 101094834, 101099515, 101082360, 101088852, 101099081, 101089344, 101098403, 101097025, 101095698, 493876, 101081547, 101095211, 101093622, 101087208, 101091162, 101082824	1515	48	11855	3.26045	0.0185413	0.000137603	0.00535406
GOTERM_BP_ALL	GO:0009185~ribonucleoside diphosphate metabolic process	20	0.992556	5.56843e-06	101098666, 101093653, 101085900, 101094295, 101094834, 101099515, 101082360, 101088852, 101099081, 101089344, 101098403, 101097025, 101095698, 493876, 101081547, 101095211, 101093622, 101087208, 101091162, 101082824	1515	50	11855	3.13003	0.0375595	0.000258636	0.0109517
GOTERM_BP_ALL	GO:0009199~ribonucleoside triphosphate metabolic process	57	2.82878	6.88701e-15	101097110, 101093653, 101081858, 101101332, 101088700, 101099081, 101095211, 101091162, 101101674, 101092868, 101091411, 101098666, 101085900, 101094834, 101094295, 101100487, 101082360, 101088852, 101093259, 101081547, 101097006, 101097080, 101097436, 101099515, 101087245, 101080547, 493876, 101094004, 101089914, 105261186, 101093622, 101087076, 101087208, 101091723, 101082824, 101088196, 101089…	1515	148	11855	3.01371	4.73233e-11	1.89293e-12	1.35336e-11
GOTERM_BP_ALL	GO:0009201~ribonucleoside triphosphate biosynthetic process	21	1.04218	3.69145e-08	101101674, 101087259, 101097110, 101097436, 101091411, 101080693, 101101332, 101100487, 101085528, 101088700, 101087245, 101086026, 101080547, 101082117, 101093259, 101097006, 105261186, 101085175, 101097080, 101082824, 101088196	1515	42	11855	3.91254	0.000253755	2.95101e-06	7.26049e-05
GOTERM_BP_ALL	GO:0009205~purine ribonucleoside triphosphate metabolic process	57	2.82878	2.44027e-15	101097110, 101093653, 101081858, 101101332, 101088700, 101099081, 101095211, 101091162, 101101674, 101092868, 101091411, 101098666, 101085900, 101094834, 101094295, 101100487, 101082360, 101088852, 101093259, 101081547, 101097006, 101097080, 101097436, 101099515, 101087245, 101080547, 493876, 101094004, 101089914, 105261186, 101093622, 101087076, 101087208, 101091723, 101082824, 101088196, 101089…	1515	145	11855	3.07607	1.67921e-11	7.63278e-13	4.80727e-12
GOTERM_BP_ALL	GO:0009206~purine ribonucleoside triphosphate biosynthetic process	21	1.04218	7.25612e-09	101101674, 101087259, 101097110, 101097436, 101091411, 101080693, 101101332, 101100487, 101085528, 101088700, 101087245, 101086026, 101080547, 101082117, 101093259, 101097006, 105261186, 101085175, 101097080, 101082824, 101088196	1515	39	11855	4.21351	4.98846e-05	6.65144e-07	1.42716e-05
GOTERM_BP_ALL	GO:0009209~pyrimidine ribonucleoside triphosphate biosynthetic process	5	0.248139	0.0416952	101082117, 101101332, 105261186, 101085175, 101088196	1515	11	11855	3.55686	1	0.434906	56.728
GOTERM_BP_ALL	GO:0009251~glucan catabolic process	6	0.297767	0.0048772	101091099, 101089364, 101086359, 101086077, 101100836, 101088852	1515	10	11855	4.69505	1	0.0949283	9.16827
GOTERM_BP_ALL	GO:0009256~10-formyltetrahydrofolate metabolic process	3	0.148883	0.0447426	101088592, 101086816, 101091432	1515	3	11855	7.82508	1	0.450248	59.3557
GOTERM_BP_ALL	GO:0009259~ribonucleotide metabolic process	69	3.42432	2.06384e-07	101097110, 101093653, 101081858, 101101332, 101087772, 101100390, 101085644, 101087744, 101088700, 101099081, 101082449, 101095211, 101091162, 101080290, 101101674, 101098666, 101092868, 101091411, 101085900, 101094834, 101094295, 101100487, 101084705, 101081554, 101088852, 101082360, 101093259, 101081547, 554348, 101097006, 101097080, 101097436, 101099515, 101087245, 101080547, 493876, 101094004…	1515	287	11855	1.88129	0.00141788	1.35132e-05	0.000405924
GOTERM_BP_ALL	GO:0009260~ribonucleotide biosynthetic process	30	1.48883	0.014018	101097110, 101093653, 101097436, 101101332, 101087772, 101100390, 101085644, 101088700, 101087245, 101082449, 101080547, 105261186, 101095942, 101082824, 101088196, 101101674, 101087259, 101091411, 101080693, 101100487, 101085528, 101084705, 101086026, 101097161, 101082117, 101093259, 101097006, 101085175, 554348, 101097080	1515	150	11855	1.56502	1	0.205892	24.2448
GOTERM_BP_ALL	GO:0009611~response to wounding	50	2.48139	0.0105997	101092790, 493668, 101089120, 101095493, 101093022, 554341, 101095261, 101082047, 101087625, 101091804, 101097882, 101098303, 101084411, 101090543, 101099632, 101080415, 493875, 101087102, 101081746, 101090640, 101090463, 101096985, 101092050, 101089516, 101093983, 101082861, 101086433, 101081453, 101090997, 101089215, 493698, 101098319, 101092159, 101080593, 101080534, 101099290, 101093785, 1010…	1515	277	11855	1.41247	1	0.168127	18.9086
GOTERM_BP_ALL	GO:0009653~anatomical structure morphogenesis	275	13.6476	0.00282601	101097986, 101082048, 101087051, 554340, 101088410, 101098204, 101082047, 101090494, 101087777, 101082691, 101098303, 101092216, 101081090, 101089434, 101081683, 101094474, 101096469, 101085247, 101088934, 101082410, 101089439, 554338, 101095353, 727689, 101097996, 101094874, 101099858, 101098476, 101092776, 101098180, 101085837, 101082238, 101084694, 101094869, 101088948, 101095439, 101090091, 1…	1515	1852	11855	1.16193	1	0.0610241	5.41411
GOTERM_BP_ALL	GO:0009799~specification of symmetry	21	1.04218	0.0058762	101096284, 101094222, 101091923, 101088848, 101086145, 101082916, 101086851, 101087891, 101082005, 101099037, 101095486, 101083042, 101098012, 101092836, 101097342, 101087691, 101093306, 101096469, 101084760, 101084221, 101080991	1515	87	11855	1.88881	1	0.109022	10.945
GOTERM_BP_ALL	GO:0009855~determination of bilateral symmetry	21	1.04218	0.00512524	101096284, 101094222, 101091923, 101088848, 101086145, 101082916, 101086851, 101087891, 101082005, 101099037, 101095486, 101083042, 101098012, 101092836, 101097342, 101087691, 101093306, 101096469, 101084760, 101084221, 101080991	1515	86	11855	1.91078	1	0.0981384	9.61254
GOTERM_BP_ALL	GO:0009894~regulation of catabolic process	55	2.72953	0.0102776	101080871, 101098204, 101090494, 677873, 101099081, 751821, 101087224, 101089431, 751618, 101091537, 101089536, 101088797, 101097365, 101094305, 101092868, 101091411, 101089665, 101101538, 101094834, 101094772, 101099858, 101080636, 101095825, 101091976, 101086975, 101081202, 101084592, 101096043, 101084935, 101084753, 768258, 101081278, 101093022, 101091319, 101092338, 101100476, 101084580, 1010…	1515	310	11855	1.38832	1	0.163812	18.3877
GOTERM_BP_ALL	GO:0009895~negative regulation of catabolic process	21	1.04218	0.0321493	101092868, 101093022, 101098204, 101101538, 101099858, 101099542, 101095825, 101091976, 101086975, 101082637, 101092338, 101095698, 101087224, 101089431, 101084592, 101095992, 101086362, 101085720, 101086680, 101084753, 101097365	1515	102	11855	1.61105	1	0.37014	47.4137
GOTERM_BP_ALL	GO:0009913~epidermal cell differentiation	25	1.24069	0.00618921	101087624, 101091236, 101082066, 101099981, 101098612, 101091804, 101098303, 101091185, 101099207, 101091165, 101091416, 101098382, 493875, 101101277, 101101232, 101087822, 100135766, 101092552, 101100915, 101094772, 101098476, 101093306, 101091686, 101094501, 101087501	1515	111	11855	1.76241	1	0.113891	11.4949
GOTERM_BP_ALL	GO:0009987~cellular process	1402	69.5782	0.00281425	101095457, 101081858, 101093346, 101083948, 101090870, 101098303, 101098175, 101092216, 101098306, 101098309, 101092221, 101081090, 101081683, 101092226, 101081096, 101098171, 101084080, 101089931, 101091249, 101092883, 101084075, 101092868, 101092869, 101084074, 101081869, 101092208, 101093351, 101100679, 101098189, 101098579, 101092210, 101084279, 101098180, 101095249, 101097474, 101095439, 101…	1515	10742	11855	1.0213	1	0.0609689	5.39217
GOTERM_BP_ALL	GO:0009988~cell-cell recognition	9	0.44665	0.043864	101083059, 101084051, 100101123, 101093438, 101097910, 101080777, 101099385, 101101209, 101094196	1515	32	11855	2.2008	1	0.446096	58.6141
GOTERM_BP_ALL	GO:0010035~response to inorganic substance	36	1.7866	0.0096554	493668, 101096835, 101091804, 101092640, 101087917, 101099632, 101082624, 101099102, 101089635, 101095377, 101088618, 101090655, 101090640, 101096985, 101084765, 101080313, 101093033, 101092868, 101086474, 101090575, 101101538, 101082935, 101096541, 101092934, 101095526, 101084439, 101098476, 101093259, 101093891, 101099589, 101094667, 101092680, 101091216, 101095391, 101085863, 101091404	1515	184	11855	1.53099	1	0.156839	17.3726
GOTERM_BP_ALL	GO:0010256~endomembrane system organization	92	4.56576	5.52247e-10	101091118, 101088843, 101081858, 101091804, 101097257, 101082005, 101083739, 100127113, 101096079, 101093695, 101095208, 751821, 101092668, 101089434, 101100419, 101101277, 101082765, 101091537, 100135766, 101082285, 101085103, 101088797, 101082410, 554338, 101097298, 101082861, 101081453, 101088039, 101085842, 101090509, 101080833, 101093783, 101093156, 101095016, 101092310, 101085989, 101090215…	1515	376	11855	1.91465	3.79669e-06	5.75257e-08	1.08618e-06
GOTERM_BP_ALL	GO:0010388~cullin deneddylation	7	0.347395	0.000255724	101092084, 101085203, 101098232, 101083858, 101081265, 101088133, 101081015	1515	9	11855	6.08618	0.827667	0.00742285	0.50177
GOTERM_BP_ALL	GO:0010467~gene expression	445	22.0844	0.0083912	101098981, 101098204, 101093346, 101081777, 101090494, 101098175, 101092216, 101081395, 101098309, 101090724, 101089931, 101091249, 101095353, 101084075, 101092355, 101092868, 101084940, 101092869, 101082228, 101092208, 101100679, 101098579, 101092210, 101098180, 101084935, 101088948, 101097474, 101097472, 101097338, 101095571, 101092898, 101095435, 101098327, 101097342, 101087384, 101082262, 101…	1515	3168	11855	1.09917	1	0.141748	15.2732
GOTERM_BP_ALL	GO:0010498~proteasomal protein catabolic process	51	2.53102	0.0139722	101087051, 101092368, 101095457, 101098204, 101099017, 101098797, 101094427, 101087224, 101089431, 101097360, 101094025, 101082249, 101093453, 101092883, 101097365, 101085106, 101086733, 101091411, 101092868, 101084323, 101099858, 101080636, 101090224, 101095825, 101091643, 101091976, 101086975, 101081202, 101084592, 101081546, 101090647, 101100120, 101095435, 101100851, 101092338, 101098564, 101…	1515	288	11855	1.38569	1	0.20616	24.1755
GOTERM_BP_ALL	GO:0010501~RNA secondary structure unwinding	14	0.694789	0.000972166	101086581, 101092208, 101098175, 101090417, 101098327, 101080643, 101093265, 101083847, 101099414, 101094465, 101084935, 101086325, 101100939, 101092088	1515	40	11855	2.73878	0.998753	0.0245519	1.89485
GOTERM_BP_ALL	GO:0010596~negative regulation of endothelial cell migration	8	0.397022	0.0483623	101089823, 101089803, 101080593, 101087664, 101081641, 101090640, 101101236, 101084011	1515	27	11855	2.31854	1	0.47366	62.2801
GOTERM_BP_ALL	GO:0010608~posttranscriptional regulation of gene expression	56	2.77916	5.062e-06	101086581, 101098942, 101097257, 101098175, 101090417, 101087902, 101085997, 101088596, 101088597, 101080497, 101096038, 101099171, 101089665, 101084940, 101100158, 101094402, 101092208, 101091455, 101086933, 101090831, 101080467, 101096046, 101096043, 101084419, 101084935, 101091585, 101081773, 493668, 101098152, 101083449, 101099386, 101098327, 101096055, 101101318, 101091416, 101101181, 101094…	1515	236	11855	1.8568	0.0342028	0.000241647	0.0099557
GOTERM_BP_ALL	GO:0010631~epithelial cell migration	30	1.48883	0.0364487	101088843, 101089823, 101098801, 101091824, 101084416, 101084411, 751821, 101091165, 101092338, 101100378, 101101232, 101090640, 101082410, 101081076, 101101236, 101092050, 101086433, 101100985, 101099994, 101095171, 101080593, 101081641, 101093785, 101084011, 101085658, 101096541, 101089803, 101087687, 101094501, 101087664	1515	162	11855	1.44909	1	0.397993	51.8226
GOTERM_BP_ALL	GO:0010632~regulation of epithelial cell migration	23	1.14144	0.0390762	101088843, 101086433, 101089823, 101099994, 101100985, 101098801, 101091824, 101095171, 101084416, 101080593, 101081641, 101084411, 101084011, 101085658, 101096541, 101100378, 101089803, 101087687, 101087664, 101094501, 101090640, 101082410, 101101236	1515	117	11855	1.53826	1	0.416929	54.3418
GOTERM_BP_ALL	GO:0010633~negative regulation of epithelial cell migration	11	0.545906	0.0123891	101089823, 101099994, 101098801, 101089803, 101087687, 101080593, 101087664, 101081641, 101090640, 101101236, 101084011	1515	36	11855	2.391	1	0.18947	21.745
GOTERM_BP_ALL	GO:0010638~positive regulation of organelle organization	83	4.11911	0.000102436	101083059, 101085911, 101080871, 101095457, 101095494, 101098659, 101088700, 101093695, 101084410, 101099773, 101081009, 101101277, 101082765, 101081438, 101101236, 101089177, 101084765, 101092050, 101084075, 101089755, 101089665, 100101123, 101099994, 101093438, 101099858, 101080833, 101083089, 101101209, 101088035, 101095279, 101082749, 101086975, 101092776, 101098531, 101096046, 101084592, 101…	1515	430	11855	1.51042	0.505536	0.00327037	0.201282
GOTERM_BP_ALL	GO:0010639~negative regulation of organelle organization	38	1.88586	0.0444919	101088843, 101084952, 101095494, 101085934, 101091824, 101092898, 101093300, 101097481, 101081683, 101094904, 101100378, 101097803, 101083741, 101092031, 101087076, 101098072, 101081311, 101086199, 101092050, 101081453, 101093033, 101096843, 101085842, 101095425, 101099994, 101084074, 101082385, 101090785, 101092776, 101093856, 101088372, 101084592, 101091585, 101099589, 101092584, 101093542, 101…	1515	219	11855	1.35778	1	0.448983	59.1453
GOTERM_BP_ALL	GO:0010833~telomere maintenance via telomere lengthening	14	0.694789	0.00587448	101083059, 100101123, 101093438, 101081264, 101099385, 101101209, 101097342, 101100378, 101096046, 101091508, 101097910, 101092031, 101091585, 101080777	1515	48	11855	2.28232	1	0.109286	10.942
GOTERM_BP_ALL	GO:0010870~positive regulation of receptor biosynthetic process	4	0.198511	0.0489047	101088165, 101099228, 101099911, 101098309	1515	7	11855	4.47148	1	0.476893	62.7007
GOTERM_BP_ALL	GO:0010927~cellular component assembly involved in morphogenesis	66	3.27543	2.16572e-10	101084624, 101097986, 101082048, 101094222, 101090662, 101083332, 101091807, 101088848, 101082005, 101099574, 101092836, 751821, 101092668, 101096693, 101086344, 101089434, 101096469, 101084760, 100135766, 101089439, 101096284, 101082861, 101081453, 101095586, 101094874, 101091205, 101083089, 101098043, 101093306, 101093856, 101087503, 101093957, 101095439, 101090091, 101091923, 101088536, 101090…	1515	230	11855	2.24546	1.48893e-06	2.36339e-08	4.25964e-07
GOTERM_BP_ALL	GO:0010950~positive regulation of endopeptidase activity	18	0.8933	0.00929107	101091411, 101089823, 101084164, 101098805, 101090425, 101090417, 101096541, 101087657, 101086975, 101095698, 101092776, 101081202, 101100476, 101084419, 101093522, 101101031, 768258, 101080991	1515	73	11855	1.92947	1	0.152806	16.7727
GOTERM_BP_ALL	GO:0010952~positive regulation of peptidase activity	18	0.8933	0.0138967	101091411, 101089823, 101084164, 101098805, 101090425, 101090417, 101096541, 101087657, 101086975, 101095698, 101092776, 101081202, 101100476, 101084419, 101093522, 101101031, 768258, 101080991	1515	76	11855	1.85331	1	0.206037	24.0612
GOTERM_BP_ALL	GO:0010970~establishment of localization by movement along microtubule	22	1.09181	0.000327017	101087312, 101084624, 101098168, 101096515, 101083332, 101099822, 101091804, 101082487, 101082005, 101099574, 101091319, 101098043, 101092693, 101093306, 101084533, 101084760, 101101185, 101084822, 101096430, 100135766, 101090091, 101080991	1515	75	11855	2.29536	0.894454	0.00928692	0.641231
GOTERM_BP_ALL	GO:0014002~astrocyte development	8	0.397022	0.00218523	101084164, 101091951, 101089136, 101082047, 101084419, 101081938, 493698, 751104	1515	16	11855	3.91254	1	0.0497048	4.21145
GOTERM_BP_ALL	GO:0015031~protein transport	180	8.933	2.27165e-06	101084624, 101096515, 493846, 101095457, 101090929, 101090493, 101080666, 101090494, 101092216, 101083737, 101091441, 101083375, 101084523, 101092668, 101099632, 101085446, 101100419, 101081009, 101089434, 101083741, 101089431, 101098389, 101084822, 101091537, 101088285, 101087369, 101082249, 554338, 101092868, 101084323, 101085842, 101090509, 100101124, 101090401, 101086975, 101097784, 101081202…	1515	1017	11855	1.38497	0.0154963	0.000115679	0.00446788
GOTERM_BP_ALL	GO:0015672~monovalent inorganic cation transport	45	2.23325	1.23596e-05	101098207, 101097110, 493668, 101091236, 101096375, 101097436, 101081858, 101098221, 101083636, 101088700, 101087245, 101081815, 101084001, 101080547, 101092693, 101090743, 101088797, 101091723, 101101415, 101087259, 101080313, 101101674, 101081453, 101092868, 101084051, 101100487, 101100771, 101085528, 101092982, 101083695, 101101208, 101081621, 101093135, 101096785, 101098295, 101080733, 101101…	1515	180	11855	1.95627	0.0814628	0.000505663	0.0243066
GOTERM_BP_ALL	GO:0015980~energy derivation by oxidation of organic compounds	43	2.134	8.39702e-08	493962, 751515, 101098152, 101093146, 101084188, 101100836, 101095266, 101094004, 101089635, 101101395, 101086077, 101100374, 101089240, 751618, 101089914, 101080765, 751619, 101085721, 751617, 101082315, 101096985, 101089499, 101091099, 101093033, 101092868, 101091411, 101085842, 101088421, 101082385, 101088527, 101088852, 101086359, 101096029, 101089364, 101093259, 101093891, 101093395, 1010984…	1515	142	11855	2.36957	0.000577128	6.01347e-06	0.000165156
GOTERM_BP_ALL	GO:0015985~energy coupled proton transport, down electrochemical gradient	11	0.545906	0.0001037	101087259, 101101674, 101097110, 101097436, 101097006, 101100487, 101085528, 101088700, 101087245, 101097080, 101080547	1515	21	11855	4.09885	0.509815	0.00328019	0.203764
GOTERM_BP_ALL	GO:0015986~ATP synthesis coupled proton transport	11	0.545906	0.0001037	101087259, 101101674, 101097110, 101097436, 101097006, 101100487, 101085528, 101088700, 101087245, 101097080, 101080547	1515	21	11855	4.09885	0.509815	0.00328019	0.203764
GOTERM_BP_ALL	GO:0015988~energy coupled proton transmembrane transport, against electrochemical gradient	18	0.8933	2.6535e-08	101101674, 101097110, 101096375, 101100487, 101100771, 101083695, 101101208, 101083636, 101087245, 101081815, 101084001, 101096785, 101098295, 101095225, 101092601, 101091723, 101097080, 101091583	1515	31	11855	4.5436	0.000182412	2.14621e-06	5.21902e-05
GOTERM_BP_ALL	GO:0015991~ATP hydrolysis coupled proton transport	18	0.8933	2.6535e-08	101101674, 101097110, 101096375, 101100487, 101100771, 101083695, 101101208, 101083636, 101087245, 101081815, 101084001, 101096785, 101098295, 101095225, 101092601, 101091723, 101097080, 101091583	1515	31	11855	4.5436	0.000182412	2.14621e-06	5.21902e-05
GOTERM_BP_ALL	GO:0015992~proton transport	28	1.38958	3.59711e-11	101091236, 101097110, 101097436, 101096375, 101083636, 101088700, 101087245, 101084001, 101081815, 101080547, 101090743, 101091723, 101101674, 101087259, 101092868, 101100487, 101100771, 101085528, 101101208, 101083695, 101098295, 101096785, 101097006, 101099589, 101095225, 101092601, 101097080, 101091583	1515	54	11855	4.05745	2.47301e-07	4.33862e-09	7.07496e-08
GOTERM_BP_ALL	GO:0016042~lipid catabolic process	36	1.7866	0.00626307	101083277, 101094144, 101100069, 101087777, 101086880, 101092794, 101091627, 101096919, 101084701, 101088778, 101098863, 101097759, 101095845, 101089942, 751618, 100135766, 101081076, 101097408, 554338, 493928, 101081106, 101083342, 101088421, 101082033, 101081824, 101095583, 101089898, 101082442, 101085959, 101093730, 101092958, 101084279, 101091840, 101086680, 101085254, 101099908	1515	179	11855	1.57376	1	0.114562	11.6242
GOTERM_BP_ALL	GO:0016043~cellular component organization	680	33.7469	2.047e-20	101098207, 101082048, 101098981, 101092367, 101095457, 101090493, 101095551, 101098204, 101081858, 101082047, 101090494, 101090926, 101092216, 101098306, 101081395, 101096079, 101081090, 101089434, 101081683, 101092226, 101084080, 101088934, 101091249, 101098072, 101082249, 101089439, 101084075, 101092868, 102901065, 101092869, 101084074, 101081869, 101092208, 101093211, 101099090, 101100679, 101…	1515	4065	11855	1.30899	1.40731e-16	1.27938e-17	4.02613e-17
GOTERM_BP_ALL	GO:0016050~vesicle organization	34	1.68734	0.0245928	101088845, 101093022, 101085934, 101101473, 101088905, 101083737, 101092668, 101099064, 101081376, 101093361, 493875, 101082765, 101100888, 101089536, 101091537, 101088285, 100135766, 101100915, 101099148, 101087312, 101099858, 101092172, 101099290, 101095016, 101087882, 101095279, 101100344, 101088764, 101097492, 101085959, 101085880, 101094869, 102901684, 101092061	1515	183	11855	1.45384	1	0.307986	38.722
GOTERM_BP_ALL	GO:0016052~carbohydrate catabolic process	26	1.29032	1.38316e-06	101083277, 101097231, 101099515, 101100836, 101099081, 493876, 101086077, 101095211, 101093622, 101087208, 101091162, 493928, 101091099, 101098666, 101085900, 101094834, 101094295, 101088852, 101082360, 101089344, 101097025, 101098403, 101089364, 101086359, 101095698, 101081547	1515	72	11855	2.82572	0.00946418	7.31454e-05	0.00272043
GOTERM_BP_ALL	GO:0016053~organic acid biosynthetic process	31	1.53846	0.0174898	101094144, 101093325, 101100069, 100270775, 101083948, 101086816, 101090490, 101090803, 101090160, 101084111, 101091601, 101091102, 101081076, 101086616, 100422779, 101081050, 101092868, 101081761, 101101538, 101082033, 101082916, 101090936, 101097525, 101088505, 101091464, 101085179, 101088961, 101086680, 101089349, 101085155, 101090647	1515	159	11855	1.52565	1	0.241911	29.3223
GOTERM_BP_ALL	GO:0016054~organic acid catabolic process	34	1.68734	7.7949e-05	101091272, 101094144, 101100069, 101089769, 101086880, 101092794, 101090910, 101084701, 101101390, 101088778, 101090160, 101081096, 101097759, 101089942, 554338, 101081106, 101080519, 101101538, 101088421, 101081824, 101095583, 101090776, 101089898, 101098404, 101091464, 101082442, 101093730, 101084279, 101081048, 101088238, 101091840, 101086680, 101085254, 101085155	1515	131	11855	2.03094	0.414869	0.00254875	0.153202
GOTERM_BP_ALL	GO:0016071~mRNA metabolic process	81	4.01985	5.36568e-08	101091118, 101098614, 101083431, 101093790, 101086581, 101091688, 101081777, 101098801, 101098942, 101090494, 101089840, 101081543, 101084148, 101087902, 101088597, 101086208, 101091795, 101089533, 101089931, 101093553, 101080313, 101096561, 101084940, 101089665, 101099911, 101099707, 101080677, 101084133, 101081822, 101100012, 101100679, 101083847, 101089628, 101097645, 101096046, 101096043, 101…	1515	346	11855	1.83188	0.000368823	4.00967e-06	0.000105534
GOTERM_BP_ALL	GO:0016192~vesicle-mediated transport	150	7.44417	4.07396e-08	101080871, 493846, 554340, 101090929, 101090493, 101088410, 101082691, 101101473, 101083737, 101083375, 101092668, 101099632, 101085446, 101089434, 101101277, 102899095, 101097793, 101082765, 101089536, 101091537, 101088285, 101087369, 101090323, 101089336, 101082410, 554338, 101080867, 101099995, 101099994, 101099858, 101094942, 101100344, 101097649, 101090215, 101088764, 101081202, 101088372, 1…	1515	766	11855	1.53233	0.000280045	3.21936e-06	8.01283e-05
GOTERM_BP_ALL	GO:0016197~endosomal transport	32	1.58809	0.0168496	101080871, 101088845, 101084953, 493846, 101090493, 101088720, 101101527, 101083737, 101087341, 101081376, 101089434, 101099592, 101086222, 101091537, 101087369, 101088285, 101092519, 101101415, 101081257, 101088039, 101099995, 101094966, 101081478, 101093783, 101087882, 101085959, 101080483, 101084533, 101101306, 101094869, 101081183, 101090715	1515	165	11855	1.51759	1	0.236001	28.411
GOTERM_BP_ALL	GO:0016458~gene silencing	28	1.38958	0.00038449	101088165, 101085717, 101086581, 101092898, 101098942, 101086190, 101093900, 101085975, 101101181, 101096808, 101086325, 101086222, 101101494, 101099624, 101093519, 101089665, 101080814, 101085206, 101082385, 101095750, 101080577, 101098601, 101092025, 101095698, 101081546, 101084935, 101094019, 101081066	1515	108	11855	2.02873	0.928915	0.0107771	0.753524
GOTERM_BP_ALL	GO:0016482~cytosolic transport	24	1.19107	0.00160506	101080871, 101088845, 101099995, 101088720, 101081478, 101101527, 101096746, 101083737, 101087882, 101087341, 101089434, 101081376, 101099592, 101100378, 101085959, 101084533, 101087729, 101101306, 101087369, 101088285, 101081183, 101092519, 101090715, 101081257	1515	95	11855	1.97686	0.999984	0.0377487	3.11005
GOTERM_BP_ALL	GO:0016485~protein processing	29	1.43921	0.0172579	101081771, 101086921, 101082005, 101088700, 101098342, 101099555, 101099632, 101097676, 101087657, 101100378, 101100299, 101096469, 101092788, 101089499, 101097309, 101098069, 101080593, 101093785, 101096566, 101092934, 101085957, 101092210, 101095628, 101088372, 101080460, 101092680, 101087998, 101088948, 101101031	1515	146	11855	1.5543	1	0.240051	28.9935
GOTERM_BP_ALL	GO:0016525~negative regulation of angiogenesis	13	0.645161	0.0420193	101099915, 101096282, 101080593, 101081641, 101084011, 101086975, 101089803, 101094501, 101090640, 101101236, 101092552, 101095393, 101084561	1515	55	11855	1.84956	1	0.435578	57.015
GOTERM_BP_ALL	GO:0017014~protein nitrosylation	4	0.198511	0.0489047	101084164, 493876, 101084419, 101094061	1515	7	11855	4.47148	1	0.476893	62.7007
GOTERM_BP_ALL	GO:0017157~regulation of exocytosis	24	1.19107	0.0182995	101088535, 101099995, 101085934, 101088410, 101099994, 101099858, 101094942, 101081478, 101101527, 101086134, 101095279, 101092934, 101099632, 101097649, 101087935, 493875, 101085959, 101097793, 101091003, 101095993, 101085880, 101092680, 101100915, 101092061	1515	115	11855	1.63306	1	0.248238	30.4592
GOTERM_BP_ALL	GO:0018119~peptidyl-cysteine S-nitrosylation	4	0.198511	0.0489047	101084164, 493876, 101084419, 101094061	1515	7	11855	4.47148	1	0.476893	62.7007
GOTERM_BP_ALL	GO:0018149~peptide cross-linking	8	0.397022	0.0264375	101082066, 493875, 101098382, 101081746, 101098215, 101080534, 101101236, 101081052	1515	24	11855	2.60836	1	0.323681	40.9615
GOTERM_BP_ALL	GO:0018198~peptidyl-cysteine modification	7	0.347395	0.0266753	101092868, 101084164, 493876, 101097793, 101084419, 101094061, 101088618	1515	19	11855	2.88293	1	0.325524	41.2445
GOTERM_BP_ALL	GO:0019058~viral life cycle	38	1.88586	0.000153903	101087508, 493668, 101095571, 101085934, 101098151, 101086190, 101097257, 101099386, 101090417, 101099228, 101084111, 101084580, 101099917, 101096038, 101084663, 101100915, 101081079, 101087312, 101094273, 101091411, 101086733, 101085842, 101092172, 101092744, 101092208, 101095825, 101095279, 101085200, 101100344, 101097046, 101083111, 101084873, 101086975, 101085959, 101085880, 101088627, 102901…	1515	158	11855	1.88198	0.652909	0.00471282	0.302269
GOTERM_BP_ALL	GO:0019068~virion assembly	7	0.347395	0.0152097	101087312, 101083111, 101085934, 101092208, 102901684, 101100915, 101095279	1515	17	11855	3.22209	1	0.220041	26.0254
GOTERM_BP_ALL	GO:0019076~viral release from host cell	9	0.44665	0.0164419	101086975, 101085959, 101085934, 101084580, 101086190, 101084663, 101100915, 101100344, 101081079	1515	27	11855	2.60836	1	0.232843	27.8248
GOTERM_BP_ALL	GO:0019079~viral genome replication	14	0.694789	0.0287603	101095571, 101086733, 101091411, 101085842, 101092172, 101086190, 101090417, 101085200, 101100344, 101084111, 101088627, 101096038, 101093504, 101081079	1515	58	11855	1.88881	1	0.343927	43.6712
GOTERM_BP_ALL	GO:0019081~viral translation	5	0.248139	0.00673107	101094273, 101087508, 101086733, 101092744, 101099386	1515	7	11855	5.58934	1	0.12007	12.4392
GOTERM_BP_ALL	GO:0019362~pyridine nucleotide metabolic process	30	1.48883	1.93147e-09	101087122, 101099515, 101086867, 101099081, 493876, 101090743, 101081096, 101091167, 101095211, 101093622, 101080765, 101087208, 101091162, 101098066, 101099352, 101091411, 101098666, 101096246, 101085900, 101094834, 101094295, 101082360, 101088852, 101093135, 101089344, 101083034, 101097025, 101098403, 101095698, 101081547	1515	70	11855	3.35361	1.32788e-05	1.92448e-07	3.79891e-06
GOTERM_BP_ALL	GO:0019395~fatty acid oxidation	20	0.992556	0.000273611	101094144, 101100069, 101088421, 101081824, 101086880, 101092794, 101095583, 101089898, 101084701, 101082442, 101088778, 101084279, 101097759, 101089942, 101091840, 101085254, 101086680, 101086616, 554338, 101081106	1515	64	11855	2.44534	0.847613	0.0078736	0.536777
GOTERM_BP_ALL	GO:0019471~4-hydroxyproline metabolic process	4	0.198511	0.0489047	101096846, 101093082, 101090623, 101099917	1515	7	11855	4.47148	1	0.476893	62.7007
GOTERM_BP_ALL	GO:0019538~protein metabolic process	474	23.5236	8.62861e-06	101098981, 101092368, 101095457, 101098204, 101083948, 101090494, 101098303, 101098175, 101098309, 101090724, 101089431, 101082249, 101095353, 101092883, 727688, 101084075, 101092868, 101084940, 101092869, 101082228, 101081869, 101092208, 101093351, 101098579, 101081790, 101092210, 101101091, 101092776, 101084935, 101088948, 101097338, 101082066, 101091236, 101081278, 101095435, 101098327, 101097…	1515	3153	11855	1.17637	0.0575967	0.000375385	0.0169698
GOTERM_BP_ALL	GO:0019637~organophosphate metabolic process	115	5.7072	6.09635e-06	101081858, 101093346, 101101332, 101087772, 101085644, 101087744, 101086786, 101084188, 101099081, 101101277, 101093922, 101091167, 101081096, 101098903, 101091162, 101101674, 101098666, 101092868, 101085842, 101094295, 101082033, 101100487, 101084705, 101082360, 554348, 101086044, 101093220, 101094103, 101086816, 101099515, 101080547, 101097343, 101090743, 101095688, 101089914, 101087822, 101093…	1515	601	11855	1.49731	0.0410463	0.0002739	0.0119899
GOTERM_BP_ALL	GO:0019682~glyceraldehyde-3-phosphate metabolic process	5	0.248139	0.0121096	101083034, 101098066, 101093922, 101096246, 101085900	1515	8	11855	4.89068	1	0.187249	21.3081
GOTERM_BP_ALL	GO:0019693~ribose phosphate metabolic process	72	3.5732	4.27901e-08	101097110, 101093653, 101081858, 101101332, 101087772, 101100390, 101085644, 101087744, 101088700, 101099081, 101082449, 101095211, 101091162, 101080290, 101101674, 101098666, 101092868, 101091411, 101096246, 101085900, 101094834, 101094295, 101100487, 101084705, 101081554, 101088852, 101082360, 101083034, 101093259, 101081547, 554348, 101097006, 101097080, 101097436, 101099515, 101087245, 101080…	1515	293	11855	1.92289	0.000294139	3.30541e-06	8.41614e-05
GOTERM_BP_ALL	GO:0019725~cellular homeostasis	92	4.56576	0.00028028	101099843, 101096375, 101095261, 101090493, 101081858, 101101332, 101090494, 101091804, 101101544, 101084148, 101083636, 101088700, 101094528, 101093923, 101092636, 101088618, 101090655, 101095960, 101086694, 101097408, 101090463, 101091492, 101080936, 101081453, 101092729, 101101678, 101097245, 101101538, 101094295, 101083089, 101100771, 101083695, 101088852, 101097046, 101101441, 101098476, 101…	1515	502	11855	1.43408	0.854444	0.00803115	0.549826
GOTERM_BP_ALL	GO:0019752~carboxylic acid metabolic process	119	5.90571	4.35433e-13	751515, 101095551, 100270775, 101083948, 101093699, 101086880, 101090490, 101084188, 101099081, 101084111, 101092570, 101089942, 101086616, 101091162, 554338, 101081106, 101092868, 101098666, 101094295, 101101538, 101088421, 101082033, 101090936, 101082360, 101089898, 101084279, 101091840, 101085254, 101093325, 101082377, 101089769, 101086816, 101099515, 101088327, 101084701, 101085122, 101093944…	1515	480	11855	1.93997	2.99358e-09	6.80358e-11	8.56426e-10
GOTERM_BP_ALL	GO:0019941~modification-dependent protein catabolic process	74	3.67246	0.00487779	101092368, 101087051, 101095457, 101098204, 101099017, 101098797, 677873, 101094427, 101093248, 101090365, 101084967, 101087224, 101083741, 101089431, 101097360, 101094025, 101085089, 101082249, 101084663, 101093453, 101092883, 101085106, 101094305, 101088134, 101084323, 101092868, 101091411, 101086733, 101097403, 101093640, 101099858, 101095825, 101090224, 101091976, 101091643, 101086975, 101101…	1515	426	11855	1.35929	1	0.0946723	9.16934
GOTERM_BP_ALL	GO:0021591~ventricular system development	9	0.44665	0.00423538	101082861, 101086344, 101091923, 101101522, 101088848, 101082385, 101085175, 101101262, 101098012	1515	22	11855	3.20117	1	0.0846278	8.00908
GOTERM_BP_ALL	GO:0021680~cerebellar Purkinje cell layer development	8	0.397022	0.0264375	101096871, 101082861, 101091166, 101081600, 101089045, 101087822, 101091139, 101083630	1515	24	11855	2.60836	1	0.323681	40.9615
GOTERM_BP_ALL	GO:0021762~substantia nigra development	11	0.545906	0.00298984	101088481, 101092086, 101101425, 101094772, 101097006, 101093220, 101091855, 101099908, 101098237, 101084011, 101083630	1515	30	11855	2.8692	1	0.0638509	5.71928
GOTERM_BP_ALL	GO:0021782~glial cell development	13	0.645161	0.0153681	101092790, 101084164, 101091951, 101089136, 101100158, 101082047, 101084419, 101081938, 493698, 101091804, 751104, 101088505, 101092846	1515	48	11855	2.11929	1	0.221614	26.2592
GOTERM_BP_ALL	GO:0022406~membrane docking	13	0.645161	0.0475076	101096543, 101080871, 101095016, 101092668, 101093361, 101087935, 101085959, 101100888, 101088797, 101092552, 101092519, 101092061, 101099148	1515	56	11855	1.81654	1	0.46941	61.6081
GOTERM_BP_ALL	GO:0022411~cellular component disassembly	51	2.53102	0.0101407	101088843, 101100251, 101098204, 101081858, 101088003, 101097257, 101086134, 101096659, 101085997, 101097803, 101091795, 101090321, 101093553, 100135766, 101081311, 101098072, 101097365, 101094401, 101083089, 101090401, 101091455, 101096566, 101097046, 101093684, 101090785, 101098531, 101088372, 101081547, 101084592, 101096043, 101088627, 101084753, 101088948, 101088535, 101084952, 101097481, 101…	1515	283	11855	1.41017	1	0.162556	18.1655
GOTERM_BP_ALL	GO:0022604~regulation of cell morphogenesis	61	3.0273	0.0504296	101088843, 101100251, 101080871, 101089120, 101085911, 554340, 101088410, 101098801, 101091807, 101092216, 101101277, 101085247, 101084760, 101082765, 101081746, 100135766, 101082410, 101090463, 101097298, 101092050, 101082861, 101097996, 101094772, 101099858, 101086736, 101092159, 101093785, 101094258, 101099271, 101101441, 101092776, 101093856, 101085837, 101088948, 101099908, 101091236, 101101…	1515	382	11855	1.24956	1	0.486344	63.8595
GOTERM_BP_ALL	GO:0022607~cellular component assembly	366	18.1638	8.31892e-30	101097986, 101082048, 101098981, 101082408, 101095457, 101088410, 554341, 101090494, 101085644, 101092216, 101098306, 101081395, 101089434, 101096469, 101092226, 101084080, 101098072, 101082249, 101082410, 101089439, 554338, 101084075, 101097996, 101085842, 101090509, 101099995, 101094874, 101099994, 101099858, 101084074, 101092208, 101100012, 101100679, 101099090, 101090224, 101088627, 101084935…	1515	1668	11855	1.71701	5.71926e-26	2.85963e-26	1.6362e-26
GOTERM_BP_ALL	GO:0022613~ribonucleoprotein complex biogenesis	69	3.42432	1.09682e-05	101091118, 101094883, 101098981, 101082194, 101086581, 101080666, 101098801, 101090417, 101087902, 101091795, 101089533, 101093553, 101089177, 101090016, 101084075, 101089665, 101094296, 101096618, 101092208, 101101532, 101100012, 101100679, 101086933, 100169962, 101097645, 101096046, 101086828, 101088669, 101084935, 101091686, 101081773, 101100640, 101093907, 101091922, 101094807, 101083449, 101…	1515	319	11855	1.69257	0.0726341	0.000454156	0.0215706
GOTERM_BP_ALL	GO:0022618~ribonucleoprotein complex assembly	48	2.38213	4.27776e-08	101091118, 101098981, 101081773, 101086581, 101083449, 101093907, 101098801, 101082576, 101084996, 101099386, 101090417, 101087902, 101083352, 101088437, 101091795, 101089533, 101090225, 101082262, 101086325, 101093553, 101089177, 101090805, 101084075, 101094273, 101093986, 101089665, 101086455, 101089777, 100169947, 101096618, 101088016, 101092208, 101095658, 101091199, 101096746, 101100012, 101…	1515	164	11855	2.29027	0.000294053	3.342e-06	8.41368e-05
GOTERM_BP_ALL	GO:0022900~electron transport chain	18	0.8933	9.01048e-05	101093033, 101092868, 101082385, 101088527, 101093259, 101094004, 101089635, 101093382, 101089240, 101089914, 101093631, 101088238, 751619, 101100747, 751617, 101081808, 101096985, 101089499	1515	50	11855	2.81703	0.461786	0.0029179	0.177073
GOTERM_BP_ALL	GO:0022904~respiratory electron transport chain	16	0.794045	0.000223742	101093033, 101092868, 101093259, 101094004, 101089635, 101082385, 101089914, 101093631, 101100747, 751619, 101088238, 101088527, 751617, 101081808, 101096985, 101089499	1515	44	11855	2.84548	0.785275	0.0066376	0.439147
GOTERM_BP_ALL	GO:0030007~cellular potassium ion homeostasis	7	0.347395	0.0005701	101096785, 101096375, 101081858, 101100771, 101083695, 101083636, 101091583	1515	10	11855	5.47756	0.98017	0.0150811	1.11535
GOTERM_BP_ALL	GO:0030029~actin filament-based process	99	4.91315	4.29264e-08	101097986, 101089123, 101097252, 101098659, 554341, 101099846, 101098612, 101093695, 101096079, 101084410, 101088752, 101098382, 101101277, 101082765, 101082249, 101081311, 101098072, 101089755, 101085842, 101099994, 101099858, 101092159, 101088372, 101084419, 101092584, 101095439, 101089324, 101091236, 101100640, 101084952, 101091824, 101091623, 101082373, 101099064, 101087384, 101084580, 101081…	1515	450	11855	1.72152	0.000295076	3.2791e-06	8.44296e-05
GOTERM_BP_ALL	GO:0030030~cell projection organization	162	8.0397	5.32145e-07	101089121, 101084624, 101082048, 101096515, 101094222, 554340, 554341, 101088410, 101082047, 101090926, 101084416, 101083737, 101093695, 101092668, 101089434, 101101277, 101096469, 101091951, 101086242, 101084822, 101088934, 101089439, 101082410, 101088288, 101096284, 101087809, 101081600, 101094110, 101097996, 101085842, 101089755, 101099995, 101099994, 101094874, 101094942, 101081869, 101093156…	1515	876	11855	1.4471	0.00365182	3.15383e-05	0.00104664
GOTERM_BP_ALL	GO:0030031~cell projection assembly	86	4.26799	8.48796e-14	101084624, 101082048, 101085911, 101094222, 554341, 101083332, 101094167, 101088848, 101082005, 101099574, 101093695, 101092836, 101096693, 101092668, 101086344, 101089434, 101101277, 101096469, 101084760, 101089439, 101096284, 101082861, 101094110, 101085842, 101089755, 101097996, 101092454, 101099995, 101094874, 101099994, 101091205, 101094772, 101086736, 101098043, 101090785, 101093306, 101093…	1515	294	11855	2.28897	5.83908e-10	1.76942e-11	1.67044e-10
GOTERM_BP_ALL	GO:0030036~actin cytoskeleton organization	89	4.41687	1.67484e-07	101100251, 101097986, 101085911, 101089123, 101097252, 101098245, 101090662, 101098659, 554341, 101099846, 101098612, 101100390, 101098343, 101093695, 751821, 101084410, 101101277, 101088752, 101097803, 101082765, 100135766, 101098072, 101081311, 101082249, 101097298, 101092050, 101082861, 101081453, 101088039, 101095586, 101085842, 101089755, 101099994, 101094772, 101099858, 101086145, 101083089…	1515	402	11855	1.73242	0.00115079	1.14005e-05	0.000329415
GOTERM_BP_ALL	GO:0030041~actin filament polymerization	27	1.33995	0.000572559	101085911, 101084952, 101098152, 101098659, 101082020, 101091824, 101082373, 101093695, 101084410, 101097481, 101101277, 101097803, 101081311, 101098072, 101084688, 101096827, 101092050, 101084051, 101089755, 101087419, 101099994, 101086891, 101090785, 101084672, 101087729, 101088372, 101092584	1515	105	11855	2.01216	0.980503	0.0150876	1.12014
GOTERM_BP_ALL	GO:0030042~actin filament depolymerization	13	0.645161	0.000886462	101100251, 101097481, 101090785, 101084952, 101097803, 101098531, 101088372, 101083089, 101091531, 101081311, 101098072, 101087494, 101101415	1515	35	11855	2.90646	0.997751	0.0226608	1.72918
GOTERM_BP_ALL	GO:0030048~actin filament-based movement	14	0.694789	0.0070822	101082861, 493668, 101095586, 101088118, 101093785, 101096079, 101093135, 101092310, 101099064, 101085157, 101098382, 101092552, 101091710, 101093978	1515	49	11855	2.23574	1	0.124978	13.046
GOTERM_BP_ALL	GO:0030162~regulation of proteolysis	56	2.77916	0.0335298	101098204, 101090494, 101092640, 101090417, 101098342, 101087224, 101100299, 101091537, 101090463, 101095353, 101097365, 101092868, 101091411, 101097403, 101099858, 101095486, 101093785, 101080636, 101095825, 101091976, 101092210, 101086975, 101092776, 101081202, 101095628, 101088372, 101084592, 101080460, 101084419, 101087501, 101088948, 768258, 101081278, 101088165, 101089823, 101084164, 101091…	1515	338	11855	1.29646	1	0.380295	48.8695
GOTERM_BP_ALL	GO:0030163~protein catabolic process	111	5.50868	0.000144024	101087051, 101092368, 101080871, 101095457, 101098204, 101090494, 101099017, 101098797, 101081009, 101087224, 101083741, 101089431, 101094025, 101091537, 101089536, 101082249, 101092883, 101085106, 101084323, 101092868, 101099858, 101099992, 101090224, 101093684, 101091643, 101086975, 101101091, 101081202, 101084592, 101091823, 101081278, 101093022, 101100120, 101095435, 101100851, 101082262, 101…	1515	618	11855	1.40548	0.628511	0.00445059	0.282892
GOTERM_BP_ALL	GO:0030168~platelet activation	20	0.992556	0.000422427	101092790, 101086433, 101089215, 493698, 101087625, 101092159, 101097882, 101093785, 101084411, 101093057, 101090543, 101092934, 101099632, 101087935, 101082637, 101098453, 101092680, 101090463, 101092061, 101089516	1515	66	11855	2.37124	0.94524	0.0116914	0.827579
GOTERM_BP_ALL	GO:0030258~lipid modification	27	1.33995	0.00764115	101092355, 101094144, 101085842, 101100069, 101088421, 101081824, 101086880, 101092794, 101095583, 101089898, 101084701, 101082442, 101088214, 101088778, 101082728, 101084279, 101095688, 101097759, 101089942, 101095075, 101091840, 101086680, 101085254, 101081076, 101086616, 554338, 101081106	1515	125	11855	1.69022	1	0.133507	14.0038
GOTERM_BP_ALL	GO:0030317~sperm motility	14	0.694789	0.00257208	101089121, 101082048, 101091923, 101096375, 101094222, 101084950, 101101538, 101090056, 101098012, 101092836, 101098863, 101081547, 101087503, 101098261	1515	44	11855	2.4898	1	0.0571267	4.93924
GOTERM_BP_ALL	GO:0030433~ER-associated ubiquitin-dependent protein catabolic process	20	0.992556	0.000172737	101084323, 101091411, 101095435, 101098797, 101090224, 101091976, 101091643, 101089431, 101081202, 101086215, 101095992, 101097360, 101094025, 101086603, 101082249, 101093453, 101089349, 101090647, 101092883, 101098096	1515	62	11855	2.52422	0.695069	0.00521836	0.3392
GOTERM_BP_ALL	GO:0030518~intracellular steroid hormone receptor signaling pathway	19	0.942928	0.00834707	101092868, 101089665, 101097546, 101092004, 101098306, 101080636, 101097046, 101088597, 101099228, 101100378, 101085274, 101099414, 101083741, 101087384, 101087932, 554348, 101098261, 101099908, 101092244	1515	78	11855	1.90611	1	0.1414	15.199
GOTERM_BP_ALL	GO:0030832~regulation of actin filament length	33	1.63772	3.00145e-05	101085911, 101084952, 101098152, 101098659, 101082020, 101091824, 101082373, 101093695, 101084410, 101097481, 101101277, 101097803, 101098072, 101081311, 101084688, 101101415, 101096827, 101092050, 101084051, 101089755, 101087419, 101100985, 101099994, 101083089, 101091531, 101086891, 101090785, 101084672, 101098531, 101087729, 101088372, 101092584, 101087494	1515	120	11855	2.1519	0.186454	0.0010798	0.0590172
GOTERM_BP_ALL	GO:0030833~regulation of actin filament polymerization	27	1.33995	0.000668276	101085911, 101084952, 101098152, 101098659, 101082020, 101091824, 101082373, 101093695, 101084410, 101097481, 101101277, 101097803, 101081311, 101098072, 101084688, 101096827, 101092050, 101084051, 101089755, 101087419, 101099994, 101086891, 101090785, 101084672, 101087729, 101088372, 101092584	1515	106	11855	1.99318	0.989907	0.0173232	1.30623
GOTERM_BP_ALL	GO:0030834~regulation of actin filament depolymerization	13	0.645161	0.000481144	101097481, 101090785, 101084952, 101097803, 101098531, 101100985, 101088372, 101083089, 101091531, 101081311, 101098072, 101087494, 101101415	1515	33	11855	3.08261	0.963435	0.0130438	0.942096
GOTERM_BP_ALL	GO:0030835~negative regulation of actin filament depolymerization	8	0.397022	0.0264375	101097481, 101090785, 101084952, 101097803, 101088372, 101081311, 101098072, 101087494	1515	24	11855	2.60836	1	0.323681	40.9615
GOTERM_BP_ALL	GO:0030837~negative regulation of actin filament polymerization	10	0.496278	0.0128712	101097481, 101090785, 101084952, 101097803, 101099994, 101088372, 101091824, 101092584, 101081311, 101098072	1515	31	11855	2.52422	1	0.194829	22.4929
GOTERM_BP_ALL	GO:0030838~positive regulation of actin filament polymerization	19	0.942928	0.00245489	101085911, 101084051, 101089755, 101087419, 101098659, 101098152, 101099994, 101082020, 101091824, 101082373, 101086891, 101093695, 101084410, 101101277, 101084672, 101087729, 101084688, 101096827, 101092050	1515	70	11855	2.12395	1	0.054948	4.71932
GOTERM_BP_ALL	GO:0030855~epithelial cell differentiation	65	3.22581	0.00917979	101080871, 101093547, 101099981, 101082047, 101098612, 101091804, 101098303, 101084416, 101090912, 101098515, 101091165, 101101277, 101098382, 101091951, 101101232, 100135766, 554338, 101080885, 101098666, 101094772, 101094942, 101090550, 101094259, 101098189, 101085611, 101098476, 101093306, 554348, 101091686, 101085714, 101084694, 101082238, 101091840, 101087501, 101094501, 101087624, 101082066…	1515	376	11855	1.35274	1	0.1522	16.5887
GOTERM_BP_ALL	GO:0030865~cortical cytoskeleton organization	11	0.545906	0.00224657	101088039, 101089123, 101088752, 101084051, 101087384, 100135766, 101094501, 101092552, 101092519, 101093695, 101093057	1515	29	11855	2.96813	1	0.0505646	4.32721
GOTERM_BP_ALL	GO:0030866~cortical actin cytoskeleton organization	10	0.496278	0.00359491	101088039, 101089123, 101088752, 101084051, 101087384, 101094501, 101092552, 101092519, 101093695, 101093057	1515	26	11855	3.00965	1	0.0737905	6.83831
GOTERM_BP_ALL	GO:0030953~astral microtubule organization	4	0.198511	0.0308303	101084051, 101086517, 101082410, 101092519	1515	6	11855	5.21672	1	0.360838	45.9861
GOTERM_BP_ALL	GO:0030970~retrograde protein transport, ER to cytosol	8	0.397022	0.0327913	101088673, 101091411, 101084323, 101097309, 101089431, 101081202, 101095992, 101082249	1515	25	11855	2.50403	1	0.374217	48.0955
GOTERM_BP_ALL	GO:0031032~actomyosin structure organization	25	1.24069	0.00487464	101082861, 101097986, 101081453, 101095586, 101089123, 101085842, 101090662, 101098152, 101099994, 101101078, 101091824, 101083089, 101091531, 101100033, 101093785, 101084011, 751821, 101088752, 101101277, 101100378, 101082765, 101082838, 101095439, 101081076, 101101415	1515	109	11855	1.79474	1	0.0951493	9.16367
GOTERM_BP_ALL	GO:0031122~cytoplasmic microtubule organization	15	0.744417	7.06819e-05	101088843, 101081453, 101084051, 101094874, 101082487, 101099465, 101096609, 101099090, 101101306, 101096469, 101097283, 101086517, 100135766, 101082410, 101092519	1515	36	11855	3.26045	0.384891	0.00235622	0.138928
GOTERM_BP_ALL	GO:0031329~regulation of cellular catabolic process	37	1.83623	0.0495301	101081278, 101080871, 101093022, 101098204, 101090494, 101091319, 101099081, 101092338, 101087224, 101100476, 751618, 101091537, 101081076, 101092519, 101093316, 101097365, 101092868, 101091411, 101086407, 101089665, 101094834, 101101538, 101099858, 101080636, 101095825, 101099542, 101092846, 101091976, 101086975, 101081202, 101084592, 101096043, 101084935, 101086680, 101084753, 768258, 101090715	1515	214	11855	1.35293	1	0.480681	63.1801
GOTERM_BP_ALL	GO:0031330~negative regulation of cellular catabolic process	15	0.744417	0.00783687	101092868, 101093022, 101098204, 101101538, 101099858, 101099542, 101095825, 101091976, 101092338, 101086975, 101087224, 101084592, 101086680, 101084753, 101097365	1515	55	11855	2.13411	1	0.134991	14.3367
GOTERM_BP_ALL	GO:0031333~negative regulation of protein complex assembly	17	0.843672	0.0201054	101084952, 101089823, 101099994, 101094772, 101084074, 101091824, 101090417, 101092793, 101092846, 101097481, 101090785, 101097803, 101100378, 101088372, 101092584, 101098072, 101081311	1515	73	11855	1.82228	1	0.265763	32.9326
GOTERM_BP_ALL	GO:0031334~positive regulation of protein complex assembly	34	1.68734	0.000145374	101080871, 101085911, 101082408, 101098152, 101098659, 101082020, 101091824, 101095435, 101082373, 101098797, 101093695, 101084410, 101097342, 101085285, 101101277, 101100378, 101094025, 101097360, 101091537, 101084688, 101084765, 101096827, 101092050, 101091411, 101084051, 101089755, 101087419, 101099994, 493698, 101086891, 101090224, 101084672, 101087729, 101086215	1515	135	11855	1.97076	0.631943	0.00447211	0.28554
GOTERM_BP_ALL	GO:0031424~keratinization	5	0.248139	0.0416952	101091165, 101091416, 101094772, 101101232, 101087501	1515	11	11855	3.55686	1	0.434906	56.728
GOTERM_BP_ALL	GO:0031497~chromatin assembly	32	1.58809	5.25383e-06	101094506, 101083514, 101080257, 101093772, 101088437, 101094904, 101094758, 101092226, 101090262, 101092516, 101093532, 101093016, 101083605, 101098644, 101085207, 101088835, 101100989, 101093782, 101098354, 101091533, 101084193, 101096566, 101084194, 101082749, 105260541, 101089802, 101089263, 101080561, 101091785, 101096314, 101086971, 101082873	1515	106	11855	2.36229	0.0354756	0.000249074	0.010333
GOTERM_BP_ALL	GO:0031503~protein complex localization	22	1.09181	0.00192221	101084624, 101098168, 101081278, 101096515, 101084051, 101083332, 101086736, 493698, 101099822, 101082487, 101082005, 101099574, 101098306, 101095016, 101098043, 101093306, 101084760, 101084822, 101096430, 101092519, 101090091, 101080991	1515	85	11855	2.02532	0.999998	0.0441426	3.71362
GOTERM_BP_ALL	GO:0031529~ruffle organization	11	0.545906	0.00165929	101101277, 101085842, 101098152, 101099994, 101091824, 751103, 101086768, 101087494, 101093695, 101092050, 101091404	1515	28	11855	3.07414	0.999989	0.0388671	3.2135
GOTERM_BP_ALL	GO:0031579~membrane raft organization	8	0.397022	0.00138026	101085989, 101081453, 493668, 101084051, 101093022, 101082765, 101097408, 101095208	1515	15	11855	4.17338	0.999925	0.0328834	2.68007
GOTERM_BP_ALL	GO:0031589~cell-substrate adhesion	43	2.134	0.00460957	101092790, 101090114, 101097986, 101088843, 101089120, 101085911, 493846, 101083923, 101092216, 101096609, 101089743, 101099632, 751821, 101082595, 101095534, 101097342, 101080415, 101101277, 101100378, 101087384, 101082765, 101090321, 101081746, 101081076, 101092552, 101101415, 101087312, 101090997, 101092454, 101094772, 101086736, 101092159, 101094258, 101092934, 101099808, 101082637, 101087687…	1515	220	11855	1.52945	1	0.0912406	8.6866
GOTERM_BP_ALL	GO:0031623~receptor internalization	14	0.694789	0.0287603	101081453, 493668, 101088845, 101093022, 493846, 101099995, 101100788, 101101078, 101099858, 101081641, 751821, 654421, 101090983, 101092519	1515	58	11855	1.88881	1	0.343927	43.6712
GOTERM_BP_ALL	GO:0031638~zymogen activation	9	0.44665	0.0205088	101100299, 101092680, 101080593, 101088948, 101101031, 101098342, 101096566, 101099632, 101092934	1515	28	11855	2.51521	1	0.268829	33.4735
GOTERM_BP_ALL	GO:0031639~plasminogen activation	8	0.397022	0.00330923	101100299, 101092680, 101080593, 101088948, 101098342, 101096566, 101099632, 101092934	1515	17	11855	3.68239	1	0.0693653	6.31154
GOTERM_BP_ALL	GO:0031647~regulation of protein stability	36	1.7866	0.00139211	101083059, 101081440, 101095457, 101081858, 101091824, 101094708, 101099385, 101091185, 101095208, 101086153, 101092338, 101100378, 101087224, 493876, 101087384, 101087369, 101090640, 101081076, 101088134, 101093033, 101092868, 100101123, 101093438, 101094772, 101099994, 100169945, 101101209, 101082749, 101092846, 101082637, 101092776, 101097910, 101087932, 101085410, 751104, 101080777	1515	164	11855	1.7177	0.999931	0.0329331	2.70278
GOTERM_BP_ALL	GO:0032069~regulation of nuclease activity	6	0.297767	0.0250098	101094904, 101089823, 101088835, 101092172, 101084148, 101083630	1515	14	11855	3.35361	1	0.311794	39.2352
GOTERM_BP_ALL	GO:0032200~telomere organization	19	0.942928	0.014031	101083059, 101084325, 100101123, 101093438, 101081264, 101099385, 101101209, 101081395, 101101318, 101097342, 101086975, 101100378, 101096046, 101091508, 101097910, 101096043, 101092031, 101091585, 101080777	1515	82	11855	1.81313	1	0.205629	24.2644
GOTERM_BP_ALL	GO:0032204~regulation of telomere maintenance	15	0.744417	0.0147251	101083059, 100101123, 101093438, 101081264, 101099385, 101101209, 101097342, 101086975, 101100378, 101096046, 101091508, 101097910, 101092031, 101091585, 101080777	1515	59	11855	1.98943	1	0.214242	25.3063
GOTERM_BP_ALL	GO:0032206~positive regulation of telomere maintenance	13	0.645161	0.00502216	101083059, 101097342, 101086975, 101096046, 100101123, 101093438, 101081264, 101091508, 101097910, 101092031, 101080777, 101099385, 101101209	1515	42	11855	2.42205	1	0.0967961	9.42817
GOTERM_BP_ALL	GO:0032210~regulation of telomere maintenance via telomerase	14	0.694789	0.000559084	101083059, 100101123, 101093438, 101081264, 101099385, 101101209, 101097342, 101100378, 101096046, 101091508, 101097910, 101092031, 101091585, 101080777	1515	38	11855	2.88293	0.978609	0.0149064	1.09391
GOTERM_BP_ALL	GO:0032212~positive regulation of telomere maintenance via telomerase	12	0.595533	0.000543446	101083059, 101097342, 101096046, 100101123, 101093438, 101081264, 101091508, 101097910, 101092031, 101080777, 101099385, 101101209	1515	29	11855	3.23797	0.976179	0.0146057	1.06347
GOTERM_BP_ALL	GO:0032271~regulation of protein polymerization	29	1.43921	0.0016778	101085911, 101084952, 101098152, 101098659, 101082020, 101091824, 101082373, 101093695, 101092793, 101084410, 101097481, 101101277, 101097803, 101081311, 101098072, 101084688, 101096827, 101092050, 101084051, 101089755, 101087419, 101099994, 101084074, 101086891, 101090785, 101084672, 101087729, 101088372, 101092584	1515	124	11855	1.83006	0.99999	0.0391592	3.24879
GOTERM_BP_ALL	GO:0032272~negative regulation of protein polymerization	12	0.595533	0.00638089	101097481, 101090785, 101084952, 101097803, 101099994, 101088372, 101084074, 101091824, 101092584, 101081311, 101098072, 101092793	1515	38	11855	2.47108	1	0.11598	11.8301
GOTERM_BP_ALL	GO:0032273~positive regulation of protein polymerization	19	0.942928	0.00955447	101085911, 101084051, 101089755, 101087419, 101098659, 101098152, 101099994, 101082020, 101091824, 101082373, 101086891, 101093695, 101084410, 101101277, 101084672, 101087729, 101084688, 101096827, 101092050	1515	79	11855	1.88198	1	0.156059	17.2069
GOTERM_BP_ALL	GO:0032386~regulation of intracellular transport	52	2.58065	0.0426641	101088843, 101080871, 101095457, 101090494, 101092640, 101084523, 101081009, 101099773, 101089431, 101083741, 101090655, 554338, 101089177, 101092868, 101085842, 101088035, 101087272, 101092310, 101080467, 101081202, 101085880, 101088627, 101087501, 101088331, 101091236, 101081278, 101098152, 101086190, 101094708, 101085029, 101100378, 101082783, 101083409, 101092519, 101084588, 101093033, 101086…	1515	315	11855	1.29176	1	0.438113	57.5805
GOTERM_BP_ALL	GO:0032435~negative regulation of proteasomal ubiquitin-dependent protein catabolic process	8	0.397022	0.00680961	101091976, 101092338, 101092868, 101087224, 101098204, 101099858, 101084592, 101095825	1515	19	11855	3.29477	1	0.121075	12.5753
GOTERM_BP_ALL	GO:0032486~Rap protein signal transduction	4	0.198511	0.0489047	101085611, 101099924, 101094942, 101090543	1515	7	11855	4.47148	1	0.476893	62.7007
GOTERM_BP_ALL	GO:0032507~maintenance of protein location in cell	15	0.744417	0.00925182	101081278, 101093033, 101092367, 101096079, 101093057, 101089344, 101098403, 101082637, 101086975, 101095992, 101087076, 101091685, 101081311, 101101323, 101083630	1515	56	11855	2.096	1	0.152572	16.7078
GOTERM_BP_ALL	GO:0032535~regulation of cellular component size	51	2.53102	0.00117588	101080871, 101085911, 554340, 101098659, 101093695, 101084410, 101101277, 101097803, 101081746, 101081311, 101098072, 101082410, 101092050, 101081453, 101083084, 101089755, 101097996, 101099995, 101099994, 101083089, 101090785, 101098531, 101088372, 554348, 101094869, 101092584, 101091236, 101084952, 101098152, 101082020, 101091824, 101082373, 101091276, 101097481, 101087822, 101093532, 101092519…	1515	255	11855	1.56502	0.999693	0.0291952	2.28757
GOTERM_BP_ALL	GO:0032781~positive regulation of ATPase activity	5	0.248139	0.0416952	101097025, 101099994, 101091824, 101088003, 101081438	1515	11	11855	3.55686	1	0.434906	56.728
GOTERM_BP_ALL	GO:0032787~monocarboxylic acid metabolic process	65	3.22581	5.44447e-06	100270775, 101095551, 101083948, 101086880, 101099081, 101084111, 101091601, 101097759, 101095211, 101089942, 101080765, 101086616, 101091162, 554338, 101081050, 101081106, 101099779, 101098666, 101092868, 101096246, 101085900, 101094834, 101094295, 101088421, 101081824, 101082916, 101090936, 101095583, 101088852, 101082360, 101089898, 101084279, 101081547, 101088238, 101091840, 101085254, 101090…	1515	289	11855	1.75997	0.036739	0.000254599	0.0107079
GOTERM_BP_ALL	GO:0032799~low-density lipoprotein receptor particle metabolic process	4	0.198511	0.0489047	101093022, 101099911, 554338, 101098309	1515	7	11855	4.47148	1	0.476893	62.7007
GOTERM_BP_ALL	GO:0032879~regulation of localization	258	12.804	2.25554e-05	101097986, 101098207, 101095457, 101095551, 554341, 101090493, 101088410, 101081858, 101090494, 101092216, 101096079, 101089434, 101089431, 101087369, 101082410, 554338, 101084075, 101092868, 101085842, 101099995, 101090509, 100101123, 101099994, 101099858, 101101209, 101085658, 101098476, 101092776, 101088627, 101084694, 101089324, 101088535, 101081278, 101091236, 101096835, 101084950, 101085024…	1515	1602	11855	1.26022	0.143645	0.000847019	0.0443536
GOTERM_BP_ALL	GO:0032880~regulation of protein localization	105	5.21092	0.00431345	101083059, 101080871, 101095457, 101090493, 101090494, 101093695, 101084523, 101099632, 101081009, 101083741, 101089431, 101087369, 554338, 101092868, 101085842, 101090509, 100101123, 101090401, 101093156, 101101209, 101086975, 101081202, 101097910, 101088627, 101084694, 101092680, 101091236, 101081278, 101085024, 101091623, 101099385, 101097342, 101092693, 101092071, 101082783, 101096960, 101098…	1515	637	11855	1.28985	1	0.0858731	8.15083
GOTERM_BP_ALL	GO:0032886~regulation of microtubule-based process	23	1.14144	0.0206929	101088843, 101094222, 101095425, 101085934, 101084074, 101091807, 101088848, 101087891, 101087272, 101092836, 101095279, 101097342, 101090785, 101101441, 101086344, 101094904, 101084532, 101096430, 100135766, 102901684, 101094501, 101082873, 101088288	1515	110	11855	1.63615	1	0.270397	33.719
GOTERM_BP_ALL	GO:0032956~regulation of actin cytoskeleton organization	46	2.28288	0.000228481	101085911, 101084952, 101097252, 101098659, 101098152, 101082020, 101091824, 101091623, 101082373, 101098343, 101093695, 101084410, 101097481, 101101277, 101097803, 101082765, 101098072, 101081311, 101081076, 101092552, 101084688, 101101415, 101092050, 101096827, 101081453, 101084051, 101089755, 101085842, 101087419, 101100985, 101099994, 101083089, 101092159, 101091531, 101086891, 101084011, 101…	1515	208	11855	1.73055	0.79216	0.00671974	0.448429
GOTERM_BP_ALL	GO:0032970~regulation of actin filament-based process	53	2.63027	1.51969e-05	101085911, 101097252, 101098659, 101098343, 101093695, 101084410, 101098382, 101101277, 101097803, 101082765, 101081311, 101098072, 101092050, 101081453, 101089755, 101085842, 101099994, 101083089, 101092159, 101093785, 101092310, 101085157, 101090785, 101098531, 101088372, 101092584, 101094501, 493668, 101084952, 101098152, 101082020, 101091824, 101091623, 101082373, 101097481, 101092552, 101081…	1515	227	11855	1.827	0.0992066	0.000603745	0.0298857
GOTERM_BP_ALL	GO:0032984~macromolecular complex disassembly	26	1.29032	0.000449504	101088843, 101100251, 101088535, 101084952, 101098204, 101086134, 101096659, 101097481, 101085997, 101092693, 101097803, 101081311, 101098072, 101101415, 101100985, 101083089, 101098601, 101091531, 101086556, 101096566, 101097046, 101090785, 101098531, 101088372, 101096043, 101087494	1515	98	11855	2.07604	0.954545	0.0123371	0.880404
GOTERM_BP_ALL	GO:0032989~cellular component morphogenesis	171	8.48635	3.90745e-06	101097986, 101084624, 101082048, 101089120, 101080871, 101096515, 101094222, 554340, 101088410, 101082047, 101098612, 101084416, 101092216, 101083737, 101092668, 101089434, 101101277, 101085247, 101096469, 101082765, 101090321, 101084822, 101088934, 101089439, 101082410, 101088288, 101096284, 101097996, 101089755, 101094874, 101099858, 101092159, 101098476, 101092776, 101085837, 101094869, 101088…	1515	965	11855	1.38662	0.0265061	0.000190505	0.00768506
GOTERM_BP_ALL	GO:0032990~cell part morphogenesis	105	5.21092	0.00022785	101084624, 101082048, 101096515, 101094222, 554340, 101088410, 101082047, 101083737, 101092668, 101089434, 101101277, 101096469, 101084822, 101088934, 101089439, 101082410, 101088288, 101096284, 101089755, 101097996, 101094874, 101092776, 101094869, 101090091, 101088536, 101085024, 101083923, 101099822, 101093220, 101087891, 101080277, 101097676, 101099064, 101087691, 101092693, 101094040, 101094…	1515	585	11855	1.4045	0.791256	0.00673003	0.447193
GOTERM_BP_ALL	GO:0033013~tetrapyrrole metabolic process	8	0.397022	0.0483623	101086407, 101087879, 101091144, 101092315, 101097336, 101094528, 101097298, 101093823	1515	27	11855	2.31854	1	0.47366	62.2801
GOTERM_BP_ALL	GO:0033036~macromolecule localization	313	15.5335	2.59165e-12	101098981, 101092367, 101095457, 101090929, 101090493, 101081858, 101090494, 101082691, 101092216, 101098306, 101096079, 101085446, 101089434, 101100419, 101089431, 101097469, 101085103, 101087369, 101082249, 101082410, 554338, 101084075, 101092868, 101085842, 101090509, 100101123, 100101124, 101082033, 101101209, 101093351, 101100344, 101088627, 101085837, 101084694, 101094869, 101081183, 102901…	1515	1718	11855	1.42564	1.7818e-08	3.56359e-10	5.09748e-09
GOTERM_BP_ALL	GO:0033043~regulation of organelle organization	141	6.99752	0.000122785	101083059, 101080871, 101095457, 101097252, 101098659, 101098515, 101093695, 101083375, 101084410, 101089434, 101081009, 101081683, 101101277, 101083741, 101082765, 101089536, 101098072, 101081311, 101084075, 101098626, 101089755, 101085842, 101099994, 100101123, 101084074, 101099858, 101092159, 101101209, 101082749, 101086975, 101092776, 101088372, 101084592, 101097910, 554348, 101092584, 101093…	1515	818	11855	1.34882	0.570099	0.00381263	0.241223
GOTERM_BP_ALL	GO:0033119~negative regulation of RNA splicing	12	0.595533	2.60107e-05	101096561, 101089628, 101099911, 101094861, 101080677, 101098942, 101091686, 101081418, 101092744, 101096263, 101096746, 101101659	1515	22	11855	4.26823	0.163749	0.000955831	0.0511466
GOTERM_BP_ALL	GO:0033365~protein localization to organelle	116	5.75682	8.31995e-07	101083059, 101080871, 101095457, 101080666, 101092216, 101090417, 101096079, 101093695, 101081009, 101083741, 101086242, 101084822, 101088285, 101085103, 101082410, 101084075, 101092868, 101084323, 101090509, 100101123, 101101209, 101093351, 101100344, 101082749, 101086975, 101081202, 101097784, 101097910, 101089426, 101091236, 101081278, 101084953, 101085024, 101091623, 101099385, 101093950, 101…	1515	584	11855	1.5543	0.00570364	4.68839e-05	0.00163639
GOTERM_BP_ALL	GO:0033539~fatty acid beta-oxidation using acyl-CoA dehydrogenase	9	0.44665	0.000579516	101094144, 101082442, 101088421, 101097759, 101089942, 101086880, 101085254, 101092794, 101095583	1515	17	11855	4.14269	0.981414	0.0152113	1.13367
GOTERM_BP_ALL	GO:0033554~cellular response to stress	179	8.88337	0.00622614	101099843, 101082408, 101095551, 101081858, 101082047, 101084411, 101098797, 101090417, 101081395, 101087224, 101083741, 101089431, 101084111, 101088618, 101094025, 101093553, 101082249, 101096985, 101092883, 101084075, 101092868, 101084323, 101084325, 101097245, 101094874, 101089136, 101094401, 101090401, 101091455, 101093211, 101093351, 101090224, 101093684, 101091643, 101086975, 101087568, 101…	1515	1172	11855	1.19513	1	0.114228	11.5596
GOTERM_BP_ALL	GO:0034109~homotypic cell-cell adhesion	23	1.14144	2.46206e-07	101092790, 101086433, 101088118, 101089215, 101092159, 101097882, 101093785, 101084411, 101093057, 101090543, 101092934, 101092310, 101099632, 101085157, 101098382, 101087935, 101082637, 101098453, 101092680, 101091710, 101092061, 101090715, 101089516	1515	54	11855	3.33291	0.00169124	1.58192e-05	0.000484248
GOTERM_BP_ALL	GO:0034113~heterotypic cell-cell adhesion	11	0.545906	0.0100729	101085157, 101098382, 101088118, 101092680, 101081076, 101091710, 554338, 751821, 101099632, 101092934, 101092310	1515	35	11855	2.45931	1	0.162308	18.055
GOTERM_BP_ALL	GO:0034248~regulation of cellular amide metabolic process	50	2.48139	1.04396e-05	101081773, 101086581, 101098152, 101083449, 101098942, 101098175, 101099386, 101090417, 101099081, 101098327, 101087902, 101096055, 101085997, 101091416, 101094904, 101088596, 101101181, 493876, 101090225, 101086325, 101080497, 101096038, 101094273, 101093033, 101099171, 101084940, 101089665, 101089583, 101091106, 101094834, 101100158, 101094402, 101084196, 101092208, 101091455, 101099542, 101098…	1515	207	11855	1.89012	0.0692574	0.000440225	0.020531
GOTERM_BP_ALL	GO:0034250~positive regulation of cellular amide metabolic process	16	0.794045	0.0174701	101093033, 101099171, 101084940, 101098152, 101089583, 101091106, 101094402, 101090417, 101092846, 101085997, 101091416, 101080467, 101088596, 101094904, 101094465, 101080497	1515	66	11855	1.89699	1	0.242152	29.2944
GOTERM_BP_ALL	GO:0034314~Arp2/3 complex-mediated actin nucleation	13	0.645161	3.3884e-06	101085911, 101089755, 101087419, 101098659, 101082020, 101082373, 101086891, 101084410, 101084672, 101087729, 101084688, 101096827, 101092050	1515	22	11855	4.62391	0.0230261	0.000168792	0.00666425
GOTERM_BP_ALL	GO:0034329~cell junction assembly	31	1.53846	0.000114919	101097986, 493668, 101090494, 101096609, 101097342, 101080415, 101101277, 101082765, 101090321, 101081746, 101092552, 101101415, 101086433, 101084051, 101089215, 101084074, 101086736, 101098319, 101092159, 101101176, 101094258, 101093057, 101084011, 101092310, 101099808, 101094061, 101087687, 101094501, 101091710, 101093978, 101089324	1515	117	11855	2.07331	0.546207	0.00358499	0.225786
GOTERM_BP_ALL	GO:0034330~cell junction organization	36	1.7866	0.000104858	101097986, 493668, 101090494, 101096609, 101097342, 101098382, 101080415, 101101277, 101082765, 101090321, 101081746, 101092552, 101101415, 101086433, 101088118, 101084051, 101089215, 101094772, 101084074, 101086736, 101098319, 101092159, 101101176, 101094258, 101093057, 101084011, 101092310, 101099808, 101094061, 101087687, 101094501, 101095391, 101091710, 101093978, 101090715, 101089324	1515	144	11855	1.95627	0.513702	0.00330158	0.206037
GOTERM_BP_ALL	GO:0034332~adherens junction organization	18	0.8933	0.00220426	101097986, 101089215, 101094772, 101084074, 101086736, 101094258, 101096609, 101092310, 101097342, 101099808, 101098382, 101101277, 101082765, 101087687, 101092552, 101095391, 101101415, 101090715	1515	64	11855	2.2008	1	0.0499622	4.24738
GOTERM_BP_ALL	GO:0034333~adherens junction assembly	13	0.645161	0.00909609	101097986, 101089215, 101084074, 101086736, 101094258, 101092310, 101097342, 101099808, 101101277, 101082765, 101087687, 101092552, 101101415	1515	45	11855	2.26058	1	0.15128	16.45
GOTERM_BP_ALL	GO:0034440~lipid oxidation	20	0.992556	0.000422427	101094144, 101100069, 101088421, 101081824, 101086880, 101092794, 101095583, 101089898, 101084701, 101082442, 101088778, 101084279, 101097759, 101089942, 101091840, 101085254, 101086680, 101086616, 554338, 101081106	1515	66	11855	2.37124	0.94524	0.0116914	0.827579
GOTERM_BP_ALL	GO:0034446~substrate adhesion-dependent cell spreading	23	1.14144	1.24769e-05	101092790, 101088843, 101087312, 101085911, 101089120, 101094772, 101083923, 101086736, 101092159, 101094258, 101099808, 101101277, 101082637, 101100378, 101087384, 101082765, 101090321, 101087687, 101081746, 101088948, 101081076, 101080367, 101093978	1515	66	11855	2.72692	0.0822032	0.000507441	0.0245373
GOTERM_BP_ALL	GO:0034504~protein localization to nucleus	45	2.23325	0.0222027	101083059, 101081278, 101091236, 101098152, 101080666, 101096201, 101085024, 101086190, 101091623, 101094708, 101099385, 101092216, 101096079, 101081375, 101100378, 101083741, 101087384, 101086517, 101090655, 101083409, 101085720, 101086199, 101084323, 101092868, 101099351, 101090509, 100101123, 101093438, 493698, 101082935, 101101209, 101092310, 101095790, 101086975, 101082637, 101095698, 101081…	1515	255	11855	1.3809	1	0.285594	35.7002
GOTERM_BP_ALL	GO:0034599~cellular response to oxidative stress	26	1.29032	0.0129961	101099843, 101091804, 101092666, 101084411, 101080581, 101100378, 101088618, 101099917, 101090655, 101090640, 101096985, 101081434, 101093033, 101092868, 101090575, 101099565, 101093417, 101090425, 101085303, 101086975, 101085175, 101099589, 101094208, 101091216, 101085863, 101091404	1515	124	11855	1.64074	1	0.195679	22.6855
GOTERM_BP_ALL	GO:0034613~cellular protein localization	227	11.2655	1.07378e-13	101092367, 101095457, 101090929, 101090493, 101081858, 101090494, 101082691, 101092216, 101096079, 101085446, 101100419, 101089434, 101089431, 101087369, 101085103, 101082249, 101082410, 554338, 101084075, 101092868, 101085842, 101090509, 100101123, 101101209, 101093351, 101100344, 101088627, 101085837, 101084694, 101081183, 101089426, 101089324, 101088535, 101081278, 101091236, 101092620, 101084…	1515	1118	11855	1.58881	7.3809e-10	2.17085e-11	2.11153e-10
GOTERM_BP_ALL	GO:0034622~cellular macromolecular complex assembly	166	8.23821	2.56882e-20	101082048, 101098981, 101094222, 101095457, 101086581, 101098659, 101101473, 101080257, 101098306, 101098797, 101090417, 101093695, 101081015, 101084410, 101099632, 101101277, 101092226, 101089533, 101094025, 101093553, 101091537, 101098072, 101081311, 101093016, 101084075, 101083605, 101089755, 101099994, 101084074, 101082888, 101092208, 101100012, 101100679, 101099090, 101090224, 101082749, 101…	1515	641	11855	2.02646	1.76607e-16	1.47172e-17	5.05247e-17
GOTERM_BP_ALL	GO:0034641~cellular nitrogen compound metabolic process	562	27.8908	6.85918e-05	101098981, 101098204, 101081858, 101093346, 101081777, 101083948, 101087772, 101090494, 101090870, 101098175, 101092216, 101084188, 101081395, 101099081, 101090724, 101081096, 101089931, 101088934, 101091249, 101084075, 101092868, 101084940, 101092869, 101082228, 101092208, 101090936, 101093211, 101093351, 101100679, 101098579, 101098180, 101084935, 101097336, 101097474, 101097472, 101097338, 101…	1515	3875	11855	1.13489	0.375987	0.00230902	0.134823
GOTERM_BP_ALL	GO:0034728~nucleosome organization	38	1.88586	5.71605e-08	101094506, 101098204, 101083514, 101080257, 101093772, 101096659, 101085029, 101088437, 101094904, 101094758, 101092226, 101090262, 101092516, 101093532, 101093016, 101083605, 101098644, 101085207, 101088835, 101098601, 101100989, 101093782, 101098354, 101091533, 101084193, 101096566, 101084194, 101082749, 101097046, 105260541, 101089802, 101089263, 101080561, 101091785, 554348, 101096314, 101096…	1515	116	11855	2.56339	0.000392901	4.22557e-06	0.000112426
GOTERM_BP_ALL	GO:0034976~response to endoplasmic reticulum stress	49	2.43176	5.13557e-08	101098632, 101092907, 101095435, 101094548, 101084148, 101098797, 101088673, 101092636, 101089431, 101094025, 101099917, 101097360, 101082249, 101091492, 101093453, 101092883, 101084323, 101092868, 101091411, 101099171, 101097309, 101097245, 101089136, 101089482, 101090623, 101092172, 101091455, 101080636, 101090224, 101091976, 101091643, 101092084, 101086975, 101094621, 101087568, 101096815, 101…	1515	170	11855	2.25546	0.000353008	3.87988e-06	0.000101008
GOTERM_BP_ALL	GO:0035036~sperm-egg recognition	8	0.397022	0.0400866	101083059, 100101123, 101093438, 101097910, 101080777, 101099385, 101101209, 101094196	1515	26	11855	2.40772	1	0.423922	55.2769
GOTERM_BP_ALL	GO:0035082~axoneme assembly	15	0.744417	7.06819e-05	101082048, 101091923, 101094222, 101091872, 101088848, 101087891, 101092836, 101094916, 101087691, 101087542, 101094040, 101094912, 101094555, 101087503, 101089439	1515	36	11855	3.26045	0.384891	0.00235622	0.138928
GOTERM_BP_ALL	GO:0035088~establishment or maintenance of apical/basal cell polarity	10	0.496278	0.0102715	101092790, 101080871, 101091236, 101084051, 101094772, 101082783, 101091291, 101082691, 101097876, 101092519	1515	30	11855	2.60836	1	0.1641	18.3778
GOTERM_BP_ALL	GO:0035278~miRNA mediated inhibition of translation	4	0.198511	0.0489047	101095698, 101086581, 101084935, 101086325	1515	7	11855	4.47148	1	0.476893	62.7007
GOTERM_BP_ALL	GO:0035721~intraciliary retrograde transport	7	0.347395	0.000255724	101084624, 101096515, 101083332, 101084760, 101082005, 101084822, 101098043	1515	9	11855	6.08618	0.827667	0.00742285	0.50177
GOTERM_BP_ALL	GO:0035725~sodium ion transmembrane transport	13	0.645161	0.00404842	101096785, 101081453, 101091236, 101096375, 101098221, 101081858, 101088627, 101100771, 101083695, 101083636, 101099908, 101091583, 101093135	1515	41	11855	2.48112	1	0.0812765	7.66876
GOTERM_BP_ALL	GO:0035735~intraciliary transport involved in cilium morphogenesis	5	0.248139	0.00673107	101098168, 101093306, 101082487, 101096430, 101098043	1515	7	11855	5.58934	1	0.12007	12.4392
GOTERM_BP_ALL	GO:0036010~protein localization to endosome	6	0.297767	0.0048772	101085989, 101080871, 101095614, 101092519, 101093695, 101090715	1515	10	11855	4.69505	1	0.0949283	9.16827
GOTERM_BP_ALL	GO:0036119~response to platelet-derived growth factor	5	0.248139	0.0121096	101090724, 101100378, 101092159, 101085720, 101092050	1515	8	11855	4.89068	1	0.187249	21.3081
GOTERM_BP_ALL	GO:0036120~cellular response to platelet-derived growth factor stimulus	5	0.248139	0.00673107	101090724, 101100378, 101092159, 101085720, 101092050	1515	7	11855	5.58934	1	0.12007	12.4392
GOTERM_BP_ALL	GO:0036158~outer dynein arm assembly	7	0.347395	0.00330999	101091923, 101087691, 101087542, 101094912, 101094555, 101088848, 101087891	1515	13	11855	4.21351	1	0.0691704	6.31296
GOTERM_BP_ALL	GO:0036159~inner dynein arm assembly	7	0.347395	0.0005701	101082048, 101094222, 101087542, 101094912, 101087503, 101087891, 101092836	1515	10	11855	5.47756	0.98017	0.0150811	1.11535
GOTERM_BP_ALL	GO:0036376~sodium ion export from cell	7	0.347395	0.0005701	101096785, 101096375, 101081858, 101100771, 101083695, 101083636, 101091583	1515	10	11855	5.47756	0.98017	0.0150811	1.11535
GOTERM_BP_ALL	GO:0036473~cell death in response to oxidative stress	14	0.694789	0.00320185	101093033, 101092868, 101090575, 101091804, 101092666, 101090425, 101084411, 101085303, 101086975, 101099917, 101085175, 101090655, 101090640, 101096985	1515	45	11855	2.43447	1	0.0676004	6.11283
GOTERM_BP_ALL	GO:0036481~intrinsic apoptotic signaling pathway in response to hydrogen peroxide	4	0.198511	0.0170195	101093033, 101092868, 101090575, 101090640	1515	5	11855	6.26007	1	0.237614	28.654
GOTERM_BP_ALL	GO:0036503~ERAD pathway	22	1.09181	0.000267083	101084323, 101091411, 101097309, 101095435, 101098797, 101090224, 101091976, 101091643, 101088673, 101089431, 101081202, 101086215, 101095992, 101097360, 101094025, 101086603, 101082249, 101093453, 101089349, 101090647, 101092883, 101098096	1515	74	11855	2.32638	0.840616	0.00771875	0.524003
GOTERM_BP_ALL	GO:0038166~angiotensin-activated signaling pathway	6	0.297767	0.00135258	101080313, 493668, 101084342, 101100378, 101094903, 101101415	1515	8	11855	5.86881	0.999909	0.032459	2.62699
GOTERM_BP_ALL	GO:0040011~locomotion	151	7.4938	0.0233388	101089121, 101082048, 101080871, 101089120, 101094222, 493846, 554340, 101097252, 554341, 101082047, 101084416, 101092216, 101084411, 101096079, 101089743, 101091165, 101101277, 101100299, 101090321, 101088934, 101089439, 101082410, 554338, 101088288, 101086433, 101099994, 101101538, 101099858, 101092159, 101090401, 101093156, 101085658, 101098476, 101086975, 101084419, 101084221, 101080367, 1010…	1515	1010	11855	1.16989	1	0.295778	37.1537
GOTERM_BP_ALL	GO:0040023~establishment of nucleus localization	6	0.297767	0.00800919	101082861, 101091236, 101082211, 101094772, 100135766, 101096079	1515	11	11855	4.26823	1	0.137074	14.6289
GOTERM_BP_ALL	GO:0040029~regulation of gene expression, epigenetic	29	1.43921	0.0048637	101088165, 101085717, 101086581, 101092898, 101098942, 101086190, 101093900, 101085975, 101097342, 101101181, 101096808, 101086325, 101086222, 101101494, 101093519, 101089665, 101080814, 101085206, 101082385, 101095750, 101080577, 101098601, 101092025, 101095698, 101096043, 101081546, 101084935, 101094019, 101081066	1515	133	11855	1.70622	1	0.0952154	9.14404
GOTERM_BP_ALL	GO:0040033~negative regulation of translation, ncRNA-mediated	4	0.198511	0.0489047	101095698, 101086581, 101084935, 101086325	1515	7	11855	4.47148	1	0.476893	62.7007
GOTERM_BP_ALL	GO:0042026~protein refolding	5	0.248139	0.0121096	101088683, 101092976, 101088003, 101091198, 101092586	1515	8	11855	4.89068	1	0.187249	21.3081
GOTERM_BP_ALL	GO:0042060~wound healing	43	2.134	0.00937528	101092790, 101089120, 493668, 101095493, 101093022, 101095261, 101087625, 101097882, 101098303, 101084411, 101090543, 101099632, 493875, 101081746, 101087102, 101090640, 101090463, 101089516, 101092050, 101082861, 101086433, 101093983, 101081453, 101090997, 101089215, 493698, 101098319, 101092159, 101080593, 101080534, 101099290, 101093785, 101093057, 101084011, 101092934, 101082637, 101087935, 1…	1515	229	11855	1.46934	1	0.15372	16.9118
GOTERM_BP_ALL	GO:0042073~intraciliary transport	15	0.744417	1.14473e-06	101084624, 101098168, 101096515, 101083332, 101099822, 101082487, 101082005, 101099574, 101098043, 101093306, 101084760, 101084822, 101096430, 101090091, 101080991	1515	27	11855	4.34727	0.00783916	6.24588e-05	0.00225149
GOTERM_BP_ALL	GO:0042147~retrograde transport, endosome to Golgi	13	0.645161	0.0369882	101089434, 101081376, 101099592, 101088845, 101085959, 101084533, 101088720, 101087369, 101088285, 101081183, 101083737, 101087341, 101081257	1515	54	11855	1.88382	1	0.401364	52.3504
GOTERM_BP_ALL	GO:0042168~heme metabolic process	6	0.297767	0.0439622	101086407, 101087879, 101091144, 101092315, 101097336, 101093823	1515	16	11855	2.93441	1	0.446218	58.6976
GOTERM_BP_ALL	GO:0042176~regulation of protein catabolic process	42	2.08437	0.0130829	101081278, 101080871, 101093022, 101098204, 101090494, 101091319, 677873, 101092338, 101087224, 101089431, 101100476, 101084580, 101086362, 101091537, 101089536, 101088797, 101085720, 101092519, 101093316, 101097365, 101094305, 101092868, 101091411, 101086407, 101094772, 101099858, 101082082, 101080636, 101095825, 101092846, 101091976, 101086975, 101082637, 101085959, 101081202, 101084532, 101084…	1515	227	11855	1.44781	1	0.196431	22.8191
GOTERM_BP_ALL	GO:0042177~negative regulation of protein catabolic process	17	0.843672	0.0227094	101092868, 101093022, 101098204, 101099858, 101095825, 101091976, 101086975, 101082637, 101092338, 101087224, 101089431, 101084592, 101095992, 101086362, 101084753, 101085720, 101097365	1515	74	11855	1.79765	1	0.29006	36.3524
GOTERM_BP_ALL	GO:0042254~ribosome biogenesis	39	1.93548	0.00867414	101098981, 101094883, 101100640, 101082194, 101094807, 101091922, 101080666, 101088094, 101084996, 101090417, 101083352, 101089533, 101081766, 101090016, 101099685, 101093986, 101086455, 101094296, 101089777, 100169947, 101096369, 101096618, 101086556, 101101532, 101091199, 101095658, 100169962, 101086933, 101099455, 101096046, 101084532, 101097836, 101096498, 101083731, 493702, 101086828, 101088…	1515	202	11855	1.51078	1	0.145471	15.7474
GOTERM_BP_ALL	GO:0042255~ribosome assembly	18	0.8933	6.3609e-06	101098981, 101093986, 101086455, 101089777, 100169947, 101096618, 101084996, 101095658, 101091199, 101090417, 101083352, 100169962, 101086933, 101083731, 101089533, 493702, 101086828, 101088669	1515	42	11855	3.35361	0.0427889	0.000283929	0.0125102
GOTERM_BP_ALL	GO:0042273~ribosomal large subunit biogenesis	17	0.843672	0.00281273	101099685, 101100640, 101082194, 101091922, 101089777, 100169947, 101096618, 101084996, 101083352, 101096498, 101083731, 101097836, 101089533, 101086828, 101081766, 101084240, 101090016	1515	60	11855	2.21711	1	0.0611292	5.38933
GOTERM_BP_ALL	GO:0042278~purine nucleoside metabolic process	65	3.22581	6.77669e-14	101097110, 101093653, 101081858, 101101332, 101085644, 101087744, 101088700, 101099081, 101082449, 101095211, 101086386, 101091162, 101080290, 101101674, 101080313, 101085195, 101098666, 101091411, 101092868, 101085900, 101094834, 101094295, 101100487, 101088852, 101082360, 101093259, 101081547, 101097006, 101097080, 101097436, 101099515, 101087245, 101080547, 493876, 101094004, 101089914, 105261…	1515	191	11855	2.66299	4.656e-10	1.455e-11	1.33205e-10
GOTERM_BP_ALL	GO:0042384~cilium assembly	54	2.6799	1.27861e-10	101084624, 101082048, 101094222, 101083332, 101088848, 101082005, 101099574, 101092836, 101092668, 101096693, 101086344, 101089434, 101084760, 101096469, 101089439, 101096284, 101091205, 101094874, 101098043, 101093306, 101093856, 101087503, 101093957, 101090091, 101091923, 101088536, 101101521, 101091872, 101090886, 101083923, 101099822, 101087891, 101099037, 101089551, 101099064, 101087691, 101…	1515	168	11855	2.51521	8.79044e-07	1.44106e-08	2.51483e-07
GOTERM_BP_ALL	GO:0042407~cristae formation	7	0.347395	0.0011188	101097676, 101093033, 101087588, 101094158, 101087830, 101092591, 101094661	1515	11	11855	4.9796	0.999545	0.0278979	2.17768
GOTERM_BP_ALL	GO:0042440~pigment metabolic process	10	0.496278	0.0394933	101086407, 101096835, 101087879, 101091144, 101087772, 101092315, 101097336, 101084705, 101086044, 101093823	1515	37	11855	2.11489	1	0.419724	54.73
GOTERM_BP_ALL	GO:0042451~purine nucleoside biosynthetic process	26	1.29032	1.4463e-07	101097110, 101097436, 101093653, 101101332, 101087744, 101085644, 101088700, 101087245, 101082449, 101080547, 105261186, 101088196, 101082824, 101101674, 101087259, 101091411, 101080693, 101100487, 101085528, 101086026, 101082117, 101093259, 101088961, 101097006, 101085175, 101097080	1515	65	11855	3.13003	0.000993839	1.00437e-05	0.000284465
GOTERM_BP_ALL	GO:0042455~ribonucleoside biosynthetic process	26	1.29032	7.1905e-06	101097110, 101097436, 101093653, 101101332, 101087744, 101085644, 101088700, 101087245, 101082449, 101080547, 105261186, 101088196, 101082824, 101101674, 101087259, 101091411, 101080693, 101100487, 101085528, 101086026, 101082117, 101093259, 101088961, 101097006, 101085175, 101097080	1515	78	11855	2.60836	0.0482329	0.00031684	0.0141416
GOTERM_BP_ALL	GO:0042542~response to hydrogen peroxide	14	0.694789	0.0139882	101093033, 101092868, 101090575, 101082935, 101091804, 101092640, 101093891, 101088618, 101099589, 101090655, 101094667, 101090640, 101096985, 101091404	1515	53	11855	2.067	1	0.205935	24.1998
GOTERM_BP_ALL	GO:0042592~homeostatic process	172	8.53598	0.00188877	101083059, 101089121, 101099843, 101098207, 101090493, 101081858, 101090494, 101101332, 101101544, 101086880, 101084411, 101081395, 101094528, 101091165, 101093923, 101101277, 101097793, 101084111, 101086242, 101088618, 101089942, 101090323, 101088934, 554338, 101080936, 101096985, 101080885, 101096284, 101092355, 101085842, 101101678, 101084325, 101101538, 101094295, 101097245, 100101123, 101088…	1515	1091	11855	1.23365	0.999998	0.0435361	3.65015
GOTERM_BP_ALL	GO:0042773~ATP synthesis coupled electron transport	9	0.44665	0.0306844	101093033, 101092868, 101094004, 101082385, 101089914, 101093631, 101100747, 101081808, 101089499	1515	30	11855	2.34752	1	0.360056	45.8259
GOTERM_BP_ALL	GO:0042775~mitochondrial ATP synthesis coupled electron transport	8	0.397022	0.0483623	101093033, 101092868, 101094004, 101082385, 101089914, 101093631, 101081808, 101089499	1515	27	11855	2.31854	1	0.47366	62.2801
GOTERM_BP_ALL	GO:0043038~amino acid activation	18	0.8933	1.88962e-05	101084454, 101082377, 101087135, 101093699, 101083060, 101092144, 101091157, 101092954, 101092570, 101085601, 101081368, 101093944, 101090770, 101080309, 101100757, 101097371, 101081747, 101094820	1515	45	11855	3.13003	0.121828	0.000733699	0.0371593
GOTERM_BP_ALL	GO:0043039~tRNA aminoacylation	18	0.8933	1.33316e-05	101084454, 101082377, 101087135, 101093699, 101083060, 101092144, 101091157, 101092954, 101092570, 101085601, 101081368, 101093944, 101090770, 101080309, 101100757, 101097371, 101081747, 101094820	1515	44	11855	3.20117	0.0875807	0.000539005	0.026218
GOTERM_BP_ALL	GO:0043043~peptide biosynthetic process	130	6.45161	7.99186e-22	101098981, 101094883, 101086581, 101082194, 101081502, 101093699, 101098175, 101090417, 101100874, 101092570, 101089635, 101085105, 101090016, 101100868, 101084940, 101090121, 101100158, 101094296, 100101124, 101096309, 101082228, 101094402, 101090936, 101091455, 101097044, 101080458, 101080467, 101098579, 101084223, 101084935, 101097338, 101083449, 101094861, 101082377, 101099386, 101098327, 101…	1515	433	11855	2.34933	5.4944e-18	7.84915e-19	1.57187e-18
GOTERM_BP_ALL	GO:0043044~ATP-dependent chromatin remodeling	10	0.496278	0.0194875	101088165, 101099228, 101098204, 554348, 101096659, 101096505, 101096566, 101097046, 101081904, 101094605	1515	33	11855	2.37124	1	0.26017	32.0958
GOTERM_BP_ALL	GO:0043112~receptor metabolic process	24	1.19107	0.0109329	101081453, 493668, 101088165, 101088845, 101093022, 493846, 101099995, 101090493, 101099911, 101100788, 101099858, 101101078, 101096916, 101081641, 101098309, 751821, 101089434, 654421, 101099228, 101088797, 101090983, 101094869, 101092519, 554338	1515	110	11855	1.70729	1	0.171777	19.444
GOTERM_BP_ALL	GO:0043161~proteasome-mediated ubiquitin-dependent protein catabolic process	47	2.33251	0.016778	101092368, 101087051, 101095457, 101098204, 101100120, 101095435, 101099017, 101100851, 101098797, 101094427, 101092338, 101098564, 101087224, 101089431, 101094025, 101097360, 101082249, 101093453, 101092883, 101081079, 101085106, 101084323, 101092868, 101091411, 101086733, 101098808, 101099858, 101101078, 101082082, 101095825, 101090224, 101092846, 101091976, 101091643, 101086975, 101081202, 101…	1515	264	11855	1.3931	1	0.236068	28.3084
GOTERM_BP_ALL	GO:0043171~peptide catabolic process	8	0.397022	0.016351	101095774, 101091311, 101100613, 101083948, 101094061, 101083063, 101094616, 101098097	1515	22	11855	2.84548	1	0.232181	27.6935
GOTERM_BP_ALL	GO:0043241~protein complex disassembly	25	1.24069	0.000341414	101100251, 101088843, 101088535, 101084952, 101098204, 101086134, 101096659, 101097481, 101085997, 101097803, 101098072, 101081311, 101101415, 101100985, 101098601, 101083089, 101091531, 101086556, 101096566, 101097046, 101090785, 101098531, 101088372, 101096043, 101087494	1515	91	11855	2.14975	0.904404	0.00961447	0.669372
GOTERM_BP_ALL	GO:0043244~regulation of protein complex disassembly	16	0.794045	0.00130447	101088843, 101084952, 101100985, 101083089, 101091531, 101097481, 101085997, 101090785, 101097803, 101098531, 101088372, 101096043, 101087494, 101098072, 101081311, 101101415	1515	51	11855	2.45493	0.999873	0.031542	2.53468
GOTERM_BP_ALL	GO:0043254~regulation of protein complex assembly	51	2.53102	0.000307582	101085911, 101080871, 101082408, 101098659, 101086134, 101098797, 101093695, 101090417, 101084410, 101085285, 101101277, 101097803, 101097360, 101094025, 101091537, 101081311, 101098072, 101084765, 101092050, 101091411, 101089755, 101099994, 101094772, 101084074, 101090224, 101090785, 101088372, 101092584, 101088535, 101084952, 101089823, 101098152, 101082020, 101095435, 101091824, 101082373, 101…	1515	241	11855	1.65593	0.879361	0.0087736	0.603233
GOTERM_BP_ALL	GO:0043268~positive regulation of potassium ion transport	6	0.297767	0.0336645	101098207, 101092693, 101084051, 101081858, 101081621, 101101415	1515	15	11855	3.13003	1	0.379694	49.0094
GOTERM_BP_ALL	GO:0043271~negative regulation of ion transport	12	0.595533	0.0316409	101093923, 101081453, 493668, 101091236, 101080733, 101085842, 101098221, 101099589, 101092982, 101090425, 101081621, 101101415	1515	47	11855	1.99789	1	0.366039	46.8677
GOTERM_BP_ALL	GO:0043277~apoptotic cell clearance	7	0.347395	0.0427477	101098632, 101101277, 101089823, 101095249, 101098215, 101091372, 101087882	1515	21	11855	2.60836	1	0.438139	57.6534
GOTERM_BP_ALL	GO:0043280~positive regulation of cysteine-type endopeptidase activity involved in apoptotic process	15	0.744417	0.0195681	101091411, 101089823, 101084164, 101098805, 101090425, 101090417, 101096541, 101087657, 101086975, 101092776, 101081202, 101084419, 101093522, 768258, 101080991	1515	61	11855	1.9242	1	0.260604	32.2055
GOTERM_BP_ALL	GO:0043297~apical junction assembly	9	0.44665	0.0164419	101084051, 101089215, 101084074, 101098319, 101094501, 101092552, 101084011, 101089324, 101093978	1515	27	11855	2.60836	1	0.232843	27.8248
GOTERM_BP_ALL	GO:0043401~steroid hormone mediated signaling pathway	19	0.942928	0.014031	101092868, 101089665, 101097546, 101092004, 101098306, 101080636, 101097046, 101088597, 101099228, 101100378, 101085274, 101099414, 101083741, 101087384, 101087932, 554348, 101098261, 101099908, 101092244	1515	82	11855	1.81313	1	0.205629	24.2644
GOTERM_BP_ALL	GO:0043436~oxoacid metabolic process	121	6.00496	1.22642e-13	751515, 101095551, 100270775, 101083948, 101093699, 101086880, 101090490, 101084188, 101099081, 101084111, 101092570, 101089942, 101086616, 101091162, 554338, 101081106, 101092868, 101098666, 101094295, 101101538, 101088421, 101082033, 101090936, 101082360, 101099524, 101089898, 101084279, 101091840, 101085254, 101093325, 101082377, 101089769, 101086816, 101099515, 101088327, 101084701, 101085122…	1515	483	11855	1.96032	8.43423e-10	2.34284e-11	2.41296e-10
GOTERM_BP_ALL	GO:0043462~regulation of ATPase activity	9	0.44665	0.00577837	101097025, 101086407, 101099994, 101087790, 101091824, 101088003, 101099589, 101081438, 101093504	1515	23	11855	3.06199	1	0.108177	10.7725
GOTERM_BP_ALL	GO:0043484~regulation of RNA splicing	30	1.48883	3.10186e-07	101099920, 101093790, 101094861, 101098942, 101084148, 101099282, 101086113, 101096055, 101098563, 101088597, 101099752, 101082262, 101081418, 101090805, 101087783, 101096561, 101099911, 101080677, 101092744, 101096263, 101081822, 101096746, 101101659, 101089540, 101089628, 101099414, 101097645, 101081223, 101091686, 101097474	1515	85	11855	2.76179	0.00213026	1.92118e-05	0.000610086
GOTERM_BP_ALL	GO:0043487~regulation of RNA stability	13	0.645161	0.0282296	101090831, 101101318, 101088596, 102900263, 101088597, 101096046, 101091106, 101094402, 101096043, 101097257, 101091585, 101084196, 101088977	1515	52	11855	1.95627	1	0.339883	43.0627
GOTERM_BP_ALL	GO:0043488~regulation of mRNA stability	12	0.595533	0.0316409	101090831, 101101318, 101088596, 102900263, 101088597, 101091106, 101094402, 101096043, 101097257, 101091585, 101084196, 101088977	1515	47	11855	1.99789	1	0.366039	46.8677
GOTERM_BP_ALL	GO:0043489~RNA stabilization	9	0.44665	0.0077141	101090831, 102900263, 101088597, 101096046, 101094402, 101097257, 101091585, 101084196, 101088977	1515	24	11855	2.93441	1	0.133683	14.128
GOTERM_BP_ALL	GO:0043534~blood vessel endothelial cell migration	12	0.595533	0.0418118	101088843, 101086433, 101089823, 101089803, 101087664, 101090640, 101084411, 101093785, 101081076, 101084011, 101085658, 751821	1515	49	11855	1.91635	1	0.435199	56.8316
GOTERM_BP_ALL	GO:0043535~regulation of blood vessel endothelial cell migration	10	0.496278	0.0282643	101088843, 101086433, 101089823, 101100985, 101089803, 101087664, 101090640, 101084411, 101084011, 101085658	1515	35	11855	2.23574	1	0.339647	43.1027
GOTERM_BP_ALL	GO:0043603~cellular amide metabolic process	171	8.48635	7.71989e-24	101098981, 101094883, 101086581, 101082194, 101083948, 101081502, 101093699, 101098175, 101090417, 101099081, 101100874, 101092570, 101089635, 101085105, 101096985, 101090016, 101100868, 101084940, 101090121, 101100158, 101094296, 100101124, 101094402, 101096309, 101082228, 101090936, 101092208, 101091455, 101097044, 101080458, 101098579, 101080467, 101084223, 101084419, 101084935, 101084221, 101…	1515	623	11855	2.14782	5.30742e-20	1.06148e-20	1.51838e-20
GOTERM_BP_ALL	GO:0043604~amide biosynthetic process	133	6.6005	1.18029e-18	101098981, 101094883, 101086581, 101082194, 101081502, 101093699, 101098175, 101090417, 101100874, 101092570, 101089635, 101085105, 101090016, 101100868, 101084940, 101090121, 101100158, 101094296, 100101124, 101096309, 101082228, 101094402, 101090936, 101091455, 101097044, 101080458, 101080467, 101098579, 101084223, 101084935, 101097338, 101083449, 101094861, 101082377, 101099386, 101098327, 101…	1515	484	11855	2.15028	8.11446e-15	5.79605e-16	2.32144e-15
GOTERM_BP_ALL	GO:0043622~cortical microtubule organization	3	0.148883	0.0447426	101084051, 100135766, 101092519	1515	3	11855	7.82508	1	0.450248	59.3557
GOTERM_BP_ALL	GO:0043623~cellular protein complex assembly	80	3.97022	1.68681e-07	101082048, 101085911, 101094222, 101095457, 101098659, 101088848, 101092640, 101101473, 101098306, 101093695, 101092836, 101099632, 101096554, 101084410, 101081015, 101101277, 101097803, 101086517, 101098072, 101081311, 101100103, 101092050, 101089755, 101099994, 101084074, 101082888, 101099090, 101092934, 101090785, 101097784, 101088372, 101097283, 101087503, 101090983, 101092680, 101092584, 101…	1515	349	11855	1.79372	0.00115901	1.13694e-05	0.00033177
GOTERM_BP_ALL	GO:0043624~cellular protein complex disassembly	19	0.942928	0.00290432	101088535, 101088843, 101100251, 101084952, 101100985, 101083089, 101091531, 101086556, 101086134, 101097481, 101085997, 101090785, 101097803, 101098531, 101088372, 101081311, 101087494, 101098072, 101101415	1515	71	11855	2.09404	1	0.0624677	5.56011
GOTERM_BP_ALL	GO:0043632~modification-dependent macromolecule catabolic process	74	3.67246	0.007675	101092368, 101087051, 101095457, 101098204, 101099017, 101098797, 677873, 101094427, 101093248, 101090365, 101084967, 101087224, 101083741, 101089431, 101097360, 101094025, 101085089, 101082249, 101084663, 101093453, 101092883, 101085106, 101094305, 101088134, 101084323, 101092868, 101091411, 101086733, 101097403, 101093640, 101099858, 101095825, 101090224, 101091976, 101091643, 101086975, 101101…	1515	434	11855	1.33423	1	0.133721	14.0614
GOTERM_BP_ALL	GO:0043648~dicarboxylic acid metabolic process	15	0.744417	0.00379153	101098404, 101090803, 101096029, 101088131, 101090160, 101081048, 751618, 751619, 101088238, 101094204, 101097525, 101084188, 101092963, 100422779, 101085155	1515	51	11855	2.30149	1	0.0774427	7.19922
GOTERM_BP_ALL	GO:0043933~macromolecular complex subunit organization	298	14.7891	3.86942e-21	101082048, 101098981, 101082408, 101095457, 101088410, 101098204, 101085644, 101092216, 101098306, 101081395, 101089434, 101092226, 101084080, 101098072, 554338, 101084075, 101099994, 101092869, 101084074, 101092208, 101100012, 101100679, 101099090, 101090224, 101097046, 101088627, 101084935, 554348, 101096314, 101088535, 101084952, 101084950, 101083514, 101100788, 101085024, 101095435, 101092898…	1515	1410	11855	1.65381	2.66023e-17	2.95581e-18	7.61055e-18
GOTERM_BP_ALL	GO:0044033~multi-organism metabolic process	12	0.595533	0.0272769	101094273, 101087508, 101086733, 101095571, 101085842, 101099228, 101084580, 101086190, 101097257, 101092744, 101099386, 101097046	1515	46	11855	2.04133	1	0.331002	41.9547
GOTERM_BP_ALL	GO:0044085~cellular component biogenesis	388	19.2556	4.97493e-28	101082048, 101098981, 101095457, 101090494, 101092216, 101098306, 101081395, 101089434, 101092226, 101084080, 101082249, 101098072, 101089439, 101084075, 101084074, 101092208, 101100679, 101099090, 101084935, 101095439, 101090091, 101089324, 101091236, 101100640, 101084952, 101083514, 101100788, 101083923, 101095435, 101087891, 101099064, 101097342, 101097343, 101087691, 101092071, 101087384, 101…	1515	1840	11855	1.65007	3.42026e-24	1.14009e-24	9.78491e-25
GOTERM_BP_ALL	GO:0044087~regulation of cellular component biogenesis	101	5.01241	0.000103518	101080871, 101082408, 101098659, 554341, 101088003, 101090494, 101098797, 101093695, 101090417, 101084410, 101101277, 101082765, 101094025, 101091537, 101081311, 101098072, 101089755, 101085842, 101099995, 101099994, 101099858, 101084074, 101094942, 101090224, 101088372, 101092584, 102901684, 101092586, 101088535, 101084952, 101095435, 101091824, 101082373, 101086768, 101080471, 101099064, 101097…	1515	547	11855	1.44485	0.509202	0.00328959	0.203407
GOTERM_BP_ALL	GO:0044089~positive regulation of cellular component biogenesis	60	2.97767	0.000536876	101080871, 101085911, 101082408, 554341, 101098659, 101091807, 101095003, 101098797, 101093695, 101084410, 101101277, 101085285, 101082765, 101097360, 101094025, 101091537, 101084765, 101092050, 101091411, 101089755, 101089665, 101094772, 101099994, 101099858, 101094258, 101090224, 101095279, 101088331, 493668, 101101521, 101098152, 101082020, 101095435, 101091824, 101082373, 101086768, 101080471…	1515	303	11855	1.54952	0.975078	0.014487	1.05068
GOTERM_BP_ALL	GO:0044237~cellular metabolic process	899	44.6154	6.15795e-07	101095457, 101081858, 101093346, 101083948, 101090870, 101098303, 101098175, 101092216, 101098309, 101092226, 101081096, 101089931, 101091249, 101092883, 101084075, 101092868, 101092869, 101081869, 101092208, 101093351, 101100679, 101098579, 101092210, 101084279, 101098180, 101097474, 101097472, 101091236, 101081278, 101093325, 101095435, 101092898, 101086816, 101098327, 101089914, 101081076, 101…	1515	6341	11855	1.10941	0.00422464	3.58773e-05	0.00121117
GOTERM_BP_ALL	GO:0044238~primary metabolic process	860	42.6799	0.000200432	101095457, 101081858, 101093346, 101083948, 101090870, 101098303, 101098175, 101092216, 101098309, 101081096, 101089931, 101091249, 101092883, 101084075, 101092868, 101092869, 101081869, 101092208, 101093351, 101100679, 101098579, 101092210, 101084279, 101098180, 101097474, 101097472, 101089599, 101091236, 101081278, 101093325, 101095435, 101092898, 101086816, 101098327, 101089914, 101081076, 101…	1515	6221	11855	1.08175	0.747945	0.00597386	0.393482
GOTERM_BP_ALL	GO:0044242~cellular lipid catabolic process	29	1.43921	0.00129295	101083277, 101094144, 101100069, 101086880, 101092794, 101091627, 101096919, 101084701, 101088778, 101098863, 101097759, 101089942, 101081076, 554338, 493928, 101081106, 101083342, 101088421, 101082033, 101081824, 101095583, 101089898, 101082442, 101085959, 101093730, 101084279, 101091840, 101085254, 101086680	1515	122	11855	1.86006	0.999863	0.0313782	2.51258
GOTERM_BP_ALL	GO:0044247~cellular polysaccharide catabolic process	6	0.297767	0.0048772	101091099, 101089364, 101086359, 101086077, 101100836, 101088852	1515	10	11855	4.69505	1	0.0949283	9.16827
GOTERM_BP_ALL	GO:0044248~cellular catabolic process	202	10.0248	2.13851e-11	101087051, 101092368, 101095457, 101098204, 101090494, 101083948, 101099081, 101089431, 101081096, 101088618, 101082249, 101086616, 554338, 101092883, 101085106, 101092355, 101092868, 101084940, 101099858, 101088421, 101099992, 101082033, 101090224, 101091643, 101101091, 101084279, 101084592, 101084935, 101085254, 768258, 101081278, 101100120, 101095435, 101093220, 101091627, 101082262, 101084580…	1515	1014	11855	1.55884	1.47023e-07	2.67314e-09	4.20612e-08
GOTERM_BP_ALL	GO:0044257~cellular protein catabolic process	101	5.01241	3.08126e-05	101087051, 101092368, 101080871, 101095457, 101098204, 101090494, 101099017, 101098797, 101081009, 101087224, 101089431, 101083741, 101094025, 101082249, 101092883, 101085106, 101084323, 101092868, 101099858, 101099992, 101090224, 101093684, 101091643, 101086975, 101101091, 101081202, 101084592, 101091823, 101081278, 101093022, 101100120, 101095435, 101100851, 101082262, 101084580, 101100915, 101…	1515	531	11855	1.48839	0.190906	0.00110272	0.0605861
GOTERM_BP_ALL	GO:0044265~cellular macromolecule catabolic process	121	6.00496	3.78105e-05	101087051, 101092368, 101080871, 101098614, 101095457, 101086581, 101098204, 101090494, 101099017, 101098797, 101081009, 101087224, 101083741, 101089431, 101089533, 101094025, 101082249, 101092883, 101085106, 101099624, 101092868, 101084323, 101084940, 101099858, 101080677, 101099992, 101090224, 101093684, 101091643, 101086975, 101101091, 101081202, 101084592, 101084935, 768258, 101101144, 101091…	1515	665	11855	1.42381	0.228911	0.00134599	0.074341
GOTERM_BP_ALL	GO:0044267~cellular protein metabolic process	435	21.5881	7.12393e-05	101098981, 101092368, 101095457, 101098204, 101090494, 101098303, 101098175, 101090724, 101089431, 101082249, 101092883, 727688, 101084075, 101092868, 101084940, 101092869, 101082228, 101081869, 101092208, 101093351, 101098579, 101081790, 101092210, 101092776, 101101091, 101084935, 101088948, 101097338, 101082066, 101091236, 101081278, 101095435, 101098327, 101097342, 101082262, 101081076, 101093…	1515	2922	11855	1.16493	0.387244	0.00236333	0.140023
GOTERM_BP_ALL	GO:0044275~cellular carbohydrate catabolic process	9	0.44665	0.00423538	101091099, 101089364, 101086359, 101085900, 101094834, 101086077, 101100836, 101099081, 101088852	1515	22	11855	3.20117	1	0.0846278	8.00908
GOTERM_BP_ALL	GO:0044281~small molecule metabolic process	237	11.7618	1.54623e-17	101099843, 101095551, 101081858, 101087772, 101083948, 101085644, 101090490, 101084188, 101099081, 101081096, 554338, 101086616, 101092868, 101085842, 101088421, 101082033, 101090936, 101084279, 554348, 101085254, 101096313, 101093325, 101084950, 101093220, 101086816, 101088327, 101085122, 101097343, 101090743, 101089914, 101087076, 101093622, 101094192, 101081076, 101088196, 101098066, 101092373…	1515	1104	11855	1.67984	1.06303e-13	6.25312e-15	3.04119e-14
GOTERM_BP_ALL	GO:0044282~small molecule catabolic process	43	2.134	1.9866e-05	101091272, 101094144, 101100069, 101089769, 101097231, 101086880, 101092794, 101090910, 101085262, 101084701, 101101390, 101088778, 101090160, 101081096, 101095211, 101097759, 101081352, 101089942, 554338, 101081106, 101080519, 101092868, 101085900, 101085842, 101101538, 101088421, 101081824, 101095583, 101088852, 101090776, 101089898, 101098404, 101091464, 101082442, 101088214, 101093730, 101084…	1515	172	11855	1.95627	0.127663	0.000767009	0.039066
GOTERM_BP_ALL	GO:0044458~motile cilium assembly	6	0.297767	0.0048772	101094222, 101094912, 101087891, 101098559, 101089439, 101092836	1515	10	11855	4.69505	1	0.0949283	9.16827
GOTERM_BP_ALL	GO:0044710~single-organism metabolic process	389	19.3052	1.49315e-10	101095551, 101081858, 101083948, 101087772, 101087777, 101092216, 101090490, 101084188, 101099081, 101089431, 101081096, 101082249, 101092883, 101092355, 101092868, 101081869, 101082033, 101090936, 101092776, 101084279, 101097336, 101082231, 101089599, 101091236, 101093325, 101084950, 101100788, 101095435, 101093220, 101086816, 101097342, 101097343, 101090743, 101082262, 101089914, 101081076, 101…	1515	2304	11855	1.32116	1.02654e-06	1.65571e-08	2.93679e-07
GOTERM_BP_ALL	GO:0044711~single-organism biosynthetic process	113	5.60794	0.0403479	100270775, 101101332, 101087772, 101083948, 101085644, 101087744, 101090490, 101092216, 101086786, 101084188, 101099081, 101093922, 101084111, 101081096, 101098903, 101091535, 101086616, 554338, 101101674, 101092868, 101085842, 101101538, 101088421, 101082033, 101100487, 101090936, 101084705, 101083695, 101082360, 554348, 101097336, 101086044, 493962, 101093325, 101096835, 101084950, 101085024, 1…	1515	750	11855	1.17898	1	0.425409	55.5157
GOTERM_BP_ALL	GO:0044712~single-organism catabolic process	109	5.40943	7.90427e-11	101083277, 101087777, 101087744, 101086880, 101098797, 101090910, 101099081, 101089431, 101081096, 101089942, 101094025, 101082249, 101091162, 554338, 101092883, 101081106, 101098666, 101092868, 101084323, 101085842, 101094295, 101101538, 101088421, 101082033, 101090224, 101082360, 101089898, 101091643, 101081202, 101084279, 101094208, 101091840, 101085254, 101089769, 101095435, 101094103, 101093…	1515	459	11855	1.85824	5.43418e-07	9.05697e-09	1.55465e-07
GOTERM_BP_ALL	GO:0044724~single-organism carbohydrate catabolic process	25	1.24069	6.21006e-07	101091099, 101098666, 101085900, 101094295, 101094834, 101097231, 101099515, 101100836, 101082360, 101088852, 101099081, 101089344, 101098403, 101097025, 101089364, 101086359, 101095698, 493876, 101081547, 101086077, 101095211, 101093622, 101087208, 101091162, 493928	1515	65	11855	3.00965	0.00426032	3.58768e-05	0.00122141
GOTERM_BP_ALL	GO:0044763~single-organism cellular process	1083	53.7469	0.0291435	101081858, 101083948, 101090870, 101098303, 101092216, 101098306, 101098309, 101081090, 101081683, 101081096, 101098171, 101089931, 101091249, 101092883, 101092868, 101092869, 101084074, 101081869, 101092208, 101093351, 101098189, 101092210, 101084279, 101098180, 101095249, 101095439, 101089324, 101091236, 101081278, 101093325, 101100640, 101083923, 101095435, 101092898, 101086816, 101087891, 101…	1515	8221	11855	1.03084	1	0.346489	44.1067
GOTERM_BP_ALL	GO:0044782~cilium organization	60	2.97767	1.13758e-11	101084624, 101089121, 101082048, 101096515, 101094222, 101083332, 101088848, 101082005, 101099574, 101092836, 101092668, 101096693, 101086344, 101089434, 101084760, 101096469, 101086242, 101084822, 101089439, 101096284, 101087809, 101094874, 101091205, 101098043, 101093306, 101093856, 101087503, 101093957, 101090091, 101091923, 101088536, 101090886, 101101521, 101091872, 101083923, 101099822, 101…	1515	187	11855	2.51072	7.82085e-08	1.47563e-09	2.23744e-08
GOTERM_BP_ALL	GO:0044802~single-organism membrane organization	116	5.75682	3.0538e-09	101084624, 101090493, 101095551, 101081858, 101097257, 101082691, 101101473, 101096079, 101093695, 101084523, 101092668, 101089434, 101100419, 101081683, 101101277, 101082765, 101089536, 101091537, 101088285, 101085103, 101090323, 101082410, 554338, 101085842, 101090509, 101093156, 101088764, 101092776, 101097784, 101088627, 101084419, 101085837, 101084694, 101089426, 101080877, 101091236, 101084…	1515	529	11855	1.7159	2.09947e-05	2.95703e-07	6.00636e-06
GOTERM_BP_ALL	GO:0045010~actin nucleation	13	0.645161	0.000886462	101085911, 101089755, 101087419, 101098659, 101082020, 101082373, 101086891, 101084410, 101084672, 101087729, 101084688, 101096827, 101092050	1515	35	11855	2.90646	0.997751	0.0226608	1.72918
GOTERM_BP_ALL	GO:0045047~protein targeting to ER	6	0.297767	0.0336645	101085957, 101092788, 101091701, 101083221, 101089426, 101088021	1515	15	11855	3.13003	1	0.379694	49.0094
GOTERM_BP_ALL	GO:0045103~intermediate filament-based process	15	0.744417	1.44269e-05	101099353, 101088127, 101098968, 101081938, 101091804, 101090912, 101087272, 101091165, 101091416, 101098382, 101097010, 101091951, 101101232, 105261177, 101091710	1515	32	11855	3.66801	0.0944253	0.000576494	0.0283716
GOTERM_BP_ALL	GO:0045104~intermediate filament cytoskeleton organization	15	0.744417	9.1907e-06	101099353, 101088127, 101098968, 101081938, 101091804, 101090912, 101087272, 101091165, 101091416, 101098382, 101097010, 101091951, 101101232, 105261177, 101091710	1515	31	11855	3.78633	0.0612315	0.000397319	0.0180751
GOTERM_BP_ALL	GO:0045109~intermediate filament organization	12	0.595533	8.42845e-07	101099353, 101091416, 101098382, 101088127, 101097010, 101091951, 101081938, 101101232, 101090912, 105261177, 101087272, 101091710	1515	17	11855	5.52359	0.00577781	4.71091e-05	0.00165773
GOTERM_BP_ALL	GO:0045110~intermediate filament bundle assembly	4	0.198511	0.0170195	101099353, 101090912, 101087272, 101091710	1515	5	11855	6.26007	1	0.237614	28.654
GOTERM_BP_ALL	GO:0045184~establishment of protein localization	225	11.1663	9.03242e-12	101095457, 101090929, 101090493, 101090494, 101092216, 101085446, 101100419, 101089434, 101089431, 101087369, 101085103, 101082249, 101082410, 554338, 101084075, 101092868, 101085842, 101090509, 100101123, 100101124, 101101209, 101088627, 101085837, 101084694, 101081183, 102901684, 101089426, 101090091, 101088535, 101081278, 101091236, 101092620, 101084953, 101100788, 101083923, 101099822, 101082…	1515	1152	11855	1.52834	6.2098e-08	1.19419e-09	1.77654e-08
GOTERM_BP_ALL	GO:0045185~maintenance of protein location	15	0.744417	0.0195681	101081278, 101093033, 101092367, 101096079, 101093057, 101089344, 101098403, 101082637, 101086975, 101095992, 101087076, 101091685, 101081311, 101101323, 101083630	1515	61	11855	1.9242	1	0.260604	32.2055
GOTERM_BP_ALL	GO:0045197~establishment or maintenance of epithelial cell apical/basal polarity	8	0.397022	0.016351	101092790, 101080871, 101091236, 101084051, 101082783, 101091291, 101082691, 101097876	1515	22	11855	2.84548	1	0.232181	27.6935
GOTERM_BP_ALL	GO:0045216~cell-cell junction organization	29	1.43921	0.00347548	101097986, 493668, 101096609, 101097342, 101098382, 101101277, 101082765, 101092552, 101101415, 101086433, 101088118, 101084051, 101089215, 101094772, 101084074, 101086736, 101098319, 101094258, 101084011, 101092310, 101099808, 101094061, 101087687, 101094501, 101095391, 101091710, 101093978, 101090715, 101089324	1515	130	11855	1.7456	1	0.0716385	6.61845
GOTERM_BP_ALL	GO:0045333~cellular respiration	32	1.58809	9.53582e-08	751515, 101093146, 101084188, 101095266, 101094004, 101089635, 101101395, 101100374, 101089240, 101089914, 751618, 751619, 101080765, 101085721, 751617, 101082315, 101096985, 101089499, 101093033, 101091411, 101092868, 101082385, 101088527, 101096029, 101093259, 101093891, 101093395, 101100747, 101093631, 101088238, 101096048, 101081808	1515	90	11855	2.78225	0.000655373	6.75861e-06	0.000187555
GOTERM_BP_ALL	GO:0045428~regulation of nitric oxide biosynthetic process	8	0.397022	0.0327913	493668, 101101538, 101089769, 493698, 101097525, 101096985, 101094857, 101092846	1515	25	11855	2.50403	1	0.374217	48.0955
GOTERM_BP_ALL	GO:0045454~cell redox homeostasis	26	1.29032	9.50058e-09	101099843, 101098632, 101101332, 101094548, 101094413, 101101318, 101092636, 101090743, 101094004, 101088618, 101099917, 101090655, 101086694, 101085222, 101080936, 101092729, 101097245, 101100985, 101090623, 101096815, 101093082, 101087568, 101095249, 101091216, 101085863, 768258	1515	58	11855	3.5078	6.53143e-05	8.48265e-07	1.86861e-05
GOTERM_BP_ALL	GO:0045541~negative regulation of cholesterol biosynthetic process	3	0.148883	0.0447426	101091804, 101089349, 101090647	1515	3	11855	7.82508	1	0.450248	59.3557
GOTERM_BP_ALL	GO:0045727~positive regulation of translation	15	0.744417	0.0147251	101093033, 101099171, 101084940, 101098152, 101089583, 101091106, 101094402, 101090417, 101085997, 101091416, 101080467, 101088596, 101094904, 101094465, 101080497	1515	59	11855	1.98943	1	0.214242	25.3063
GOTERM_BP_ALL	GO:0045814~negative regulation of gene expression, epigenetic	20	0.992556	0.000172737	101093519, 101088165, 101085717, 101080814, 101085206, 101092898, 101086190, 101095750, 101082385, 101080577, 101098601, 101093900, 101085975, 101092025, 101096808, 101081546, 101086222, 101101494, 101094019, 101081066	1515	62	11855	2.52422	0.695069	0.00521836	0.3392
GOTERM_BP_ALL	GO:0045898~regulation of RNA polymerase II transcriptional preinitiation complex assembly	7	0.347395	0.0005701	101089823, 101086215, 101095435, 101097360, 101094025, 101098797, 101090224	1515	10	11855	5.47756	0.98017	0.0150811	1.11535
GOTERM_BP_ALL	GO:0045899~positive regulation of RNA polymerase II transcriptional preinitiation complex assembly	6	0.297767	0.000566979	101086215, 101095435, 101097360, 101094025, 101098797, 101090224	1515	7	11855	6.70721	0.97974	0.015057	1.10928
GOTERM_BP_ALL	GO:0045921~positive regulation of exocytosis	14	0.694789	0.0251559	101099995, 101085934, 101099858, 101101527, 101099632, 101092934, 101095279, 101097649, 101085959, 101097793, 101085880, 101092680, 101100915, 101092061	1515	57	11855	1.92195	1	0.312761	39.414
GOTERM_BP_ALL	GO:0045974~regulation of translation, ncRNA-mediated	4	0.198511	0.0489047	101095698, 101086581, 101084935, 101086325	1515	7	11855	4.47148	1	0.476893	62.7007
GOTERM_BP_ALL	GO:0046031~ADP metabolic process	20	0.992556	1.26215e-06	101098666, 101093653, 101085900, 101094295, 101094834, 101099515, 101082360, 101088852, 101099081, 101089344, 101098403, 101097025, 101095698, 493876, 101081547, 101095211, 101093622, 101087208, 101091162, 101082824	1515	46	11855	3.40221	0.00863977	6.72637e-05	0.00248243
GOTERM_BP_ALL	GO:0046034~ATP metabolic process	50	2.48139	1.41997e-13	101097110, 101093653, 101097436, 101081858, 101099515, 101088700, 101087245, 101099081, 101080547, 493876, 101094004, 101095211, 101089914, 101087076, 101093622, 101087208, 101091162, 101091723, 101082824, 101089499, 101087259, 101101674, 101093033, 101092868, 101098666, 101091411, 101085900, 101094834, 101094295, 101082385, 101100487, 101085528, 101082360, 101086026, 101088852, 101096785, 101089…	1515	127	11855	3.08074	9.76233e-10	2.63847e-11	2.79288e-10
GOTERM_BP_ALL	GO:0046036~CTP metabolic process	5	0.248139	0.0416952	101082117, 101101332, 105261186, 101085175, 101088196	1515	11	11855	3.55686	1	0.434906	56.728
GOTERM_BP_ALL	GO:0046039~GTP metabolic process	7	0.347395	0.0341044	101082117, 101080693, 101101332, 105261186, 101085175, 101100320, 101088196	1515	20	11855	2.73878	1	0.382414	49.464
GOTERM_BP_ALL	GO:0046051~UTP metabolic process	5	0.248139	0.0196183	101082117, 101101332, 105261186, 101085175, 101088196	1515	9	11855	4.34727	1	0.260686	32.2738
GOTERM_BP_ALL	GO:0046128~purine ribonucleoside metabolic process	65	3.22581	3.86777e-14	101097110, 101093653, 101081858, 101101332, 101085644, 101087744, 101088700, 101099081, 101082449, 101095211, 101086386, 101091162, 101080290, 101101674, 101080313, 101085195, 101098666, 101091411, 101092868, 101085900, 101094834, 101094295, 101100487, 101088852, 101082360, 101093259, 101081547, 101097006, 101097080, 101097436, 101099515, 101087245, 101080547, 493876, 101094004, 101089914, 105261…	1515	189	11855	2.69117	2.65621e-10	9.8378e-12	7.59948e-11
GOTERM_BP_ALL	GO:0046129~purine ribonucleoside biosynthetic process	26	1.29032	1.4463e-07	101097110, 101097436, 101093653, 101101332, 101087744, 101085644, 101088700, 101087245, 101082449, 101080547, 105261186, 101088196, 101082824, 101101674, 101087259, 101091411, 101080693, 101100487, 101085528, 101086026, 101082117, 101093259, 101088961, 101097006, 101085175, 101097080	1515	65	11855	3.13003	0.000993839	1.00437e-05	0.000284465
GOTERM_BP_ALL	GO:0046134~pyrimidine nucleoside biosynthetic process	6	0.297767	0.0439622	101082117, 101083245, 101101332, 105261186, 101085175, 101088196	1515	16	11855	2.93441	1	0.446218	58.6976
GOTERM_BP_ALL	GO:0046185~aldehyde catabolic process	5	0.248139	0.0121096	101091464, 101085262, 101092868, 101081352, 101094208	1515	8	11855	4.89068	1	0.187249	21.3081
GOTERM_BP_ALL	GO:0046390~ribose phosphate biosynthetic process	30	1.48883	0.014018	101097110, 101093653, 101097436, 101101332, 101087772, 101100390, 101085644, 101088700, 101087245, 101082449, 101080547, 105261186, 101095942, 101082824, 101088196, 101101674, 101087259, 101091411, 101080693, 101100487, 101085528, 101084705, 101086026, 101097161, 101082117, 101093259, 101097006, 101085175, 554348, 101097080	1515	150	11855	1.56502	1	0.205892	24.2448
GOTERM_BP_ALL	GO:0046394~carboxylic acid biosynthetic process	27	1.33995	0.048264	101094144, 101093325, 101100069, 100270775, 101083948, 101086816, 101090490, 101090803, 101090160, 101084111, 101091601, 101091102, 101081076, 100422779, 101081050, 101086616, 101082033, 101090936, 101097525, 101088505, 101091464, 101085179, 101088961, 101086680, 101089349, 101085155, 101090647	1515	146	11855	1.4471	1	0.473592	62.2034
GOTERM_BP_ALL	GO:0046395~carboxylic acid catabolic process	32	1.58809	5.42313e-05	101091272, 101094144, 101100069, 101089769, 101086880, 101092794, 101084701, 101101390, 101088778, 101090160, 101097759, 101089942, 554338, 101081106, 101080519, 101101538, 101088421, 101081824, 101095583, 101090776, 101089898, 101098404, 101091464, 101082442, 101093730, 101084279, 101081048, 101088238, 101091840, 101085254, 101086680, 101085155	1515	118	11855	2.12206	0.311232	0.00188131	0.10661
GOTERM_BP_ALL	GO:0046496~nicotinamide nucleotide metabolic process	30	1.48883	1.93147e-09	101087122, 101099515, 101086867, 101099081, 493876, 101090743, 101081096, 101091167, 101095211, 101093622, 101080765, 101087208, 101091162, 101098066, 101099352, 101091411, 101098666, 101096246, 101085900, 101094834, 101094295, 101082360, 101088852, 101093135, 101089344, 101083034, 101097025, 101098403, 101095698, 101081547	1515	70	11855	3.35361	1.32788e-05	1.92448e-07	3.79891e-06
GOTERM_BP_ALL	GO:0046716~muscle cell cellular homeostasis	8	0.397022	0.00138026	101081453, 101086359, 101095261, 100169945, 101084580, 101091804, 101083089, 101088852	1515	15	11855	4.17338	0.999925	0.0328834	2.68007
GOTERM_BP_ALL	GO:0046907~intracellular transport	182	9.03226	3.15847e-09	101080871, 101098981, 101095457, 101090929, 101080666, 101090494, 101101473, 101083737, 101091441, 101096079, 101083375, 101084523, 101085446, 101100419, 101081009, 101089434, 101083741, 101089431, 101089536, 101091537, 101088285, 101087369, 101082249, 101089336, 554338, 101092868, 101084323, 101085842, 101099995, 101090509, 101100344, 101080467, 101090215, 101086975, 101097784, 101081202, 101088…	1515	942	11855	1.51185	2.17143e-05	3.0159e-07	6.21222e-06
GOTERM_BP_ALL	GO:0046939~nucleotide phosphorylation	19	0.942928	3.23225e-07	101098666, 101085900, 101094295, 101094834, 101099515, 101082360, 101088852, 101099081, 101089344, 101098403, 101097025, 101095698, 493876, 101081547, 101095211, 101093622, 101087208, 101091162, 101082824	1515	39	11855	3.81222	0.00221971	1.96651e-05	0.000635731
GOTERM_BP_ALL	GO:0048024~regulation of mRNA splicing, via spliceosome	22	1.09181	8.01756e-07	101099920, 101096561, 101093790, 101099911, 101080677, 101098942, 101092744, 101081822, 101099282, 101096746, 101101659, 101096055, 101098563, 101088597, 101089628, 101097645, 101099414, 101082262, 101081223, 101091686, 101081418, 101090805	1515	53	11855	3.24815	0.00549691	4.55533e-05	0.00157692
GOTERM_BP_ALL	GO:0048025~negative regulation of mRNA splicing, via spliceosome	10	0.496278	8.183e-05	101096561, 101089628, 101099911, 101080677, 101098942, 101091686, 101081418, 101092744, 101096746, 101101659	1515	17	11855	4.60299	0.430276	0.00266282	0.160824
GOTERM_BP_ALL	GO:0048193~Golgi vesicle transport	40	1.98511	5.78169e-06	101081278, 101088845, 101092620, 101090929, 101093164, 101101527, 101088905, 101080622, 101083737, 101091139, 101086569, 101092668, 101087341, 101089434, 102899095, 101100888, 101089536, 101088797, 101088285, 101093367, 101089336, 101099687, 101087312, 101092172, 101080833, 101097876, 101088112, 101087882, 101100344, 101086990, 101090215, 101083111, 101094621, 101097492, 101081202, 101086165, 101…	1515	148	11855	2.11489	0.0389696	0.000263205	0.0113711
GOTERM_BP_ALL	GO:0048255~mRNA stabilization	8	0.397022	0.0209765	101090831, 102900263, 101088597, 101094402, 101097257, 101091585, 101084196, 101088977	1515	23	11855	2.72177	1	0.273068	34.0955
GOTERM_BP_ALL	GO:0048384~retinoic acid receptor signaling pathway	6	0.297767	0.0336645	101086975, 101089665, 101087384, 101082916, 101099152, 101093978	1515	15	11855	3.13003	1	0.379694	49.0094
GOTERM_BP_ALL	GO:0048524~positive regulation of viral process	14	0.694789	0.0327267	101100251, 101085934, 101098151, 101092172, 101090417, 101100344, 101097046, 101085200, 101085959, 101084111, 101088627, 101099917, 101100915, 101081079	1515	59	11855	1.8568	1	0.374229	48.0273
GOTERM_BP_ALL	GO:0048545~response to steroid hormone	24	1.19107	0.0441249	493668, 101092868, 101089665, 101097546, 101083695, 101092004, 101098306, 101080636, 101097046, 101096785, 493875, 101088597, 101099228, 101100378, 101085274, 101099414, 101083741, 101087384, 101087932, 554348, 101098261, 101092244, 101099908, 101085155	1515	125	11855	1.50242	1	0.44683	58.8356
GOTERM_BP_ALL	GO:0048646~anatomical structure formation involved in morphogenesis	133	6.6005	0.00826517	101084624, 101097986, 101082048, 101094222, 101090494, 101087777, 101098303, 101092216, 101084411, 101092668, 101089434, 101096469, 101089439, 101095353, 101096284, 101086433, 101096282, 101094874, 101092159, 101090401, 101093156, 101082360, 101098476, 101086975, 101098180, 101082238, 101084221, 101095439, 101080367, 101090091, 101088536, 101093022, 101083923, 101099822, 101087625, 101093525, 101…	1515	850	11855	1.2244	1	0.140454	15.0611
GOTERM_BP_ALL	GO:0048708~astrocyte differentiation	11	0.545906	0.0410396	101084164, 101095698, 101091951, 101089136, 101082047, 101082262, 101084419, 101081938, 493698, 751104, 101090463	1515	43	11855	2.00177	1	0.430329	56.1421
GOTERM_BP_ALL	GO:0048857~neural nucleus development	12	0.595533	0.0316409	101088481, 101092086, 101101425, 101094772, 101097006, 101093220, 101091855, 101099908, 101081050, 101098237, 101084011, 101083630	1515	47	11855	1.99789	1	0.366039	46.8677
GOTERM_BP_ALL	GO:0048858~cell projection morphogenesis	105	5.21092	6.51188e-05	101084624, 101082048, 101096515, 101094222, 554340, 101088410, 101082047, 101083737, 101092668, 101089434, 101101277, 101096469, 101084822, 101088934, 101089439, 101082410, 101088288, 101096284, 101089755, 101097996, 101094874, 101092776, 101094869, 101090091, 101088536, 101085024, 101083923, 101099822, 101093220, 101087891, 101080277, 101097676, 101099064, 101087691, 101092693, 101094040, 101094…	1515	567	11855	1.44909	0.360908	0.00221391	0.128001
GOTERM_BP_ALL	GO:0048869~cellular developmental process	368	18.263	0.0377408	101097986, 101082048, 554340, 101088410, 554341, 101099981, 101082047, 101090926, 101090494, 101098303, 101092216, 101089434, 101095549, 101090724, 101094474, 101085247, 101096469, 101088618, 101089931, 101088934, 101091249, 101082410, 101089439, 554338, 727689, 101097996, 101094874, 101092869, 101088421, 101100158, 100101124, 101099858, 101090121, 101081869, 101092208, 101093351, 101098189, 1011…	1515	2658	11855	1.08338	1	0.407088	53.0775
GOTERM_BP_ALL	GO:0048870~cell motility	141	6.99752	0.00495199	101089121, 101082048, 101080871, 101089120, 101094222, 493846, 101097252, 554341, 101084416, 101092216, 101084411, 101096079, 101089743, 101091165, 101101277, 101100299, 101090321, 101088934, 101089439, 101082410, 554338, 101088288, 101086433, 101099994, 101101538, 101099858, 101092159, 101090401, 101093156, 101085658, 101098476, 101086975, 101084419, 101084221, 101080367, 101089324, 101091236, 1…	1515	894	11855	1.23416	1	0.095775	9.30246
GOTERM_BP_ALL	GO:0050678~regulation of epithelial cell proliferation	35	1.73697	0.0310734	101082066, 493668, 101091089, 101085024, 101098801, 101098303, 101097342, 101096469, 101080551, 101090640, 101088196, 101084561, 101101674, 101086433, 101096284, 101099915, 101086407, 101090997, 101084051, 101094772, 101088835, 101082916, 101080593, 101081641, 101095486, 101098043, 101096541, 101093306, 101087932, 101091686, 751103, 101093957, 101087501, 101099235, 101080991	1515	193	11855	1.41906	1	0.362529	46.2519
GOTERM_BP_ALL	GO:0050680~negative regulation of epithelial cell proliferation	22	1.09181	0.00260951	101101674, 493668, 101099915, 101090997, 101086407, 101084051, 101085024, 101098801, 101098303, 101080593, 101081641, 101095486, 101098043, 101093306, 101096469, 101087932, 101080551, 101093957, 101090640, 101087501, 101080991, 101084561	1515	87	11855	1.97876	1	0.0577484	5.00939
GOTERM_BP_ALL	GO:0050684~regulation of mRNA processing	28	1.38958	3.10949e-07	101099920, 101093790, 101095937, 101098942, 101093525, 101099282, 101096055, 101098563, 101088597, 101082262, 101081418, 101092244, 101090805, 101080313, 101096561, 101099911, 101080677, 101092744, 101092004, 101081822, 101096746, 101101659, 101097522, 101089628, 101099414, 101097645, 101081223, 101091686	1515	76	11855	2.88293	0.00213549	1.90871e-05	0.000611587
GOTERM_BP_ALL	GO:0050686~negative regulation of mRNA processing	12	0.595533	0.000174793	101096561, 101089628, 101099911, 101095937, 101080677, 101098942, 101091686, 101081418, 101092744, 101096746, 101101659, 101097522	1515	26	11855	3.61158	0.699351	0.00525723	0.343231
GOTERM_BP_ALL	GO:0050817~coagulation	29	1.43921	0.0038952	101092790, 493668, 101089120, 101095493, 101093022, 101087625, 101097882, 101084411, 101090543, 101099632, 101089351, 101090463, 101089516, 101093983, 101086433, 101089215, 493698, 101092159, 101080593, 101080534, 101093785, 101093057, 101092934, 101087935, 101082637, 101098453, 101084419, 101092680, 101092061	1515	131	11855	1.73227	1	0.0790101	7.38899
GOTERM_BP_ALL	GO:0050821~protein stabilization	28	1.38958	2.98662e-05	101083059, 101081440, 101081858, 101091824, 101094708, 101099385, 101091185, 101095208, 493876, 101087384, 101090640, 101081076, 101093033, 101088134, 101092868, 100101123, 101093438, 101099994, 100169945, 101101209, 101082749, 101092846, 101082637, 101092776, 101097910, 101087932, 101085410, 101080777	1515	94	11855	2.33088	0.185624	0.00108012	0.0587258
GOTERM_BP_ALL	GO:0050878~regulation of body fluid levels	38	1.88586	0.0192319	101092790, 101089120, 493668, 101095493, 101093022, 101087625, 101097882, 101084411, 101090543, 101099632, 101091165, 101087822, 101090463, 101089516, 101093983, 101086433, 101085842, 101089215, 101085922, 493698, 101092159, 101080593, 101080534, 101093785, 101093057, 101092934, 101087935, 101082637, 101098299, 101101483, 101085880, 101090837, 101098453, 101084419, 101084694, 101092680, 101087501…	1515	206	11855	1.44346	1	0.257704	31.7468
GOTERM_BP_ALL	GO:0051016~barbed-end actin filament capping	6	0.297767	0.0123038	101097481, 101090785, 101084952, 101097803, 101081311, 101098072	1515	12	11855	3.91254	1	0.189123	21.6119
GOTERM_BP_ALL	GO:0051017~actin filament bundle assembly	21	1.04218	0.0124914	101097986, 101085842, 554341, 101098152, 101099994, 101094772, 101101078, 101091824, 101084011, 101097481, 101101277, 101097803, 101100378, 101082765, 101087494, 101082249, 101092552, 101081076, 101092519, 101093978, 101092050	1515	93	11855	1.76695	1	0.190464	21.9042
GOTERM_BP_ALL	GO:0051049~regulation of transport	158	7.84119	0.0335993	101098207, 101080871, 493846, 101095457, 101090493, 101088410, 101081858, 101090494, 101088003, 101084416, 101083375, 101084523, 101099632, 101093923, 101081009, 101089434, 101083741, 101097793, 101089431, 101087369, 101082410, 554338, 101092868, 101085842, 101099995, 101090509, 101099994, 101099858, 101094942, 101090401, 101092982, 101097649, 101080467, 101086975, 101092776, 101080733, 101081202…	1515	1074	11855	1.15118	1	0.379712	48.9418
GOTERM_BP_ALL	GO:0051050~positive regulation of transport	98	4.86352	0.00325851	101098207, 101080871, 101095457, 493846, 101081858, 101088003, 101090494, 101099632, 101089434, 101081009, 101097793, 101083741, 101087369, 554338, 101092868, 101085842, 101090509, 101099995, 101099858, 101090401, 101097649, 101080467, 101081202, 101088627, 101084419, 101092680, 101093022, 101096835, 101084950, 101091372, 101092693, 101087384, 101082783, 101087822, 101100915, 101084588, 101093033…	1515	583	11855	1.31537	1	0.0685465	6.21774
GOTERM_BP_ALL	GO:0051084~'de novo' posttranslational protein folding	6	0.297767	0.0048772	101091643, 101090575, 101090623, 101099385, 101092586, 101101490	1515	10	11855	4.69505	1	0.0949283	9.16827
GOTERM_BP_ALL	GO:0051099~positive regulation of binding	22	1.09181	0.034098	101081440, 493668, 101089823, 101092868, 101089123, 101093022, 101080666, 101101078, 101088835, 101086190, 101091185, 101096566, 101080471, 101097481, 101093923, 101097803, 101082765, 101094061, 101090655, 101099152, 101097298, 101088196	1515	109	11855	1.57937	1	0.38296	49.4574
GOTERM_BP_ALL	GO:0051123~RNA polymerase II transcriptional preinitiation complex assembly	7	0.347395	0.0077004	101089823, 101086215, 101095435, 101097360, 101094025, 101098797, 101090224	1515	15	11855	3.65171	1	0.133797	14.1047
GOTERM_BP_ALL	GO:0051128~regulation of cellular component organization	262	13.0025	4.04501e-06	101098207, 101082408, 554340, 101095457, 554341, 101088410, 101090494, 101092216, 101081090, 101089434, 101081683, 101085247, 101098072, 101082410, 554338, 101084075, 101097996, 101085842, 101099995, 101090509, 100101123, 101099994, 101099858, 101084074, 101081869, 101101209, 101090224, 101097046, 101092776, 101084592, 101088627, 101085837, 554348, 101084694, 102901684, 101088948, 768258, 1010885…	1515	1594	11855	1.28618	0.0274264	0.000195823	0.00795561
GOTERM_BP_ALL	GO:0051129~negative regulation of cellular component organization	77	3.82134	0.00138419	101088843, 101089120, 101095494, 101098801, 101088003, 101093300, 101090417, 101084523, 101081090, 101081683, 101097803, 101083741, 101091951, 101098072, 101081311, 554338, 101092050, 101081453, 101085842, 101099994, 101094772, 101099858, 101084074, 101081869, 101086736, 101099271, 101085989, 101090785, 101092776, 101093856, 101088372, 101084592, 101091585, 101092584, 101088948, 101094501, 101093…	1515	426	11855	1.41439	0.999927	0.0328617	2.6876
GOTERM_BP_ALL	GO:0051130~positive regulation of cellular component organization	145	7.19603	1.59488e-05	101083059, 101080871, 101082408, 493846, 101095457, 554341, 101098659, 101088410, 101092216, 101098797, 101093695, 101084410, 101081009, 101101277, 101082765, 101094025, 101091537, 101082410, 101084075, 101089755, 101097996, 101090509, 101099994, 100101123, 101099858, 101094942, 101092159, 101101209, 101093156, 101090224, 101082749, 101086975, 101092776, 101084592, 101097910, 101088627, 101084694…	1515	812	11855	1.39734	0.103851	0.000629969	0.0313642
GOTERM_BP_ALL	GO:0051131~chaperone-mediated protein complex assembly	5	0.248139	0.0416952	101097784, 101099385, 101093417, 101094857, 101092846	1515	11	11855	3.55686	1	0.434906	56.728
GOTERM_BP_ALL	GO:0051168~nuclear export	25	1.24069	0.00223905	101098981, 101100640, 101097915, 101080666, 101098942, 101090494, 101091441, 101085029, 101081375, 101089072, 101087384, 101092031, 101090655, 101083409, 101081438, 101080313, 101092868, 101086556, 101080467, 101083847, 101081850, 101084532, 101087501, 101092088, 101082873	1515	103	11855	1.89929	1	0.0505648	4.31303
GOTERM_BP_ALL	GO:0051169~nuclear transport	48	2.38213	0.0423433	101098981, 101081278, 101091236, 101100640, 101097915, 101098152, 101080666, 101096201, 101090494, 101086190, 101098942, 101094708, 101091441, 101085029, 101081375, 101094904, 101089072, 101083741, 101087384, 101086517, 101092031, 101090655, 101083409, 101081438, 101086199, 101080313, 101084323, 101092868, 101099351, 101090509, 493698, 101082935, 101088527, 101086556, 101092310, 101080467, 101086…	1515	287	11855	1.30872	1	0.436864	57.3
GOTERM_BP_ALL	GO:0051179~localization	557	27.6427	2.21956e-08	101098207, 101082048, 101098981, 101092367, 101095457, 101090493, 101090929, 101095551, 101081858, 101090494, 101092216, 101098306, 101096079, 101089434, 101090724, 102899095, 101089431, 101097469, 101088934, 101087369, 101082249, 101089336, 101089439, 101084075, 101092868, 101082033, 101100771, 101093351, 101098476, 101092776, 101095249, 101088948, 101081183, 101089426, 101090091, 101089324, 101…	1515	3623	11855	1.20303	0.000152583	1.83849e-06	4.36553e-05
GOTERM_BP_ALL	GO:0051186~cofactor metabolic process	61	3.0273	3.28572e-09	101091290, 101094263, 101095406, 101087122, 101084188, 101099081, 101094528, 101082449, 101091438, 101091167, 101081096, 101088592, 101092315, 101095211, 101080765, 101086386, 101097408, 101086616, 101091162, 101097298, 101093823, 101080313, 101085195, 101098666, 101091411, 101096246, 101085900, 101094834, 101094295, 101085366, 101088852, 101082360, 101083034, 101081547, 101097336, 101091840, 101…	1515	218	11855	2.18959	2.25891e-05	3.09443e-07	6.46249e-06
GOTERM_BP_ALL	GO:0051187~cofactor catabolic process	5	0.248139	0.0196183	101091411, 101088592, 101092315, 101091432, 101093823	1515	9	11855	4.34727	1	0.260686	32.2738
GOTERM_BP_ALL	GO:0051220~cytoplasmic sequestering of protein	9	0.44665	0.010099	101089344, 101093033, 101098403, 101081278, 101082637, 101095992, 101087076, 101091685, 101083630	1515	25	11855	2.81703	1	0.162318	18.0976
GOTERM_BP_ALL	GO:0051225~spindle assembly	18	0.8933	0.010666	101098657, 101098626, 493695, 101085934, 101081264, 101095657, 101084011, 101087657, 101082637, 101086517, 101086727, 101094089, 102901684, 101082410, 101082873, 100188929, 101087078, 101081904	1515	74	11855	1.9034	1	0.168704	19.0154
GOTERM_BP_ALL	GO:0051234~establishment of localization	436	21.6377	1.97587e-08	101098207, 101098981, 101095457, 101090929, 101095551, 101090493, 101081858, 101090494, 101092216, 101096079, 101089434, 101090724, 102899095, 101089431, 101097469, 101087369, 101082249, 101089336, 101084075, 101092868, 101082033, 101100771, 101098476, 101092776, 101095249, 101081183, 101088948, 101089426, 101090091, 101091236, 101081278, 101100640, 101092620, 101084953, 101084950, 101100788, 101…	1515	2730	11855	1.24972	0.000135832	1.69801e-06	3.88622e-05
GOTERM_BP_ALL	GO:0051258~protein polymerization	40	1.98511	7.25436e-05	101085911, 101084952, 101098152, 101085934, 101098659, 101100788, 101082020, 101091824, 101082373, 101092793, 101093695, 101099632, 101084410, 101097481, 654421, 101101277, 101097803, 101098072, 101081311, 101084688, 101100103, 101096827, 101092050, 101084051, 101089755, 101087419, 101099994, 101084074, 101082888, 101086891, 101099090, 101092934, 101090785, 101084672, 101088372, 101087729, 101097…	1515	164	11855	1.90856	0.392714	0.00239499	0.142585
GOTERM_BP_ALL	GO:0051259~protein oligomerization	57	2.82878	0.000170388	101091290, 101094263, 101101544, 101085644, 101092640, 101097557, 100302391, 101092216, 101083737, 101088700, 101081395, 101082092, 101089434, 101085285, 101082765, 101091167, 101084080, 101091537, 554338, 101091411, 101099569, 101092982, 101088852, 100169962, 101094700, 101088627, 101088238, 101094090, 493668, 101093022, 101094506, 101101521, 101085934, 101098221, 101086190, 101086153, 101087657…	1515	272	11855	1.63982	0.690103	0.00517028	0.334593
GOTERM_BP_ALL	GO:0051261~protein depolymerization	15	0.744417	0.0195681	101088843, 101100251, 101097481, 101090785, 101084952, 101097803, 101098531, 101100985, 101088372, 101083089, 101091531, 101081311, 101098072, 101087494, 101101415	1515	61	11855	1.9242	1	0.260604	32.2055
GOTERM_BP_ALL	GO:0051262~protein tetramerization	22	1.09181	0.00683802	101091290, 101093022, 101094506, 101094263, 101099569, 101085644, 101084193, 101082092, 101081395, 100169962, 105260541, 654421, 101097343, 101096029, 101094758, 101093891, 101095890, 101091167, 101082765, 101088238, 101086680, 101101415	1515	94	11855	1.8314	1	0.121238	12.6245
GOTERM_BP_ALL	GO:0051270~regulation of cellular component movement	90	4.4665	0.00584554	101088843, 101097986, 101080871, 101089120, 101094222, 101097252, 554341, 101098801, 101088848, 101094167, 101084416, 101092216, 101098343, 101084411, 101096079, 101096609, 101092836, 101091165, 101086344, 101101277, 101098382, 101081746, 101082410, 101101236, 554338, 101088288, 101092050, 101086433, 101099994, 101099858, 101086736, 101092159, 101095171, 101090401, 101081641, 101087272, 101085658…	1515	539	11855	1.3066	1	0.10907	10.891
GOTERM_BP_ALL	GO:0051276~chromosome organization	124	6.15385	0.000244492	101083059, 101098204, 101088003, 101099017, 101080257, 101096659, 101081395, 101099228, 101083741, 101092226, 101091249, 101082410, 101093016, 101084075, 101083605, 102901065, 101084325, 101092869, 100101123, 101101209, 101093211, 101092025, 101097046, 101082749, 101086975, 101097910, 554348, 101093542, 102901684, 101096314, 101099235, 101086971, 101094019, 101083514, 101092898, 101093525, 101082…	1515	714	11855	1.35898	0.813829	0.00712805	0.479782
GOTERM_BP_ALL	GO:0051291~protein heterooligomerization	13	0.645161	0.0180555	101097343, 101094758, 101094506, 101093022, 101101521, 101085934, 101082765, 101097557, 101092216, 101084193, 554338, 101081395, 105260541	1515	49	11855	2.07604	1	0.246304	30.1184
GOTERM_BP_ALL	GO:0051336~regulation of hydrolase activity	76	3.77171	0.0353799	101088003, 101091804, 101084148, 101092640, 101090417, 101083375, 101089743, 751821, 101100419, 101101277, 101092226, 101082765, 101091537, 100135766, 101082249, 101081438, 101097408, 101091411, 101092868, 101092454, 101097403, 101099994, 101084074, 101086736, 101088835, 101094258, 101086975, 101092776, 101081202, 101084419, 101092584, 101087664, 101087501, 101084753, 101094501, 101093504, 768258…	1515	480	11855	1.23897	1	0.392424	50.7606
GOTERM_BP_ALL	GO:0051345~positive regulation of hydrolase activity	48	2.38213	0.0160277	101084914, 101089823, 101084164, 101091824, 101087625, 101088003, 101084148, 101083375, 101090417, 101089743, 751821, 101087657, 101101277, 101100476, 101082783, 101082765, 101091537, 101081438, 101081076, 101093033, 101091411, 101092454, 101099994, 101098805, 101084074, 101092172, 101086736, 101088835, 101080593, 101097876, 101090425, 101094258, 101096541, 101084011, 101097025, 101086975, 101095…	1515	270	11855	1.39113	1	0.229062	27.2247
GOTERM_BP_ALL	GO:0051493~regulation of cytoskeleton organization	61	3.0273	0.000159036	101088843, 101085911, 101097252, 101098659, 101091807, 101083231, 101098343, 101093695, 101084410, 101101277, 101097803, 101082765, 100135766, 101098072, 101081311, 101092050, 101081453, 101089755, 101085842, 101099994, 101084074, 101083089, 101092159, 101095279, 101090785, 101098531, 101088372, 101092584, 102901684, 101094501, 101084952, 101089201, 101098152, 101085934, 101082020, 101091824, 101…	1515	296	11855	1.6126	0.664944	0.00484803	0.312335
GOTERM_BP_ALL	GO:0051494~negative regulation of cytoskeleton organization	19	0.942928	0.00629996	101088843, 101081453, 101084952, 101085842, 101095425, 101085934, 101099994, 101084074, 101091824, 101097481, 101090785, 101094904, 101097803, 101088372, 101092584, 101087494, 101098072, 101081311, 101092050	1515	76	11855	1.95627	1	0.114894	11.6887
GOTERM_BP_ALL	GO:0051495~positive regulation of cytoskeleton organization	28	1.38958	0.00924116	101085911, 101098152, 101098659, 101082020, 101091824, 101082373, 101093695, 101084410, 101101277, 101082765, 101081076, 101084688, 101101415, 101096827, 101092050, 101084051, 101089755, 101087419, 101099994, 101083089, 101091531, 101086891, 101084011, 101084672, 101098531, 101087729, 751103, 101094501	1515	133	11855	1.64739	1	0.152774	16.6902
GOTERM_BP_ALL	GO:0051592~response to calcium ion	15	0.744417	0.00783687	101080313, 493668, 101096835, 101086474, 101096541, 101099632, 101092934, 101098476, 101082624, 101093259, 101099102, 101089635, 101095377, 101099589, 101092680	1515	55	11855	2.13411	1	0.134991	14.3367
GOTERM_BP_ALL	GO:0051603~proteolysis involved in cellular protein catabolic process	93	4.61538	0.000236713	101092368, 101087051, 101095457, 101098204, 101090494, 101083231, 101099017, 101098797, 677873, 101094427, 101081009, 101093248, 101090365, 101084967, 101087224, 101083741, 101089431, 101097360, 101094025, 101101060, 101082249, 101085089, 101084663, 101093453, 101092883, 101085106, 101097365, 101094305, 101088134, 101084323, 101099171, 101092868, 101091411, 101086733, 101097403, 101093640, 101099…	1515	506	11855	1.43821	0.803598	0.00693139	0.46455
GOTERM_BP_ALL	GO:0051604~protein maturation	35	1.73697	0.00644308	101091396, 101090494, 101081771, 101086921, 101082005, 101088700, 101098342, 101099555, 101099632, 101097676, 101087657, 101100378, 101100299, 101096469, 101092788, 101095353, 101089499, 101097309, 101098069, 101090623, 101080593, 101095486, 101093785, 101096566, 101092934, 101085957, 101092210, 101093082, 101095628, 101088372, 101080460, 101092680, 101087998, 101088948, 101101031	1515	173	11855	1.58311	1	0.116737	11.9385
GOTERM_BP_ALL	GO:0051640~organelle localization	58	2.87841	0.00121909	101085686, 101088410, 101090493, 101080666, 101091291, 101101473, 101086134, 100127113, 101096079, 101083180, 101086242, 101086517, 100135766, 101082410, 101091492, 101082861, 101081453, 101099995, 101094772, 101099994, 101094942, 101095016, 101093785, 101092776, 101101306, 101085880, 102901684, 101088535, 101091236, 101100640, 101085934, 101085024, 101082576, 101088905, 101093950, 101091319, 101…	1515	300	11855	1.51285	0.999772	0.0300355	2.37066
GOTERM_BP_ALL	GO:0051641~cellular localization	314	15.5831	6.74432e-15	101098981, 101092367, 101095457, 101090929, 101088410, 101090493, 101081858, 101090494, 101082691, 101092216, 101096079, 101085446, 101089434, 101100419, 101089431, 101085103, 101087369, 101082249, 101089336, 101082410, 554338, 101084075, 101092868, 101085842, 101090509, 101099995, 100101123, 101099994, 101101209, 101093351, 101100344, 101090215, 101092776, 101088627, 101085837, 101094089, 101084…	1515	1651	11855	1.48823	4.656e-11	1.94e-12	1.33227e-11
GOTERM_BP_ALL	GO:0051645~Golgi localization	5	0.248139	0.0294457	101091236, 101085024, 101101306, 100127113, 101090640	1515	10	11855	3.91254	1	0.348825	44.4479
GOTERM_BP_ALL	GO:0051647~nucleus localization	9	0.44665	0.000579516	101082861, 101081453, 101091236, 101082211, 101101306, 101094772, 101082487, 100135766, 101096079	1515	17	11855	4.14269	0.981414	0.0152113	1.13367
GOTERM_BP_ALL	GO:0051648~vesicle localization	25	1.24069	0.0422591	101088535, 101085686, 101088410, 101090493, 101091291, 101101473, 101088905, 101086134, 101093950, 101099064, 101097342, 101093361, 101092693, 101101185, 100135766, 101082410, 101099148, 101087312, 101099995, 101099994, 101094942, 101097492, 101084533, 101095993, 101093978	1515	131	11855	1.49334	1	0.436831	57.2261
GOTERM_BP_ALL	GO:0051649~establishment of localization in cell	231	11.464	4.01642e-11	101098981, 101095457, 101090929, 101090493, 101088410, 101090494, 101082691, 101096079, 101085446, 101100419, 101089434, 101089431, 101087369, 101082249, 101089336, 101082410, 554338, 101092868, 101085842, 101099995, 101090509, 101099994, 101100344, 101090215, 101088627, 101085837, 101094089, 101081183, 102901684, 101089426, 101090091, 101088535, 101081278, 101091236, 101092620, 101100640, 101096…	1515	1208	11855	1.49635	2.76129e-07	4.76084e-09	7.89967e-08
GOTERM_BP_ALL	GO:0051650~establishment of vesicle localization	25	1.24069	0.0257226	101088535, 101085686, 101088410, 101090493, 101091291, 101101473, 101088905, 101086134, 101093950, 101099064, 101097342, 101093361, 101092693, 101101185, 100135766, 101082410, 101099148, 101087312, 101099995, 101099994, 101094942, 101097492, 101084533, 101095993, 101093978	1515	125	11855	1.56502	1	0.317503	40.103
GOTERM_BP_ALL	GO:0051651~maintenance of location in cell	19	0.942928	0.00206512	101081278, 101093033, 101092367, 493695, 101096079, 101093057, 101089344, 101098403, 101086975, 101082637, 101086359, 101083180, 101095992, 101087076, 101091685, 101081311, 101101323, 101091492, 101083630	1515	69	11855	2.15473	0.999999	0.0471916	3.98442
GOTERM_BP_ALL	GO:0051656~establishment of organelle localization	49	2.43176	0.00248881	101085686, 101090493, 101088410, 101080666, 101091291, 101101473, 101086134, 100127113, 101096079, 101086242, 101086517, 100135766, 101082410, 101082861, 101099995, 101094772, 101099994, 101094942, 101093785, 101085880, 102901684, 101088535, 101091236, 101100640, 101085934, 101082576, 101088905, 101091319, 101093950, 101099064, 101097342, 101093361, 101092693, 101101185, 101090640, 101096349, 101…	1515	251	11855	1.52761	1	0.0555063	4.78303
GOTERM_BP_ALL	GO:0051674~localization of cell	141	6.99752	0.00495199	101089121, 101082048, 101080871, 101089120, 101094222, 493846, 101097252, 554341, 101084416, 101092216, 101084411, 101096079, 101089743, 101091165, 101101277, 101100299, 101090321, 101088934, 101089439, 101082410, 554338, 101088288, 101086433, 101099994, 101101538, 101099858, 101092159, 101090401, 101093156, 101085658, 101098476, 101086975, 101084419, 101084221, 101080367, 101089324, 101091236, 1…	1515	894	11855	1.23416	1	0.095775	9.30246
GOTERM_BP_ALL	GO:0051693~actin filament capping	7	0.347395	0.0427477	101097481, 101090785, 101084952, 101097803, 101088372, 101081311, 101098072	1515	21	11855	2.60836	1	0.438139	57.6534
GOTERM_BP_ALL	GO:0051881~regulation of mitochondrial membrane potential	15	0.744417	0.000468484	101093033, 101086407, 101091411, 101092868, 101091804, 101091319, 101090425, 101088700, 101092776, 101100378, 101088618, 101100747, 101101236, 101096985, 101089516	1515	42	11855	2.79467	0.960108	0.0128036	0.917416
GOTERM_BP_ALL	GO:0055013~cardiac muscle cell development	9	0.44665	0.0368803	101082861, 101081453, 101095586, 101098152, 101089201, 101091585, 101097693, 101101415, 101086199	1515	31	11855	2.2718	1	0.401058	52.2452
GOTERM_BP_ALL	GO:0055075~potassium ion homeostasis	8	0.397022	0.000826847	101096785, 101096375, 101081858, 101100771, 101083695, 101083636, 101081621, 101091583	1515	14	11855	4.47148	0.99661	0.0212315	1.61379
GOTERM_BP_ALL	GO:0055086~nucleobase-containing small molecule metabolic process	102	5.06203	2.74276e-11	101081858, 101101332, 101087772, 101085644, 101087744, 101086786, 101084188, 101099081, 101091167, 101081096, 101098903, 101086386, 101091162, 101101674, 101085195, 101098666, 101092868, 101094295, 101100487, 101084705, 101082360, 554348, 101086044, 101093220, 101094103, 101086816, 101099515, 101080547, 101097343, 101090743, 101089914, 101093622, 101087076, 101087822, 101087208, 101088196, 101098…	1515	412	11855	1.93728	1.88565e-07	3.36723e-09	5.39458e-08
GOTERM_BP_ALL	GO:0055114~oxidation-reduction process	74	3.67246	8.42828e-12	101099843, 751515, 101087122, 101093146, 101086880, 101084188, 101100836, 101080829, 101095266, 101089635, 101093382, 101086077, 101088618, 101097759, 101089942, 751618, 101080765, 101090655, 751619, 751617, 101086616, 554338, 101082315, 101096985, 101081106, 101093823, 101091411, 101092868, 101085842, 101088421, 101081824, 101088527, 101095583, 101088852, 101089898, 101089364, 101093259, 1010933…	1515	255	11855	2.27081	5.79443e-08	1.13616e-09	1.65771e-08
GOTERM_BP_ALL	GO:0060047~heart contraction	25	1.24069	0.00549944	493668, 101098152, 101098221, 101081858, 101091804, 101084780, 101083636, 101089434, 101098382, 101081453, 101095586, 101088118, 101101538, 101094772, 101083695, 101100012, 101081621, 101093135, 101092310, 101085157, 101096785, 101088707, 101086359, 101094061, 101091710	1515	110	11855	1.77843	1	0.103785	10.2789
GOTERM_BP_ALL	GO:0060048~cardiac muscle contraction	14	0.694789	0.0327267	493668, 101088118, 101098152, 101098221, 101081858, 101084780, 101083636, 101100012, 101093135, 101092310, 101085157, 101098382, 101086359, 101091710	1515	59	11855	1.8568	1	0.374229	48.0273
GOTERM_BP_ALL	GO:0060249~anatomical structure homeostasis	49	2.43176	0.000940523	101089121, 101083059, 101095261, 101085024, 101098801, 101091804, 101099385, 101084411, 101081395, 101101318, 101097481, 101097342, 101086344, 101085285, 101101277, 101100378, 101097793, 101084580, 101086242, 101092031, 101095960, 101090323, 101080885, 101081453, 101084325, 100101123, 101093438, 101081264, 493698, 100169945, 101083089, 101101209, 101088852, 101086359, 101096029, 101086975, 101093…	1515	240	11855	1.59762	0.998449	0.0238496	1.83371
GOTERM_BP_ALL	GO:0060260~regulation of transcription initiation from RNA polymerase II promoter	7	0.347395	0.0204019	101089823, 101086215, 101095435, 101097360, 101094025, 101098797, 101090224	1515	18	11855	3.04309	1	0.268124	33.3306
GOTERM_BP_ALL	GO:0060261~positive regulation of transcription initiation from RNA polymerase II promoter	6	0.297767	0.017925	101086215, 101095435, 101097360, 101094025, 101098797, 101090224	1515	13	11855	3.61158	1	0.245228	29.9355
GOTERM_BP_ALL	GO:0060271~cilium morphogenesis	61	3.0273	1.93219e-11	101084624, 101082048, 101096515, 101094222, 101083332, 101088848, 101082005, 101099574, 101092836, 101092668, 101096693, 101086344, 101089434, 101084760, 101096469, 101084822, 101089439, 101088288, 101096284, 101094874, 101091205, 101090056, 101095486, 101098043, 101093306, 101093856, 101087503, 101093957, 101090091, 101091923, 101088536, 101090886, 101101521, 101091872, 101083923, 101099822, 101…	1515	194	11855	2.46046	1.32838e-07	2.45996e-09	3.80031e-08
GOTERM_BP_ALL	GO:0060341~regulation of cellular localization	103	5.11166	5.26777e-05	101083059, 101080871, 101095457, 101088410, 101090493, 101090494, 101093695, 101084523, 101093923, 101081009, 101089431, 101083741, 554338, 101092868, 101085842, 101090509, 101099995, 100101123, 101099994, 101094942, 101093156, 101101209, 101080467, 101086975, 101081202, 101097910, 101088627, 101084694, 101088535, 101091236, 101081278, 101096835, 101085024, 101091623, 101099385, 101085029, 101097…	1515	551	11855	1.46276	0.303835	0.00183673	0.103558
GOTERM_BP_ALL	GO:0060429~epithelium development	110	5.45906	0.0315328	101084624, 101080871, 101094222, 101093547, 101099981, 101082047, 101090494, 101098612, 101082691, 101098303, 101084416, 101090912, 101098515, 101091165, 101098382, 101101277, 101091951, 101096469, 554338, 101095353, 101096284, 101080885, 101098666, 101094942, 101098189, 101098476, 101086975, 101098180, 554348, 101084694, 101082238, 101084221, 101091840, 101087624, 101082066, 101091236, 101083923…	1515	721	11855	1.19384	1	0.36563	46.7509
GOTERM_BP_ALL	GO:0060491~regulation of cell projection assembly	25	1.24069	0.00108296	493668, 101085911, 101101521, 101099995, 101098152, 554341, 101099994, 101094772, 101091824, 101094167, 101086736, 101086768, 101093695, 101099064, 101090785, 101101277, 101100378, 101093856, 101084760, 101091003, 751103, 101087687, 101089006, 101096827, 101090715	1515	98	11855	1.99619	0.999418	0.0271143	2.10863
GOTERM_BP_ALL	GO:0060627~regulation of vesicle-mediated transport	53	2.63027	0.00663746	101080871, 493846, 101090493, 101088410, 101084416, 101086134, 101083375, 101099632, 101097793, 101097408, 101082410, 554338, 101088039, 101094966, 101099995, 101099911, 101099994, 101094942, 101099858, 101093783, 101081641, 101095279, 101092934, 101097649, 101085989, 101085880, 101092680, 101092061, 101088331, 101088535, 493668, 101093022, 101085934, 101091372, 101101527, 493875, 101100378, 1010…	1515	290	11855	1.4301	1	0.119114	12.2768
GOTERM_BP_ALL	GO:0060632~regulation of microtubule-based movement	7	0.347395	0.0110095	101086344, 101094222, 101088848, 101087891, 101087272, 101092836, 101088288	1515	16	11855	3.42347	1	0.172485	19.5666
GOTERM_BP_ALL	GO:0060789~hair follicle placode formation	3	0.148883	0.0447426	101097342, 101094772, 101098453	1515	3	11855	7.82508	1	0.450248	59.3557
GOTERM_BP_ALL	GO:0061024~membrane organization	129	6.40199	2.66708e-10	101084624, 101090493, 101095551, 101081858, 101097257, 101082691, 101101473, 101096079, 101093695, 101084523, 101092668, 101089434, 101100419, 101081683, 101101277, 101082765, 101089536, 101091537, 101088285, 101085103, 101090323, 101082410, 554338, 101085842, 101090509, 101093156, 101100344, 101088764, 101092776, 101097784, 101088372, 101084419, 101088627, 101085837, 101084694, 102901684, 101089…	1515	586	11855	1.72259	1.83362e-06	2.86503e-08	5.24574e-07
GOTERM_BP_ALL	GO:0061041~regulation of wound healing	18	0.8933	0.0314783	101093983, 101086433, 493668, 101090997, 101095493, 101093022, 493698, 101098303, 101080593, 101092934, 101099632, 493875, 101084419, 101091686, 751103, 101092680, 101092584, 101090463	1515	83	11855	1.69701	1	0.36572	46.692
GOTERM_BP_ALL	GO:0061077~chaperone-mediated protein folding	10	0.496278	0.033556	101100379, 101087568, 101090575, 101090623, 101093115, 101099385, 101098306, 101092586, 101085200, 101092846	1515	36	11855	2.17363	1	0.379926	48.8968
GOTERM_BP_ALL	GO:0061245~establishment or maintenance of bipolar cell polarity	10	0.496278	0.0102715	101092790, 101080871, 101091236, 101084051, 101094772, 101082783, 101091291, 101082691, 101097876, 101092519	1515	30	11855	2.60836	1	0.1641	18.3778
GOTERM_BP_ALL	GO:0061572~actin filament bundle organization	21	1.04218	0.0124914	101097986, 101085842, 554341, 101098152, 101099994, 101094772, 101101078, 101091824, 101084011, 101097481, 101101277, 101097803, 101100378, 101082765, 101087494, 101082249, 101092552, 101081076, 101092519, 101093978, 101092050	1515	93	11855	1.76695	1	0.190464	21.9042
GOTERM_BP_ALL	GO:0065003~macromolecular complex assembly	231	11.464	3.92777e-21	101082048, 101098981, 101082408, 101095457, 101088410, 101085644, 101092216, 101098306, 101081395, 101089434, 101092226, 101084080, 101098072, 554338, 101084075, 101099994, 101084074, 101092208, 101100012, 101100679, 101099090, 101090224, 101088627, 101084935, 101096314, 101088535, 101084952, 101083514, 101100788, 101085024, 101095435, 101087891, 101082576, 101088437, 101096448, 101097342, 101087…	1515	1001	11855	1.80579	2.70035e-17	2.70035e-18	7.72532e-18
GOTERM_BP_ALL	GO:0065004~protein-DNA complex assembly	38	1.88586	5.38409e-06	101089823, 101094506, 101083514, 101095435, 101080257, 101093772, 101098797, 101088437, 101094904, 101094758, 101092226, 101090262, 101092516, 101094025, 101097360, 101093532, 101093016, 101083605, 101098644, 101085207, 101088835, 101100989, 101093782, 101098354, 101091533, 101084193, 101090224, 101096566, 101084194, 101082749, 105260541, 101089802, 101089263, 101080561, 101091785, 101086215, 101…	1515	137	11855	2.17046	0.036339	0.0002535	0.0105891
GOTERM_BP_ALL	GO:0065008~regulation of biological quality	353	17.5186	1.17144e-05	101098207, 101099843, 101092367, 101095457, 554340, 101088410, 101090493, 101095551, 101081858, 101090494, 101082691, 101081395, 101096079, 101081090, 101089434, 101085247, 101088618, 101088934, 101087369, 101098072, 101082410, 554338, 101092355, 101092868, 101097996, 101085842, 101099995, 100101123, 101099994, 101088421, 101100771, 101083695, 101101209, 101100344, 101097046, 101098476, 101092776…	1515	2269	11855	1.21739	0.0773792	0.000482141	0.0230379
GOTERM_BP_ALL	GO:0070199~establishment of protein localization to chromosome	9	0.44665	0.000927013	101084075, 101096046, 100101123, 101093438, 101097910, 101080777, 101099385, 101101209, 101082749	1515	18	11855	3.91254	0.998298	0.0235979	1.8076
GOTERM_BP_ALL	GO:0070200~establishment of protein localization to telomere	7	0.347395	0.00517235	101096046, 100101123, 101093438, 101097910, 101080777, 101099385, 101101209	1515	14	11855	3.91254	1	0.0987226	9.69668
GOTERM_BP_ALL	GO:0070202~regulation of establishment of protein localization to chromosome	7	0.347395	0.000255724	101096046, 100101123, 101093438, 101097910, 101080777, 101099385, 101101209	1515	9	11855	6.08618	0.827667	0.00742285	0.50177
GOTERM_BP_ALL	GO:0070203~regulation of establishment of protein localization to telomere	7	0.347395	0.000255724	101096046, 100101123, 101093438, 101097910, 101080777, 101099385, 101101209	1515	9	11855	6.08618	0.827667	0.00742285	0.50177
GOTERM_BP_ALL	GO:0070252~actin-mediated cell contraction	9	0.44665	0.025241	101085157, 493668, 101095586, 101098382, 101088118, 101092552, 101091710, 101093135, 101092310	1515	29	11855	2.42847	1	0.313091	39.5179
GOTERM_BP_ALL	GO:0070271~protein complex biogenesis	184	9.13151	2.75191e-16	101083059, 101082048, 101080871, 101094222, 101082408, 101095457, 101098659, 101088410, 101101544, 101085644, 101101473, 100302391, 101092216, 101080257, 101098306, 101083737, 101098797, 101090417, 101082092, 101093695, 101081395, 101081015, 101084410, 101099632, 101089434, 101101277, 101092226, 101082765, 101091167, 101090321, 101094025, 101084080, 101091537, 101098072, 101081311, 554338, 101093…	1515	803	11855	1.79305	1.52656e-12	8.03801e-14	4.32987e-13
GOTERM_BP_ALL	GO:0070286~axonemal dynein complex assembly	11	0.545906	6.13187e-05	101082048, 101091923, 101094222, 101087691, 101087542, 101094912, 101094555, 101088848, 101087503, 101087891, 101092836	1515	20	11855	4.3038	0.34399	0.00209521	0.120535
GOTERM_BP_ALL	GO:0070527~platelet aggregation	16	0.794045	2.17815e-05	101092790, 101089215, 101097882, 101092159, 101093785, 101084411, 101093057, 101090543, 101092934, 101099632, 101087935, 101082637, 101098453, 101092680, 101092061, 101089516	1515	37	11855	3.38382	0.139077	0.000831596	0.0428321
GOTERM_BP_ALL	GO:0070613~regulation of protein processing	12	0.595533	0.0233635	101087657, 101092210, 101100378, 101095628, 101088372, 101080460, 101090494, 101088948, 101093785, 101095486, 101098342, 101095353	1515	45	11855	2.08669	1	0.29551	37.1851
GOTERM_BP_ALL	GO:0070727~cellular macromolecule localization	227	11.2655	2.43626e-13	101092367, 101095457, 101090929, 101090493, 101081858, 101090494, 101082691, 101092216, 101096079, 101085446, 101100419, 101089434, 101089431, 101087369, 101085103, 101082249, 101082410, 554338, 101084075, 101092868, 101085842, 101090509, 100101123, 101101209, 101093351, 101100344, 101088627, 101085837, 101084694, 101081183, 101089426, 101089324, 101088535, 101081278, 101091236, 101092620, 101084…	1515	1126	11855	1.57753	1.67463e-09	4.08447e-11	4.79095e-10
GOTERM_BP_ALL	GO:0070841~inclusion body assembly	5	0.248139	0.0416952	101091411, 101088003, 101091198, 101092586, 101092846	1515	11	11855	3.55686	1	0.434906	56.728
GOTERM_BP_ALL	GO:0070897~DNA-templated transcriptional preinitiation complex assembly	7	0.347395	0.0110095	101089823, 101086215, 101095435, 101097360, 101094025, 101098797, 101090224	1515	16	11855	3.42347	1	0.172485	19.5666
GOTERM_BP_ALL	GO:0070925~organelle assembly	123	6.10422	5.45546e-14	101084624, 101097986, 101082048, 101098981, 101080871, 101098657, 101094222, 101090417, 101092668, 101089434, 101096469, 101089533, 101089439, 101082410, 101096284, 101098626, 101094874, 101099858, 101092208, 101094089, 102901684, 101095439, 101090091, 100188929, 101088536, 101096298, 101083923, 101099822, 101087891, 101082576, 101099064, 101080471, 101087691, 101094040, 101094555, 101092071, 101…	1515	489	11855	1.96827	3.7477e-10	1.24923e-11	1.07214e-10
GOTERM_BP_ALL	GO:0070934~CRD-mediated mRNA stabilization	4	0.198511	0.0170195	101090831, 102900263, 101091585, 101084196	1515	5	11855	6.26007	1	0.237614	28.654
GOTERM_BP_ALL	GO:0070972~protein localization to endoplasmic reticulum	12	0.595533	0.00187305	101085957, 101084953, 101081202, 101092788, 101095992, 101091701, 101083221, 101080622, 101089426, 101088021, 101100344, 101083630	1515	33	11855	2.84548	0.999997	0.0433266	3.6203
GOTERM_BP_ALL	GO:0071103~DNA conformation change	40	1.98511	9.6901e-06	101089823, 101094506, 101083514, 101080257, 101093772, 101081395, 101089576, 101088437, 101093265, 101094904, 101094758, 101092226, 101090262, 101092516, 101093532, 101086515, 101091249, 101093016, 101083605, 101098644, 101085207, 101088835, 101100989, 101093782, 101093174, 101098354, 101091533, 101084193, 101096566, 101084194, 105260541, 101082749, 101089802, 101089263, 101080561, 101091785, 554…	1515	151	11855	2.07287	0.0644491	0.000411149	0.0190572
GOTERM_BP_ALL	GO:0071166~ribonucleoprotein complex localization	13	0.645161	0.0323978	101098981, 101100640, 101097915, 101080666, 101098942, 101086556, 101085029, 101083847, 101081850, 101084532, 101081438, 101092088, 101082873	1515	53	11855	1.91936	1	0.371823	47.6786
GOTERM_BP_ALL	GO:0071383~cellular response to steroid hormone stimulus	22	1.09181	0.0139053	101092868, 101089665, 101097546, 101083695, 101092004, 101098306, 101080636, 101097046, 101096785, 493875, 101088597, 101099228, 101100378, 101085274, 101099414, 101083741, 101087384, 101087932, 554348, 101098261, 101099908, 101092244	1515	100	11855	1.72152	1	0.205713	24.0743
GOTERM_BP_ALL	GO:0071407~cellular response to organic cyclic compound	46	2.28288	0.0175634	101080871, 493668, 101086581, 101098942, 101098306, 101080471, 101097342, 493875, 101101181, 101094904, 101088597, 101099228, 101100378, 101083741, 101087384, 101086325, 101098261, 101082249, 101092244, 101092519, 727689, 101084075, 101092868, 101089665, 101085842, 101101538, 101094942, 101097546, 101083695, 101092004, 101080636, 101092310, 101097046, 101096785, 101101441, 101092776, 101085274, 1…	1515	258	11855	1.39517	1	0.242322	29.4264
GOTERM_BP_ALL	GO:0071426~ribonucleoprotein complex export from nucleus	12	0.595533	0.0418118	101098981, 101083847, 101100640, 101081850, 101097915, 101084532, 101080666, 101098942, 101086556, 101081438, 101092088, 101082873	1515	49	11855	1.91635	1	0.435199	56.8316
GOTERM_BP_ALL	GO:0071428~rRNA-containing ribonucleoprotein complex export from nucleus	5	0.248139	0.0416952	101098981, 101100640, 101084532, 101080666, 101086556	1515	11	11855	3.55686	1	0.434906	56.728
GOTERM_BP_ALL	GO:0071436~sodium ion export	7	0.347395	0.0005701	101096785, 101096375, 101081858, 101100771, 101083695, 101083636, 101091583	1515	10	11855	5.47756	0.98017	0.0150811	1.11535
GOTERM_BP_ALL	GO:0071680~response to indole-3-methanol	4	0.198511	0.0170195	101097342, 101095391, 101089324, 101092310	1515	5	11855	6.26007	1	0.237614	28.654
GOTERM_BP_ALL	GO:0071681~cellular response to indole-3-methanol	4	0.198511	0.0170195	101097342, 101095391, 101089324, 101092310	1515	5	11855	6.26007	1	0.237614	28.654
GOTERM_BP_ALL	GO:0071702~organic substance transport	215	10.67	0.00541368	101098981, 101095457, 101090929, 101090493, 101090494, 101092216, 101085446, 101100419, 101089434, 101090724, 101089431, 101097469, 101087369, 101082249, 554338, 101092868, 101085842, 101090509, 100101124, 101082033, 101088627, 101085837, 101081183, 101089426, 101090091, 101088535, 101081278, 101091236, 101092620, 101084950, 101100788, 101099822, 101085029, 101082572, 101099592, 101095232, 101087…	1515	1432	11855	1.17486	1	0.102529	10.1266
GOTERM_BP_ALL	GO:0071704~organic substance metabolic process	938	46.5509	1.85754e-07	101095457, 101081858, 101093346, 101083948, 101090870, 101098303, 101098175, 101092216, 101098309, 101081096, 101089931, 101091249, 101092883, 101084075, 101092868, 101092869, 101081869, 101092208, 101093351, 101100679, 101098579, 101092210, 101084279, 101098180, 101097474, 101097472, 101089599, 101091236, 101081278, 101093325, 101095435, 101092898, 101086816, 101098327, 101089914, 101081076, 101…	1515	6619	11855	1.10892	0.00127624	1.22793e-05	0.000365348
GOTERM_BP_ALL	GO:0071709~membrane assembly	7	0.347395	0.0341044	101085989, 101081453, 493668, 101093022, 101090509, 101082765, 101095208	1515	20	11855	2.73878	1	0.382414	49.464
GOTERM_BP_ALL	GO:0071787~endoplasmic reticulum tubular network assembly	3	0.148883	0.0447426	101094953, 101095460, 101091611	1515	3	11855	7.82508	1	0.450248	59.3557
GOTERM_BP_ALL	GO:0071822~protein complex subunit organization	203	10.0744	9.81192e-18	101082048, 101082408, 101095457, 101088410, 101098204, 101085644, 101092216, 101098306, 101081395, 101089434, 101092226, 101084080, 101098072, 554338, 101099994, 101084074, 101090224, 101099090, 101097046, 101088627, 554348, 101096314, 101088535, 101084952, 101083514, 101085024, 101100788, 101095435, 101087891, 101085029, 101088437, 101096448, 101097342, 101087691, 654421, 101097343, 101094758, 1…	1515	894	11855	1.77684	6.74569e-14	4.49713e-15	1.92985e-14
GOTERM_BP_ALL	GO:0071824~protein-DNA complex subunit organization	45	2.23325	2.31738e-07	101089823, 101094506, 101098204, 101083514, 101095435, 101080257, 101093772, 101096659, 101098797, 101085029, 101088437, 101094904, 101094758, 101092226, 101090262, 101092516, 101094025, 101097360, 101093532, 101093016, 101083605, 101098644, 101085207, 101088835, 101098601, 101100989, 101093782, 101098354, 101091533, 101084193, 101090224, 101096566, 101084194, 105260541, 101082749, 101097046, 101…	1515	157	11855	2.24286	0.00159193	1.503e-05	0.000455791
GOTERM_BP_ALL	GO:0071826~ribonucleoprotein complex subunit organization	49	2.43176	7.64181e-08	101091118, 101098981, 101086581, 101098801, 101090417, 101087902, 101091795, 101089533, 101093553, 101089177, 101084075, 101089665, 101096618, 101092208, 101100012, 101100679, 101086933, 100169962, 101097645, 101086828, 101091686, 101084935, 101088669, 101081773, 101083449, 101093907, 101082576, 101099386, 101084996, 101088437, 101083352, 101092693, 101082262, 101090225, 101086325, 101090805, 101…	1515	172	11855	2.22924	0.000525237	5.53024e-06	0.000150302
GOTERM_BP_ALL	GO:0071840~cellular component organization or biogenesis	696	34.5409	5.46451e-20	101098207, 101082048, 101098981, 101092367, 101095457, 101090493, 101095551, 101098204, 101081858, 101082047, 101090494, 101090926, 101092216, 101098306, 101081395, 101096079, 101081090, 101089434, 101081683, 101092226, 101084080, 101088934, 101091249, 101098072, 101082249, 101089439, 101084075, 101092868, 102901065, 101092869, 101084074, 101081869, 101092208, 101093211, 101099090, 101100679, 101…	1515	4198	11855	1.29735	3.75685e-16	2.88989e-17	1.07478e-16
GOTERM_BP_ALL	GO:0072329~monocarboxylic acid catabolic process	21	1.04218	0.000175509	101094144, 101100069, 101088421, 101081824, 101086880, 101092794, 101095583, 101089898, 101091464, 101084701, 101082442, 101088778, 101093730, 101084279, 101097759, 101089942, 101091840, 101085254, 101086680, 554338, 101081106	1515	67	11855	2.45264	0.700827	0.00525571	0.344634
GOTERM_BP_ALL	GO:0072350~tricarboxylic acid metabolic process	7	0.347395	0.000255724	101095526, 751515, 101090049, 101101395, 751618, 100422779, 101082315	1515	9	11855	6.08618	0.827667	0.00742285	0.50177
GOTERM_BP_ALL	GO:0072376~protein activation cascade	10	0.496278	0.00264613	101093983, 101089120, 101092210, 101101483, 101080460, 101094346, 101092680, 101080593, 101099632, 101092934	1515	25	11855	3.13003	1	0.0583481	5.07795
GOTERM_BP_ALL	GO:0072378~blood coagulation, fibrin clot formation	5	0.248139	0.00119035	101089120, 101092680, 101080593, 101099632, 101092934	1515	5	11855	7.82508	0.999722	0.0294429	2.31539
GOTERM_BP_ALL	GO:0072521~purine-containing compound metabolic process	78	3.87097	8.82462e-09	101097110, 101093653, 101081858, 101101332, 101087772, 101100390, 101085644, 101087744, 101088700, 101099081, 101082449, 101095211, 101086386, 101091162, 101080290, 101101674, 101080313, 101085195, 101098666, 101091411, 101092868, 101085900, 101094834, 101094295, 101100487, 101084705, 101081554, 101088852, 101082360, 101093259, 101081547, 554348, 101097006, 101097080, 101086044, 101097436, 101086…	1515	316	11855	1.93151	6.06674e-05	7.98279e-07	1.73566e-05
GOTERM_BP_ALL	GO:0072522~purine-containing compound biosynthetic process	34	1.68734	0.00271082	101097110, 101093653, 101097436, 101101332, 101087772, 101086816, 101100390, 101085644, 101087744, 101088700, 101087245, 101082449, 101080547, 105261186, 101095942, 101082824, 101088196, 101087259, 101101674, 101091411, 101080693, 101100487, 101085528, 101084705, 101086026, 101097161, 101082117, 101093259, 101088961, 101097006, 101085175, 554348, 101097080, 101086044	1515	158	11855	1.68388	1	0.0595424	5.19897
GOTERM_BP_ALL	GO:0072524~pyridine-containing compound metabolic process	30	1.48883	4.22551e-09	101087122, 101099515, 101086867, 101099081, 493876, 101090743, 101081096, 101091167, 101095211, 101093622, 101080765, 101087208, 101091162, 101098066, 101099352, 101091411, 101098666, 101096246, 101085900, 101094834, 101094295, 101082360, 101088852, 101093135, 101089344, 101083034, 101097025, 101098403, 101095698, 101081547	1515	72	11855	3.26045	2.90499e-05	3.92572e-07	8.31091e-06
GOTERM_BP_ALL	GO:0072528~pyrimidine-containing compound biosynthetic process	8	0.397022	0.0400866	101082117, 101098152, 101083245, 101101332, 105261186, 101085175, 101091102, 101088196	1515	26	11855	2.40772	1	0.423922	55.2769
GOTERM_BP_ALL	GO:0072593~reactive oxygen species metabolic process	25	1.24069	0.0390664	493668, 101093033, 101092868, 101086407, 101089862, 101101538, 101089769, 493698, 101091804, 101097525, 101098515, 101092846, 101089344, 101090743, 101093082, 101093891, 101088618, 101089240, 101087076, 101100747, 101091216, 101090463, 101085863, 101096985, 101094857	1515	130	11855	1.50482	1	0.417469	54.3327
GOTERM_BP_ALL	GO:0072594~establishment of protein localization to organelle	70	3.47395	0.00277812	101095457, 101080666, 101097114, 101099773, 101081009, 101083741, 101086517, 101091701, 101090655, 101088285, 101082410, 101089177, 101084075, 101084323, 101090509, 100101123, 101093438, 101083221, 101101209, 101088035, 101098043, 101082749, 101092310, 101086975, 101097784, 101096046, 101097910, 101080777, 101089426, 101091236, 101081278, 101084953, 101098152, 101096201, 101086190, 101094708, 101…	1515	390	11855	1.4045	1	0.0605905	5.32472
GOTERM_BP_ALL	GO:0072595~maintenance of protein localization in organelle	8	0.397022	0.0209765	101089344, 101093033, 101098403, 101086975, 101095992, 101087076, 101096079, 101083630	1515	23	11855	2.72177	1	0.273068	34.0955
GOTERM_BP_ALL	GO:0072599~establishment of protein localization to endoplasmic reticulum	7	0.347395	0.0204019	101085957, 101084953, 101092788, 101091701, 101083221, 101089426, 101088021	1515	18	11855	3.04309	1	0.268124	33.3306
GOTERM_BP_ALL	GO:0072656~maintenance of protein location in mitochondrion	4	0.198511	0.0170195	101089344, 101093033, 101098403, 101087076	1515	5	11855	6.26007	1	0.237614	28.654
GOTERM_BP_ALL	GO:0072657~protein localization to membrane	63	3.12655	1.08952e-05	101084624, 101088843, 101090493, 101081858, 101091291, 101082691, 101093695, 101084523, 101095208, 751821, 101092668, 101089434, 101100419, 101101277, 101082765, 101091701, 101082285, 101090323, 101088797, 101085103, 101082410, 554338, 101081453, 101088039, 101085842, 101090509, 101083221, 101093156, 101098043, 101092310, 101099808, 101097784, 101088627, 101085837, 101084694, 101094501, 101089426…	1515	283	11855	1.74198	0.072168	0.000453864	0.0214269
GOTERM_BP_ALL	GO:0072659~protein localization to plasma membrane	40	1.98511	2.19074e-05	101088843, 101091236, 101084953, 101081858, 101099924, 101083923, 101093695, 101095208, 101092668, 751821, 101089434, 101100419, 101101277, 101092693, 101082765, 101096960, 101082285, 101088797, 101082410, 101092552, 101092519, 554338, 101101415, 101099148, 101081453, 101088039, 101084051, 101085842, 101090509, 101093156, 101092310, 101086990, 101088686, 101085837, 101084694, 101094501, 101095391…	1515	156	11855	2.00643	0.139821	0.000831781	0.0430796
GOTERM_BP_ALL	GO:0072665~protein localization to vacuole	11	0.545906	0.0123891	101085989, 101080871, 101085959, 101095614, 101098789, 101088285, 101101323, 101092519, 101093695, 101101490, 101090715	1515	36	11855	2.391	1	0.18947	21.745
GOTERM_BP_ALL	GO:0075522~IRES-dependent viral translational initiation	4	0.198511	0.0170195	101094273, 101087508, 101086733, 101092744	1515	5	11855	6.26007	1	0.237614	28.654
GOTERM_BP_ALL	GO:0086001~cardiac muscle cell action potential	8	0.397022	0.016351	101085157, 101081453, 493668, 101098382, 101088118, 101091710, 101093135, 101092310	1515	22	11855	2.84548	1	0.232181	27.6935
GOTERM_BP_ALL	GO:0086003~cardiac muscle cell contraction	7	0.347395	0.0266753	101085157, 493668, 101098382, 101088118, 101091710, 101093135, 101092310	1515	19	11855	2.88293	1	0.325524	41.2445
GOTERM_BP_ALL	GO:0086004~regulation of cardiac muscle cell contraction	6	0.297767	0.0336645	101085157, 493668, 101098382, 101088118, 101091710, 101092310	1515	15	11855	3.13003	1	0.379694	49.0094
GOTERM_BP_ALL	GO:0086042~cardiac muscle cell-cardiac muscle cell adhesion	5	0.248139	0.00119035	101085157, 101098382, 101088118, 101091710, 101092310	1515	5	11855	7.82508	0.999722	0.0294429	2.31539
GOTERM_BP_ALL	GO:0086069~bundle of His cell to Purkinje myocyte communication	5	0.248139	0.00673107	101085157, 101098382, 101088118, 101091710, 101092310	1515	7	11855	5.58934	1	0.12007	12.4392
GOTERM_BP_ALL	GO:0086073~bundle of His cell-Purkinje myocyte adhesion involved in cell communication	5	0.248139	0.00119035	101085157, 101098382, 101088118, 101091710, 101092310	1515	5	11855	7.82508	0.999722	0.0294429	2.31539
GOTERM_BP_ALL	GO:0090002~establishment of protein localization to plasma membrane	28	1.38958	0.000327467	101088843, 101091236, 101083923, 101093695, 101095208, 751821, 101089434, 101100419, 101092693, 101082765, 101088797, 101082285, 101092552, 101092519, 101101415, 101081453, 101084051, 101085842, 101090509, 101093156, 101092310, 101086990, 101085837, 101084694, 101094501, 101095391, 101091710, 101090715	1515	107	11855	2.04769	0.89478	0.00926142	0.642112
GOTERM_BP_ALL	GO:0090004~positive regulation of establishment of protein localization to plasma membrane	9	0.44665	0.0164419	101086990, 101088843, 101092693, 101084051, 101084694, 101093156, 101092519, 101093695, 751821	1515	27	11855	2.60836	1	0.232843	27.8248
GOTERM_BP_ALL	GO:0090066~regulation of anatomical structure size	59	2.92804	0.00710276	101080871, 101085911, 101093547, 554340, 101098659, 101091804, 101093695, 101084410, 101099632, 101101277, 101097803, 101081746, 101098072, 101081311, 101082410, 101096985, 101092050, 101081453, 101083084, 101097996, 101089755, 101099995, 101099994, 101083089, 101092934, 101090785, 101098531, 101088372, 554348, 101092680, 101094869, 101092584, 493668, 101091236, 101084952, 101098152, 101082020, 1…	1515	331	11855	1.3948	1	0.124999	13.0814
GOTERM_BP_ALL	GO:0090130~tissue migration	33	1.63772	0.0137799	101088843, 101089823, 101093547, 101098801, 101091824, 101084416, 101084411, 751821, 101091165, 101092338, 101100378, 101101232, 101090640, 101082410, 101081076, 101101236, 101092050, 101086433, 101095586, 101100985, 101099994, 101095171, 101080593, 101081641, 101093785, 101082743, 101084011, 101085658, 101096541, 101089803, 101087687, 101094501, 101087664	1515	169	11855	1.52797	1	0.204922	23.8841
GOTERM_BP_ALL	GO:0090132~epithelium migration	30	1.48883	0.0419529	101088843, 101089823, 101098801, 101091824, 101084416, 101084411, 751821, 101091165, 101092338, 101100378, 101101232, 101090640, 101082410, 101081076, 101101236, 101092050, 101086433, 101100985, 101099994, 101095171, 101080593, 101081641, 101093785, 101084011, 101085658, 101096541, 101089803, 101087687, 101094501, 101087664	1515	164	11855	1.43142	1	0.435682	56.9564
GOTERM_BP_ALL	GO:0090150~establishment of protein localization to membrane	45	2.23325	5.8237e-05	101088843, 101091236, 101084953, 101090493, 101083923, 101093695, 101095208, 101084523, 101088021, 751821, 101100419, 101089434, 101092693, 101082783, 101082765, 101091701, 101082285, 101088797, 101085103, 101082410, 101092552, 101092519, 101101490, 101101415, 101094857, 101081453, 101084051, 101085842, 101095460, 101090509, 101083221, 101101176, 101093156, 101092310, 101086990, 101097784, 101087…	1515	191	11855	1.84361	0.329942	0.00200999	0.114481
GOTERM_BP_ALL	GO:0090181~regulation of cholesterol metabolic process	6	0.297767	0.0123038	101092355, 101094144, 101098863, 101091804, 101089349, 101090647	1515	12	11855	3.91254	1	0.189123	21.6119
GOTERM_BP_ALL	GO:0090206~negative regulation of cholesterol metabolic process	3	0.148883	0.0447426	101091804, 101089349, 101090647	1515	3	11855	7.82508	1	0.450248	59.3557
GOTERM_BP_ALL	GO:0090662~ATP hydrolysis coupled transmembrane transport	18	0.8933	2.6535e-08	101101674, 101097110, 101096375, 101100487, 101100771, 101083695, 101101208, 101083636, 101087245, 101081815, 101084001, 101096785, 101098295, 101095225, 101092601, 101091723, 101097080, 101091583	1515	31	11855	4.5436	0.000182412	2.14621e-06	5.21902e-05
GOTERM_BP_ALL	GO:0090670~RNA localization to Cajal body	10	0.496278	2.14315e-05	101083059, 101084075, 101096046, 100101123, 101093438, 101097910, 101080777, 101099385, 101101209, 101089177	1515	15	11855	5.21672	0.137002	0.000822807	0.042144
GOTERM_BP_ALL	GO:0090671~telomerase RNA localization to Cajal body	10	0.496278	2.14315e-05	101083059, 101084075, 101096046, 100101123, 101093438, 101097910, 101080777, 101099385, 101101209, 101089177	1515	15	11855	5.21672	0.137002	0.000822807	0.042144
GOTERM_BP_ALL	GO:0090672~telomerase RNA localization	10	0.496278	2.14315e-05	101083059, 101084075, 101096046, 100101123, 101093438, 101097910, 101080777, 101099385, 101101209, 101089177	1515	15	11855	5.21672	0.137002	0.000822807	0.042144
GOTERM_BP_ALL	GO:0097193~intrinsic apoptotic signaling pathway	45	2.23325	0.000552846	493668, 101091236, 101082408, 101084164, 101085024, 101091804, 101092666, 101084148, 101091319, 101084411, 101090417, 101092793, 101100378, 101087224, 101101392, 101084580, 101099917, 101090640, 101091492, 101096985, 101101490, 101093033, 101092868, 101093986, 101090575, 101083974, 101099911, 101098805, 101089482, 101090623, 101088527, 101090425, 101091199, 101085303, 101092846, 101086975, 101094…	1515	210	11855	1.6768	0.977671	0.0147987	1.08177
GOTERM_BP_ALL	GO:0098532~histone H3-K27 trimethylation	4	0.198511	0.0170195	101093016, 101089263, 101091785, 101092869	1515	5	11855	6.26007	1	0.237614	28.654
GOTERM_BP_ALL	GO:0098655~cation transmembrane transport	49	2.43176	0.0363556	101098207, 101097110, 101096375, 101081858, 101088003, 101083636, 101088700, 101084001, 101081815, 101093923, 101089434, 101090463, 101101674, 101081453, 101100487, 101100771, 101101208, 101083695, 101092982, 101101441, 101080733, 101088627, 101097006, 101099908, 101097080, 101091583, 101091236, 493668, 101097436, 101096835, 101098221, 101087245, 101085211, 101080547, 101100379, 101091723, 101101…	1515	291	11855	1.31763	1	0.397805	51.731
GOTERM_BP_ALL	GO:0098660~inorganic ion transmembrane transport	53	2.63027	0.00538168	101098207, 101097110, 101096375, 101081858, 101088003, 101083636, 101088700, 101081815, 101084001, 101093923, 101089434, 101090463, 101101674, 101081453, 101100487, 101100771, 101083695, 101092982, 101101208, 101098476, 101101441, 101080733, 101088627, 101097006, 101099908, 101097080, 101091583, 493668, 101091236, 101097436, 101096835, 101098221, 101099207, 101087245, 101085211, 101080547, 101100…	1515	287	11855	1.44505	1	0.102234	10.0697
GOTERM_BP_ALL	GO:0098662~inorganic cation transmembrane transport	48	2.38213	0.00880293	101098207, 101097110, 493668, 101091236, 101096375, 101097436, 101096835, 101081858, 101098221, 101088003, 101083636, 101088700, 101085211, 101087245, 101081815, 101084001, 101080547, 101100379, 101093923, 101089434, 101090463, 101091723, 101101415, 101087259, 101101674, 101081453, 101087783, 101090623, 101100487, 101100771, 101085528, 101092982, 101083695, 101101208, 101081621, 101093135, 101096…	1515	261	11855	1.4391	1	0.147115	15.9624
GOTERM_BP_ALL	GO:0098900~regulation of action potential	7	0.347395	0.0266753	101085157, 101081453, 493668, 101098382, 101088118, 101091710, 101092310	1515	19	11855	2.88293	1	0.325524	41.2445
GOTERM_BP_ALL	GO:0098901~regulation of cardiac muscle cell action potential	7	0.347395	0.0011188	101085157, 101081453, 493668, 101098382, 101088118, 101091710, 101092310	1515	11	11855	4.9796	0.999545	0.0278979	2.17768
GOTERM_BP_ALL	GO:0098911~regulation of ventricular cardiac muscle cell action potential	6	0.297767	0.00135258	101085157, 493668, 101098382, 101088118, 101091710, 101092310	1515	8	11855	5.86881	0.999909	0.032459	2.62699
GOTERM_BP_ALL	GO:1900024~regulation of substrate adhesion-dependent cell spreading	15	0.744417	2.21268e-05	101088843, 101085911, 101089120, 101094772, 101086736, 101092159, 101094258, 101101277, 101082637, 101087384, 101082765, 101087687, 101088948, 101081076, 101093978	1515	33	11855	3.55686	0.141118	0.000835495	0.043511
GOTERM_BP_ALL	GO:1900025~negative regulation of substrate adhesion-dependent cell spreading	5	0.248139	0.0294457	101089120, 101086736, 101087687, 101088948, 101093978	1515	10	11855	3.91254	1	0.348825	44.4479
GOTERM_BP_ALL	GO:1900026~positive regulation of substrate adhesion-dependent cell spreading	10	0.496278	0.00134228	101088843, 101085911, 101082637, 101101277, 101087384, 101094772, 101082765, 101092159, 101094258, 101081076	1515	23	11855	3.40221	0.999902	0.0323284	2.60723
GOTERM_BP_ALL	GO:1900027~regulation of ruffle assembly	8	0.397022	0.00482518	493668, 101099994, 101086736, 101091824, 101087687, 751103, 101086768, 101090715	1515	18	11855	3.47781	1	0.0947653	9.07484
GOTERM_BP_ALL	GO:1900182~positive regulation of protein localization to nucleus	20	0.992556	0.0177139	101083059, 101092868, 100101123, 101093438, 101085024, 493698, 101086190, 101091623, 101099385, 101101209, 101092310, 101082637, 101100378, 101083741, 101097910, 101080777, 101085720, 101084753, 101095391, 101082873	1515	90	11855	1.73891	1	0.243658	29.6388
GOTERM_BP_ALL	GO:1900744~regulation of p38MAPK cascade	6	0.297767	0.0439622	101091156, 101081453, 101084051, 101090575, 101083633, 101092519	1515	16	11855	2.93441	1	0.446218	58.6976
GOTERM_BP_ALL	GO:1901068~guanosine-containing compound metabolic process	8	0.397022	0.0400866	101082117, 101080693, 101101332, 105261186, 101085175, 101100320, 101080290, 101088196	1515	26	11855	2.40772	1	0.423922	55.2769
GOTERM_BP_ALL	GO:1901070~guanosine-containing compound biosynthetic process	6	0.297767	0.0123038	101082117, 101080693, 101101332, 105261186, 101085175, 101088196	1515	12	11855	3.91254	1	0.189123	21.6119
GOTERM_BP_ALL	GO:1901135~carbohydrate derivative metabolic process	129	6.40199	6.94388e-05	101083277, 101093346, 101081858, 101101332, 101087772, 101085644, 101087744, 101086786, 101088803, 101099081, 101093922, 101098903, 101086386, 101091162, 101092883, 101101674, 101085195, 101098666, 101092868, 101094295, 101081869, 101100487, 101084705, 101099996, 100750220, 101082360, 101091643, 554348, 101092584, 101086044, 101094548, 101099515, 101091627, 101080547, 101097342, 101097343, 101089…	1515	727	11855	1.38849	0.379611	0.00232611	0.136487
GOTERM_BP_ALL	GO:1901293~nucleoside phosphate biosynthetic process	39	1.93548	0.00333609	101097686, 101097110, 101093653, 101097436, 101101332, 101087772, 101086816, 101100390, 101085644, 101086786, 101084188, 101088700, 101087245, 101082449, 101080547, 101097343, 101081096, 105261186, 101098903, 101095942, 101082824, 101088196, 101087259, 101101674, 101091411, 101080693, 101100487, 101101262, 101085528, 101084705, 101086026, 101082117, 101097161, 101093259, 101097006, 101085175, 554…	1515	191	11855	1.59779	1	0.0694865	6.3612
GOTERM_BP_ALL	GO:1901564~organonitrogen compound metabolic process	303	15.0372	2.82592e-30	101094883, 101098981, 101081858, 101083948, 101087772, 101085644, 101098175, 101090490, 101099081, 101081096, 101085105, 101092868, 101084940, 101088421, 101100158, 100101124, 101090121, 101096309, 101082228, 101090936, 101097044, 101098579, 101084935, 101097336, 554348, 101097338, 101093325, 101094861, 101086816, 101091627, 101098327, 101085122, 101090743, 101090225, 101089914, 101093622, 101087…	1515	1278	11855	1.85524	1.94282e-26	1.94282e-26	5.55814e-27
GOTERM_BP_ALL	GO:1901565~organonitrogen compound catabolic process	38	1.88586	0.0012358	101091272, 101091848, 101089769, 101083948, 101087744, 101090910, 101091627, 101096919, 101101390, 101090160, 101080417, 101100613, 101088592, 101081096, 101092315, 493928, 101094196, 101093823, 101095774, 493692, 101080519, 101091411, 101101538, 101081824, 101083063, 101091432, 101094616, 101090776, 101098404, 101091311, 101095890, 101081048, 101097518, 101094061, 101095896, 101088238, 101085155…	1515	175	11855	1.69916	0.999797	0.0303324	2.40278
GOTERM_BP_ALL	GO:1901566~organonitrogen compound biosynthetic process	186	9.23077	1.64618e-15	101098981, 101094883, 101082194, 101086581, 101087772, 101101332, 101081502, 101085644, 101093699, 101087744, 101098175, 101090490, 101090417, 101094528, 101100874, 101092570, 101084111, 101089635, 101081096, 101085105, 101090016, 101101674, 101100868, 101092868, 101084940, 101101538, 101090121, 100101124, 101100158, 101094296, 101094402, 101096309, 101082228, 101100487, 101090936, 101084705, 101…	1515	828	11855	1.75781	1.14492e-11	5.45231e-13	3.27516e-12
GOTERM_BP_ALL	GO:1901575~organic substance catabolic process	234	11.6129	7.78335e-13	101087051, 101092368, 101095457, 101098204, 101090494, 101083948, 101087777, 101099081, 101089431, 101081096, 101082249, 554338, 101086616, 101092883, 101085106, 101092355, 101092868, 101084940, 101085842, 101099858, 101088421, 101099992, 101082033, 101090224, 101091643, 101101091, 101084279, 101084592, 101084935, 101085254, 768258, 101081278, 101100120, 101095435, 101093220, 101091627, 101082262…	1515	1183	11855	1.54782	5.35134e-09	1.16334e-10	1.53094e-09
GOTERM_BP_ALL	GO:1901605~alpha-amino acid metabolic process	32	1.58809	0.000420199	101091272, 101091290, 101093325, 101089769, 101086816, 101090490, 101090910, 101090803, 101090160, 101081096, 101099917, 101086386, 101091102, 101080313, 101096846, 101085195, 101092868, 101088131, 101081761, 101101538, 101082385, 101090623, 101097525, 101088505, 101098404, 101093082, 101090049, 101085179, 101088961, 101081048, 101088238, 101085155	1515	131	11855	1.91147	0.944395	0.0116771	0.823232
GOTERM_BP_ALL	GO:1901607~alpha-amino acid biosynthetic process	14	0.694789	0.00847825	101093325, 101092868, 101081761, 101101538, 101086816, 101097525, 101090490, 101088505, 101090803, 101085179, 101090160, 101088961, 101091102, 101085155	1515	50	11855	2.19102	1	0.142765	15.4194
GOTERM_BP_ALL	GO:1901657~glycosyl compound metabolic process	74	3.67246	4.63758e-14	101083277, 101097110, 101093653, 101094263, 101095406, 101081858, 101101332, 101085644, 101087744, 101086786, 101088700, 101099081, 101082449, 101095211, 101098903, 101086386, 101091162, 101080290, 101101674, 101080313, 101085195, 101098666, 101091411, 101092868, 101085900, 101094834, 101094295, 101100487, 101088852, 101082360, 101093259, 101081547, 101097006, 101097080, 101086044, 101097686, 101…	1515	232	11855	2.49593	3.1905e-10	1.13947e-11	9.12714e-11
GOTERM_BP_ALL	GO:1901659~glycosyl compound biosynthetic process	27	1.33995	5.92635e-06	101097110, 101097436, 101093653, 101101332, 101087744, 101085644, 101088700, 101087245, 101082449, 101080547, 105261186, 101088196, 101082824, 101101674, 101087259, 101091411, 101083245, 101080693, 101100487, 101085528, 101086026, 101082117, 101093259, 101088961, 101097006, 101085175, 101097080	1515	82	11855	2.57655	0.0399249	0.000268015	0.0116556
GOTERM_BP_ALL	GO:1901799~negative regulation of proteasomal protein catabolic process	9	0.44665	0.0077141	101091976, 101092338, 101092868, 101087224, 101098204, 101099858, 101084592, 101095825, 101097365	1515	24	11855	2.93441	1	0.133683	14.128
GOTERM_BP_ALL	GO:1901879~regulation of protein depolymerization	14	0.694789	0.00257208	101088843, 101097481, 101090785, 101084952, 101097803, 101098531, 101100985, 101088372, 101083089, 101091531, 101081311, 101098072, 101087494, 101101415	1515	44	11855	2.4898	1	0.0571267	4.93924
GOTERM_BP_ALL	GO:1901888~regulation of cell junction assembly	13	0.645161	0.0282296	493668, 101101277, 101082765, 101094942, 101094061, 101086736, 101090494, 101087687, 101101176, 101094501, 101094258, 101092552, 101096609	1515	52	11855	1.95627	1	0.339883	43.0627
GOTERM_BP_ALL	GO:1901998~toxin transport	13	0.645161	7.61195e-05	101083059, 101092620, 101097435, 101093438, 100101123, 101099385, 101101209, 654421, 101097910, 101090961, 101098261, 101080777, 101083630	1515	28	11855	3.63307	0.407463	0.00250089	0.149609
GOTERM_BP_ALL	GO:1902115~regulation of organelle assembly	25	1.24069	0.00549944	101080871, 101085934, 101101521, 101080471, 101094904, 101100378, 101084760, 101100915, 101092519, 101101490, 101084765, 101089006, 101081453, 101093033, 101089665, 101095425, 101099858, 101095279, 101083111, 101085959, 101093856, 102901684, 101082873, 101090715, 101088331	1515	110	11855	1.77843	1	0.103785	10.2789
GOTERM_BP_ALL	GO:1902175~regulation of oxidative stress-induced intrinsic apoptotic signaling pathway	9	0.44665	0.00577837	101093033, 101092868, 101090575, 101099917, 101091804, 101085175, 101092666, 101084411, 101085303	1515	23	11855	3.06199	1	0.108177	10.7725
GOTERM_BP_ALL	GO:1902176~negative regulation of oxidative stress-induced intrinsic apoptotic signaling pathway	6	0.297767	0.0336645	101093033, 101092868, 101090575, 101085175, 101092666, 101084411	1515	15	11855	3.13003	1	0.379694	49.0094
GOTERM_BP_ALL	GO:1902186~regulation of viral release from host cell	8	0.397022	0.0400866	101086975, 101085934, 101084580, 101086190, 101084663, 101100915, 101100344, 101081079	1515	26	11855	2.40772	1	0.423922	55.2769
GOTERM_BP_ALL	GO:1902578~single-organism localization	292	14.4913	0.00645045	101098207, 101098981, 101092367, 101088410, 101090493, 101081858, 101082691, 101096079, 101100419, 101089434, 101090724, 101097469, 101087369, 101085103, 101082410, 554338, 101092868, 101085842, 101099995, 101090509, 101099994, 101099858, 101082033, 101096309, 101100771, 101101208, 101083695, 101098476, 101088627, 101085837, 101095249, 101084694, 101088948, 101089426, 101090091, 101088535, 101091…	1515	2007	11855	1.13848	1	0.116557	11.9514
GOTERM_BP_ALL	GO:1902580~single-organism cellular localization	120	5.95533	0.000101044	101084624, 101098981, 101088410, 101090493, 101081858, 101080666, 101082691, 101101473, 101096079, 101093695, 101084523, 101092668, 101089434, 101100419, 101101277, 101083741, 101082765, 101085103, 101090323, 101082410, 554338, 101084323, 101085842, 101099995, 101090509, 101099994, 101094942, 101093156, 101086975, 101097784, 101088627, 101085837, 101084694, 101089426, 101088535, 101091236, 101081…	1515	673	11855	1.39526	0.500782	0.00324106	0.19855
GOTERM_BP_ALL	GO:1902589~single-organism organelle organization	264	13.1017	5.22551e-17	101097986, 101082048, 101092367, 101095551, 554341, 101099846, 101081858, 101096079, 101089434, 101081683, 101088752, 101096469, 101098072, 101082249, 101089439, 101082410, 102901065, 101085842, 101099994, 101094874, 101099858, 101084074, 101093211, 101099090, 101088764, 101092776, 101084592, 101088627, 101094089, 102901684, 101095439, 101090091, 101089324, 101091236, 101084952, 101100640, 101088…	1515	1284	11855	1.6089	3.59254e-13	1.99586e-14	1.02778e-13
GOTERM_BP_ALL	GO:1902600~hydrogen ion transmembrane transport	24	1.19107	2.99303e-09	101087259, 101101674, 101097110, 101097436, 101096375, 101100487, 101100771, 101085528, 101083695, 101101208, 101083636, 101088700, 101087245, 101081815, 101084001, 101080547, 101096785, 101098295, 101097006, 101095225, 101092601, 101091723, 101097080, 101091583	1515	48	11855	3.91254	2.05769e-05	2.93958e-07	5.88682e-06
GOTERM_BP_ALL	GO:1902745~positive regulation of lamellipodium organization	7	0.347395	0.0204019	101085911, 101101277, 101100378, 101098152, 101087687, 101096827, 101092050	1515	18	11855	3.04309	1	0.268124	33.3306
GOTERM_BP_ALL	GO:1902803~regulation of synaptic vesicle transport	7	0.347395	0.0341044	101088535, 101099995, 101088410, 101099994, 101094942, 101095993, 101086134	1515	20	11855	2.73878	1	0.382414	49.464
GOTERM_BP_ALL	GO:1903051~negative regulation of proteolysis involved in cellular protein catabolic process	10	0.496278	0.0102715	101091976, 101086975, 101092338, 101092868, 101087224, 101098204, 101099858, 101084592, 101095825, 101097365	1515	30	11855	2.60836	1	0.1641	18.3778
GOTERM_BP_ALL	GO:1903076~regulation of protein localization to plasma membrane	15	0.744417	0.00552231	101088843, 101084051, 101090509, 101093156, 101095016, 101093695, 751821, 101086990, 101088686, 101092693, 101085880, 101084694, 101096960, 101092519, 101099148	1515	53	11855	2.21465	1	0.10391	10.3194
GOTERM_BP_ALL	GO:1903078~positive regulation of protein localization to plasma membrane	11	0.545906	0.00391659	101086990, 101088843, 101092693, 101084051, 101090509, 101084694, 101093156, 101092519, 101093695, 751821, 101099148	1515	31	11855	2.77664	1	0.079194	7.4281
GOTERM_BP_ALL	GO:1903201~regulation of oxidative stress-induced cell death	10	0.496278	0.0282643	101093033, 101092868, 101090575, 101099917, 101091804, 101085175, 101092666, 101090655, 101084411, 101085303	1515	35	11855	2.23574	1	0.339647	43.1027
GOTERM_BP_ALL	GO:1903311~regulation of mRNA metabolic process	31	1.53846	1.63942e-06	101099920, 101093790, 101095937, 101093525, 101098942, 101099282, 101096055, 101098563, 101088597, 101082262, 101081418, 101092244, 101090805, 101080313, 101096561, 101089665, 101099911, 101080677, 101092744, 101092004, 101081822, 101096746, 101101659, 101097522, 101089628, 101099414, 101097645, 101096043, 101081223, 101091686, 101084935	1515	96	11855	2.52685	0.0112078	8.53831e-05	0.00322444
GOTERM_BP_ALL	GO:1903312~negative regulation of mRNA metabolic process	12	0.595533	0.000760045	101096561, 101089628, 101099911, 101095937, 101080677, 101098942, 101091686, 101081418, 101092744, 101096746, 101101659, 101097522	1515	30	11855	3.13003	0.994632	0.0196056	1.48433
GOTERM_BP_ALL	GO:1903317~regulation of protein maturation	12	0.595533	0.0272769	101087657, 101092210, 101100378, 101095628, 101088372, 101080460, 101090494, 101088948, 101093785, 101095486, 101098342, 101095353	1515	46	11855	2.04133	1	0.331002	41.9547
GOTERM_BP_ALL	GO:1903335~regulation of vacuolar transport	10	0.496278	0.000394594	101080871, 101088039, 101080483, 101100378, 101090493, 101081478, 101087369, 101092519, 101101415, 101090715	1515	20	11855	3.91254	0.933687	0.0110139	0.773252
GOTERM_BP_ALL	GO:1903337~positive regulation of vacuolar transport	7	0.347395	0.0005701	101080871, 101088039, 101080483, 101081478, 101092519, 101101415, 101090715	1515	10	11855	5.47756	0.98017	0.0150811	1.11535
GOTERM_BP_ALL	GO:1903363~negative regulation of cellular protein catabolic process	12	0.595533	0.00317262	101091976, 101086975, 101092338, 101092868, 101087224, 101093022, 101098204, 101099858, 101084592, 101084753, 101095825, 101097365	1515	35	11855	2.68289	1	0.0672096	6.05867
GOTERM_BP_ALL	GO:1903405~protein localization to nuclear body	7	0.347395	2.68238e-05	101083059, 100101123, 101093438, 101097910, 101080777, 101099385, 101101209	1515	7	11855	7.82508	0.16841	0.000975272	0.0527451
GOTERM_BP_ALL	GO:1903426~regulation of reactive oxygen species biosynthetic process	9	0.44665	0.0306844	493668, 101092868, 101101538, 101089769, 493698, 101097525, 101096985, 101094857, 101092846	1515	30	11855	2.34752	1	0.360056	45.8259
GOTERM_BP_ALL	GO:1903513~endoplasmic reticulum to cytosol transport	8	0.397022	0.0327913	101088673, 101091411, 101084323, 101097309, 101089431, 101081202, 101095992, 101082249	1515	25	11855	2.50403	1	0.374217	48.0955
GOTERM_BP_ALL	GO:1903608~protein localization to cytoplasmic stress granule	6	0.297767	0.000566979	101096055, 101090831, 101087508, 101093265, 102900263, 101090417	1515	7	11855	6.70721	0.97974	0.015057	1.10928
GOTERM_BP_ALL	GO:1903649~regulation of cytoplasmic transport	5	0.248139	0.0416952	101080871, 101100378, 101081478, 101092519, 101090715	1515	11	11855	3.55686	1	0.434906	56.728
GOTERM_BP_ALL	GO:1903651~positive regulation of cytoplasmic transport	4	0.198511	0.0489047	101080871, 101081478, 101092519, 101090715	1515	7	11855	4.47148	1	0.476893	62.7007
GOTERM_BP_ALL	GO:1903729~regulation of plasma membrane organization	17	0.843672	0.00337014	101088843, 101084051, 101090509, 101100788, 101093156, 101095016, 101093695, 751821, 101086990, 101088686, 101092693, 101085880, 101084419, 101096960, 101084694, 101092519, 101099148	1515	61	11855	2.18076	1	0.0699599	6.4241
GOTERM_BP_ALL	GO:1903750~regulation of intrinsic apoptotic signaling pathway in response to hydrogen peroxide	3	0.148883	0.0447426	101093033, 101092868, 101090575	1515	3	11855	7.82508	1	0.450248	59.3557
GOTERM_BP_ALL	GO:1903751~negative regulation of intrinsic apoptotic signaling pathway in response to hydrogen peroxide	3	0.148883	0.0447426	101093033, 101092868, 101090575	1515	3	11855	7.82508	1	0.450248	59.3557
GOTERM_BP_ALL	GO:1903827~regulation of cellular protein localization	78	3.87097	2.64886e-05	101088843, 101083059, 101080871, 101095457, 101090493, 101090494, 101093695, 101084523, 751821, 101099773, 101081009, 101083741, 101089431, 101090655, 554338, 101089177, 101092868, 101085842, 101090509, 100101123, 101093438, 101101209, 101093156, 101081641, 101095016, 101088035, 101092310, 101081202, 101096046, 101085880, 101097910, 101088627, 101084694, 101080777, 101087501, 101084753, 101091236…	1515	383	11855	1.59362	0.166492	0.00096821	0.0520861
GOTERM_BP_ALL	GO:1903829~positive regulation of cellular protein localization	55	2.72953	2.31282e-05	101088843, 101083059, 101080871, 101095457, 101090494, 101093695, 751821, 101081009, 101099773, 101083741, 101089177, 101092868, 101090509, 100101123, 101093438, 101093156, 101081641, 101101209, 101088035, 101092310, 101081202, 101096046, 101097910, 101088627, 101084694, 101080777, 101084753, 101087501, 101085024, 101086190, 101091623, 101099385, 101092693, 101100378, 101082783, 101083409, 101085…	1515	242	11855	1.77843	0.14701	0.0008638	0.0454797
GOTERM_BP_ALL	GO:1903900~regulation of viral life cycle	21	1.04218	0.0352828	101085842, 101085934, 101098151, 101092172, 101086190, 101097257, 101090417, 101100344, 101085200, 101097046, 101086975, 101099228, 101084111, 101088627, 101084580, 101099917, 101096038, 101084663, 101100915, 101093504, 101081079	1515	103	11855	1.59541	1	0.392186	50.663
GOTERM_BP_ALL	GO:1903902~positive regulation of viral life cycle	12	0.595533	0.0476593	101084111, 101085934, 101098151, 101088627, 101092172, 101099917, 101100915, 101090417, 101100344, 101097046, 101085200, 101081079	1515	50	11855	1.87802	1	0.469872	61.7282
GOTERM_BP_ALL	GO:1904356~regulation of telomere maintenance via telomere lengthening	14	0.694789	0.00125947	101083059, 100101123, 101093438, 101081264, 101099385, 101101209, 101097342, 101100378, 101096046, 101091508, 101097910, 101092031, 101091585, 101080777	1515	41	11855	2.67198	0.999827	0.0307949	2.44827
GOTERM_BP_ALL	GO:1904358~positive regulation of telomere maintenance via telomere lengthening	12	0.595533	0.000543446	101083059, 101097342, 101096046, 100101123, 101093438, 101081264, 101091508, 101097910, 101092031, 101080777, 101099385, 101101209	1515	29	11855	3.23797	0.976179	0.0146057	1.06347
GOTERM_BP_ALL	GO:1904375~regulation of protein localization to cell periphery	15	0.744417	0.00659902	101088843, 101084051, 101090509, 101093156, 101095016, 101093695, 751821, 101086990, 101088686, 101092693, 101085880, 101084694, 101096960, 101092519, 101099148	1515	54	11855	2.17363	1	0.118773	12.21
GOTERM_BP_ALL	GO:1904377~positive regulation of protein localization to cell periphery	11	0.545906	0.00391659	101086990, 101088843, 101092693, 101084051, 101090509, 101084694, 101093156, 101092519, 101093695, 751821, 101099148	1515	31	11855	2.77664	1	0.079194	7.4281
GOTERM_BP_ALL	GO:1904385~cellular response to angiotensin	6	0.297767	0.00272365	101080313, 493668, 101084342, 101100378, 101094903, 101101415	1515	9	11855	5.21672	1	0.0596259	5.22296
GOTERM_BP_ALL	GO:1904814~regulation of protein localization to chromosome, telomeric region	7	0.347395	0.0011188	101096046, 100101123, 101093438, 101097910, 101080777, 101099385, 101101209	1515	11	11855	4.9796	0.999545	0.0278979	2.17768
GOTERM_BP_ALL	GO:1904816~positive regulation of protein localization to chromosome, telomeric region	7	0.347395	0.0005701	101096046, 100101123, 101093438, 101097910, 101080777, 101099385, 101101209	1515	10	11855	5.47756	0.98017	0.0150811	1.11535
GOTERM_BP_ALL	GO:1904851~positive regulation of establishment of protein localization to telomere	7	0.347395	9.56198e-05	101096046, 100101123, 101093438, 101097910, 101080777, 101099385, 101101209	1515	8	11855	6.84695	0.481812	0.00308171	0.187901
GOTERM_BP_ALL	GO:1904867~protein localization to Cajal body	7	0.347395	2.68238e-05	101083059, 100101123, 101093438, 101097910, 101080777, 101099385, 101101209	1515	7	11855	7.82508	0.16841	0.000975272	0.0527451
GOTERM_BP_ALL	GO:1904869~regulation of protein localization to Cajal body	7	0.347395	2.68238e-05	101083059, 100101123, 101093438, 101097910, 101080777, 101099385, 101101209	1515	7	11855	7.82508	0.16841	0.000975272	0.0527451
GOTERM_BP_ALL	GO:1904871~positive regulation of protein localization to Cajal body	7	0.347395	2.68238e-05	101083059, 100101123, 101093438, 101097910, 101080777, 101099385, 101101209	1515	7	11855	7.82508	0.16841	0.000975272	0.0527451
GOTERM_BP_ALL	GO:1904872~regulation of telomerase RNA localization to Cajal body	10	0.496278	9.67137e-06	101083059, 101084075, 101096046, 100101123, 101093438, 101097910, 101080777, 101099385, 101101209, 101089177	1515	14	11855	5.58934	0.0643287	0.000415482	0.0190204
GOTERM_BP_ALL	GO:1904874~positive regulation of telomerase RNA localization to Cajal body	10	0.496278	9.67137e-06	101083059, 101084075, 101096046, 100101123, 101093438, 101097910, 101080777, 101099385, 101101209, 101089177	1515	14	11855	5.58934	0.0643287	0.000415482	0.0190204
GOTERM_BP_ALL	GO:1904951~positive regulation of establishment of protein localization	56	2.77916	0.0335298	101088843, 101095457, 101090494, 101093695, 101099632, 751821, 101081009, 101099773, 101083741, 101087369, 101089177, 101090509, 100101123, 101093438, 101090401, 101093156, 101101209, 101088035, 101088852, 101092934, 101092310, 101090049, 101081202, 101096046, 101097910, 101088627, 101084694, 101092680, 101080777, 101087501, 101089823, 101086190, 101099385, 101092693, 101082783, 101083958, 101083…	1515	338	11855	1.29646	1	0.380295	48.8695
GOTERM_BP_ALL	GO:1990173~protein localization to nucleoplasm	7	0.347395	2.68238e-05	101083059, 100101123, 101093438, 101097910, 101080777, 101099385, 101101209	1515	7	11855	7.82508	0.16841	0.000975272	0.0527451
GOTERM_BP_ALL	GO:1990182~exosomal secretion	7	0.347395	0.0110095	101092084, 101085959, 101085934, 101099858, 101082410, 101100915, 101095279	1515	16	11855	3.42347	1	0.172485	19.5666
GOTERM_BP_ALL	GO:1990776~response to angiotensin	6	0.297767	0.00272365	101080313, 493668, 101084342, 101100378, 101094903, 101101415	1515	9	11855	5.21672	1	0.0596259	5.22296
GOTERM_BP_ALL	GO:1990778~protein localization to cell periphery	44	2.18362	7.22869e-06	101088843, 101091236, 101084953, 101081858, 101099924, 101083923, 101091291, 101082691, 101093695, 101095208, 101092668, 751821, 101100419, 101089434, 101101277, 101092693, 101082765, 101096960, 101082285, 101088797, 101082410, 101092552, 101092519, 554338, 101101415, 101099148, 101081453, 101088039, 101084051, 101085842, 101090509, 101093156, 101095016, 101092310, 101086990, 101088686, 101085880…	1515	171	11855	2.01347	0.0484827	0.000316494	0.0142167
GOTERM_BP_ALL	GO:2000142~regulation of DNA-templated transcription, initiation	9	0.44665	0.0077141	101097342, 101082408, 101089823, 101086215, 101095435, 101097360, 101094025, 101098797, 101090224	1515	24	11855	2.93441	1	0.133683	14.128
GOTERM_BP_ALL	GO:2000144~positive regulation of DNA-templated transcription, initiation	8	0.397022	0.00482518	101097342, 101082408, 101086215, 101095435, 101097360, 101094025, 101098797, 101090224	1515	18	11855	3.47781	1	0.0947653	9.07484
GOTERM_BP_ALL	GO:2000145~regulation of cell motility	78	3.87097	0.0423892	101088843, 101080871, 101089120, 101097252, 554341, 101098801, 101094167, 101084416, 101092216, 101084411, 101098343, 101096609, 101096079, 101091165, 101086344, 101101277, 101081746, 101082410, 101101236, 554338, 101092050, 101088288, 101086433, 101099994, 101099858, 101086736, 101095171, 101092159, 101090401, 101081641, 101085658, 101085611, 101098476, 101087998, 101096187, 101087664, 101094501…	1515	499	11855	1.22316	1	0.436598	57.3403
GOTERM_BP_ALL	GO:2000181~negative regulation of blood vessel morphogenesis	13	0.645161	0.0475076	101099915, 101096282, 101080593, 101081641, 101084011, 101086975, 101089803, 101094501, 101090640, 101101236, 101092552, 101095393, 101084561	1515	56	11855	1.81654	1	0.46941	61.6081
GOTERM_BP_ALL	GO:2000278~regulation of DNA biosynthetic process	16	0.794045	0.013246	101083059, 100101123, 101093438, 101081264, 101099385, 101101209, 101101532, 101097342, 101100378, 101096046, 101091508, 101097910, 101092031, 101091585, 101080777, 554338	1515	64	11855	1.95627	1	0.198206	23.0696
GOTERM_BP_ALL	GO:2000300~regulation of synaptic vesicle exocytosis	7	0.347395	0.0266753	101088535, 101099995, 101088410, 101099994, 101094942, 101095993, 101086134	1515	19	11855	2.88293	1	0.325524	41.2445
GOTERM_BP_ALL	GO:2000573~positive regulation of DNA biosynthetic process	13	0.645161	0.0109118	101083059, 101097342, 101096046, 100101123, 101093438, 101081264, 101091508, 101097910, 101092031, 101080777, 101099385, 101101209, 101101532	1515	46	11855	2.21144	1	0.171864	19.4102
GOTERM_BP_ALL	GO:2000641~regulation of early endosome to late endosome transport	5	0.248139	0.0294457	101080871, 101100378, 101081478, 101092519, 101090715	1515	10	11855	3.91254	1	0.348825	44.4479
GOTERM_BP_ALL	GO:2000643~positive regulation of early endosome to late endosome transport	4	0.198511	0.0308303	101080871, 101081478, 101092519, 101090715	1515	6	11855	5.21672	1	0.360838	45.9861
GOTERM_BP_ALL	GO:2001056~positive regulation of cysteine-type endopeptidase activity	16	0.794045	0.0226536	101091411, 101089823, 101084164, 101098805, 101090425, 101090417, 101096541, 101087657, 101086975, 101092776, 101081202, 101084419, 101093522, 101101031, 768258, 101080991	1515	68	11855	1.8412	1	0.289983	36.2808
GOTERM_BP_ALL	GO:2001057~reactive nitrogen species metabolic process	10	0.496278	0.0159292	493668, 101101538, 101089769, 493698, 101094192, 101097525, 101096985, 101099524, 101094857, 101092846	1515	32	11855	2.44534	1	0.228287	27.0813
GOTERM_BP_ALL	GO:2001242~regulation of intrinsic apoptotic signaling pathway	29	1.43921	0.000480835	101091236, 493668, 101082408, 101084164, 101091804, 101092666, 101091319, 101084411, 101090417, 101092793, 101100378, 101087224, 101101392, 101084580, 101099917, 101101490, 101093033, 101092868, 101090575, 101083974, 101099911, 101098805, 101085303, 101092846, 101094621, 101081202, 101084419, 101099589, 101085175	1515	115	11855	1.97328	0.963357	0.0130871	0.941495
GOTERM_BP_ALL	GO:2001243~negative regulation of intrinsic apoptotic signaling pathway	16	0.794045	0.0289148	101093033, 101092868, 101090575, 101092666, 101084411, 101092793, 101090417, 101092846, 101094621, 101087224, 101100378, 101101392, 101084580, 101099589, 101085175, 101101490	1515	70	11855	1.78859	1	0.344852	43.8472
GOTERM_BP_ALL	GO:2001244~positive regulation of intrinsic apoptotic signaling pathway	12	0.595533	0.00964885	493668, 101091236, 101082408, 101092868, 101084164, 101081202, 101098805, 101084419, 101091804, 101091319, 101101490, 101085303	1515	40	11855	2.34752	1	0.157109	17.3619
GOTERM_BP_ALL	GO:2001252~positive regulation of chromosome organization	24	1.19107	0.0201563	101083059, 101093033, 101084075, 101095494, 100101123, 101093438, 101081264, 101101078, 101086190, 101099385, 101101209, 101097522, 101085303, 101088437, 101082749, 101097342, 101086975, 101096046, 101091508, 101097910, 101092031, 101080777, 101081438, 101082873	1515	116	11855	1.61898	1	0.26584	33.001

## Sheet: GO_molecular function
Category	Term	Count	%	PValue	Genes	List Total	Pop Hits	Pop Total	Fold Enrichment	Bonferroni	Benjamini	FDR
GOTERM_MF_ALL	GO:0051920~peroxiredoxin activity	6	0.297767	0.000212934	101092868, 101092729, 101093082, 101088618, 101091216, 101085863	1464	6	11082	7.56967	0.260642	0.00478175	0.350812
GOTERM_MF_ALL	GO:0036402~proteasome-activating ATPase activity	6	0.297767	0.000212934	101086215, 101095435, 101097360, 101094025, 101098797, 101090224	1464	6	11082	7.56967	0.260642	0.00478175	0.350812
GOTERM_MF_ALL	GO:0047105~4-trimethylammoniobutyraldehyde dehydrogenase activity	4	0.198511	0.00827883	101080506, 101088592, 101091432, 101082028	1464	4	11082	7.56967	0.999992	0.112257	12.8195
GOTERM_MF_ALL	GO:0004749~ribose phosphate diphosphokinase activity	4	0.198511	0.00827883	101097686, 101098903, 101086786, 101086044	1464	4	11082	7.56967	0.999992	0.112257	12.8195
GOTERM_MF_ALL	GO:0004028~3-chloroallyl aldehyde dehydrogenase activity	4	0.198511	0.00827883	101096364, 101082916, 101094208, 101096617	1464	4	11082	7.56967	0.999992	0.112257	12.8195
GOTERM_MF_ALL	GO:0019145~aminobutyraldehyde dehydrogenase activity	4	0.198511	0.00827883	101080506, 101088592, 101091432, 101082028	1464	4	11082	7.56967	0.999992	0.112257	12.8195
GOTERM_MF_ALL	GO:0070061~fructose binding	3	0.148883	0.0476601	101097025, 101090792, 101088852	1464	3	11082	7.56967	1	0.417824	55.3299
GOTERM_MF_ALL	GO:0008379~thioredoxin peroxidase activity	3	0.148883	0.0476601	101088618, 101091216, 101085863	1464	3	11082	7.56967	1	0.417824	55.3299
GOTERM_MF_ALL	GO:0016509~long-chain-3-hydroxyacyl-CoA dehydrogenase activity	3	0.148883	0.0476601	101082595, 101084701, 101084279	1464	3	11082	7.56967	1	0.417824	55.3299
GOTERM_MF_ALL	GO:0008184~glycogen phosphorylase activity	3	0.148883	0.0476601	101091099, 101089364, 101100836	1464	3	11082	7.56967	1	0.417824	55.3299
GOTERM_MF_ALL	GO:0016774~phosphotransferase activity, carboxyl group as acceptor	3	0.148883	0.0476601	101090803, 101081547, 101087208	1464	3	11082	7.56967	1	0.417824	55.3299
GOTERM_MF_ALL	GO:0045505~dynein intermediate chain binding	3	0.148883	0.0476601	101087542, 101085876, 101083561	1464	3	11082	7.56967	1	0.417824	55.3299
GOTERM_MF_ALL	GO:0004029~aldehyde dehydrogenase (NAD) activity	14	0.694789	1.3406e-09	101080506, 101096364, 101082916, 101096617, 101091432, 101090397, 101090776, 101082028, 101088592, 101088238, 101094208, 101086623, 101082267, 101081050	1464	16	11082	6.62346	1.90096e-06	5.00254e-08	2.2123e-06
GOTERM_MF_ALL	GO:0031683~G-protein beta/gamma-subunit complex binding	6	0.297767	0.000663805	101100923, 101100579, 101087625, 101093316, 101100320, 101093591	1464	7	11082	6.48829	0.609992	0.0129925	1.08982
GOTERM_MF_ALL	GO:0016778~diphosphotransferase activity	5	0.248139	0.00363572	101097686, 101098903, 101086786, 101086044, 101080290	1464	6	11082	6.30806	0.994286	0.0563802	5.83365
GOTERM_MF_ALL	GO:0046933~proton-transporting ATP synthase activity, rotational mechanism	8	0.397022	5.74464e-05	101087259, 101101674, 101097110, 101100487, 101085528, 101087245, 101097080, 101080547	1464	10	11082	6.05574	0.0782317	0.00137975	0.094758
GOTERM_MF_ALL	GO:0070180~large ribosomal subunit rRNA binding	4	0.198511	0.0186663	101094883, 101098579, 101089533, 101088037	1464	5	11082	6.05574	1	0.21917	26.7249
GOTERM_MF_ALL	GO:0004030~aldehyde dehydrogenase [NAD(P)+] activity	4	0.198511	0.0186663	101096364, 101094208, 101096617, 101081050	1464	5	11082	6.05574	1	0.21917	26.7249
GOTERM_MF_ALL	GO:0004576~oligosaccharyl transferase activity	4	0.198511	0.0186663	101087978, 101083108, 101093032, 101092883	1464	5	11082	6.05574	1	0.21917	26.7249
GOTERM_MF_ALL	GO:0016801~hydrolase activity, acting on ether bonds	4	0.198511	0.0186663	101092355, 101083948, 101085519, 101086386	1464	5	11082	6.05574	1	0.21917	26.7249
GOTERM_MF_ALL	GO:0004579~dolichyl-diphosphooligosaccharide-protein glycotransferase activity	4	0.198511	0.0186663	101087978, 101083108, 101093032, 101092883	1464	5	11082	6.05574	1	0.21917	26.7249
GOTERM_MF_ALL	GO:0005391~sodium:potassium-exchanging ATPase activity	7	0.347395	0.000308126	101096785, 101096375, 101081858, 101100771, 101083695, 101083636, 101091583	1464	9	11082	5.88752	0.354022	0.00670037	0.507268
GOTERM_MF_ALL	GO:0008556~potassium-transporting ATPase activity	7	0.347395	0.000308126	101096785, 101096375, 101081858, 101100771, 101083695, 101083636, 101091583	1464	9	11082	5.88752	0.354022	0.00670037	0.507268
GOTERM_MF_ALL	GO:0003857~3-hydroxyacyl-CoA dehydrogenase activity	7	0.347395	0.000308126	101082595, 101086309, 101084701, 101090672, 101084279, 101091840, 101088327	1464	9	11082	5.88752	0.354022	0.00670037	0.507268
GOTERM_MF_ALL	GO:0045502~dynein binding	6	0.297767	0.00157734	101087542, 101085876, 101087891, 101083561, 100135766, 101099037	1464	8	11082	5.67725	0.893375	0.0294048	2.5714
GOTERM_MF_ALL	GO:0017025~TBP-class protein binding	6	0.297767	0.00157734	101086215, 101095435, 101097360, 101094025, 101098797, 101090224	1464	8	11082	5.67725	0.893375	0.0294048	2.5714
GOTERM_MF_ALL	GO:0005388~calcium-transporting ATPase activity	6	0.297767	0.00157734	101101678, 101101538, 101087822, 101098392, 101091492, 101101451	1464	8	11082	5.67725	0.893375	0.0294048	2.5714
GOTERM_MF_ALL	GO:0008143~poly(A) binding	6	0.297767	0.00157734	101080467, 101093265, 101094465, 101084196, 101099208, 101090417	1464	8	11082	5.67725	0.893375	0.0294048	2.5714
GOTERM_MF_ALL	GO:0016620~oxidoreductase activity, acting on the aldehyde or oxo group of donors, NAD or NADP as acceptor	23	1.14144	2.39082e-13	101080506, 101096364, 101098145, 101082916, 101096617, 101099515, 101091432, 101090397, 101082028, 101090776, 101090803, 493876, 101094004, 101088592, 101100374, 101094208, 101088238, 101080765, 101096048, 101082267, 101095373, 101086623, 101081050	1464	31	11082	5.61621	3.38946e-10	1.21052e-11	3.94462e-10
GOTERM_MF_ALL	GO:0016903~oxidoreductase activity, acting on the aldehyde or oxo group of donors	27	1.33995	2.19299e-15	101080506, 493692, 101096364, 101095406, 101098145, 101093146, 101082916, 101096617, 101099515, 101091432, 101087186, 101090397, 101090776, 101082028, 101090803, 493876, 101094004, 101088592, 101100374, 101080765, 101088238, 101094208, 101096048, 101086623, 101082267, 101095373, 101081050	1464	37	11082	5.52381	3.14859e-12	1.21125e-13	3.66374e-12
GOTERM_MF_ALL	GO:0016624~oxidoreductase activity, acting on the aldehyde or oxo group of donors, disulfide as acceptor	5	0.248139	0.00759827	101100374, 101093146, 101080765, 101096048, 101087186	1464	7	11082	5.40691	0.99998	0.105509	11.8269
GOTERM_MF_ALL	GO:0030165~PDZ domain binding	5	0.248139	0.00759827	101101538, 101087822, 101098392, 101101451, 101091404	1464	7	11082	5.40691	0.99998	0.105509	11.8269
GOTERM_MF_ALL	GO:0004298~threonine-type endopeptidase activity	14	0.694789	1.10641e-07	101091823, 101092368, 101097403, 101098808, 101093640, 101099992, 101083171, 101090365, 101081009, 101086664, 101084967, 101101091, 101101060, 101088226	1464	20	11082	5.29877	0.000156877	3.73545e-06	0.000182584
GOTERM_MF_ALL	GO:0070003~threonine-type peptidase activity	14	0.694789	1.10641e-07	101091823, 101092368, 101097403, 101098808, 101093640, 101099992, 101083171, 101090365, 101081009, 101086664, 101084967, 101101091, 101101060, 101088226	1464	20	11082	5.29877	0.000156877	3.73545e-06	0.000182584
GOTERM_MF_ALL	GO:0034603~pyruvate dehydrogenase [NAD(P)+] activity	4	0.198511	0.0336968	101094004, 101100374, 101080765, 101095373	1464	6	11082	5.04645	1	0.335321	43.2016
GOTERM_MF_ALL	GO:0004738~pyruvate dehydrogenase activity	4	0.198511	0.0336968	101094004, 101100374, 101080765, 101095373	1464	6	11082	5.04645	1	0.335321	43.2016
GOTERM_MF_ALL	GO:0034604~pyruvate dehydrogenase (NAD+) activity	4	0.198511	0.0336968	101094004, 101100374, 101080765, 101095373	1464	6	11082	5.04645	1	0.335321	43.2016
GOTERM_MF_ALL	GO:0036041~long-chain fatty acid binding	4	0.198511	0.0336968	101093036, 101084164, 101084419, 101093788	1464	6	11082	5.04645	1	0.335321	43.2016
GOTERM_MF_ALL	GO:0015662~ATPase activity, coupled to transmembrane movement of ions, phosphorylative mechanism	16	0.794045	2.19968e-07	101096375, 101101678, 101101538, 101081858, 101100771, 101083695, 101101208, 101098392, 101083636, 101101451, 101084001, 101081815, 101096785, 101087822, 101091492, 101091583	1464	27	11082	4.48573	0.000311865	7.25379e-06	0.000362998
GOTERM_MF_ALL	GO:0070717~poly-purine tract binding	7	0.347395	0.00237695	101080467, 101093265, 101094465, 101084196, 101099208, 101090417, 101101659	1464	12	11082	4.41564	0.965766	0.0393767	3.85109
GOTERM_MF_ALL	GO:0003995~acyl-CoA dehydrogenase activity	8	0.397022	0.00101261	101094144, 101082442, 101088421, 101097759, 101089942, 101086880, 101092794, 101095583	1464	14	11082	4.32553	0.762266	0.0192263	1.65799
GOTERM_MF_ALL	GO:0052890~oxidoreductase activity, acting on the CH-CH group of donors, with a flavin as acceptor	8	0.397022	0.00101261	101094144, 101082442, 101088421, 101097759, 101089942, 101086880, 101092794, 101095583	1464	14	11082	4.32553	0.762266	0.0192263	1.65799
GOTERM_MF_ALL	GO:0003756~protein disulfide isomerase activity	10	0.496278	0.000188096	101092636, 101098632, 101096815, 101087568, 101097245, 101090623, 101094548, 101099917, 101095249, 101080936	1464	18	11082	4.20537	0.234131	0.00436332	0.30995
GOTERM_MF_ALL	GO:0016864~intramolecular oxidoreductase activity, transposing S-S bonds	10	0.496278	0.000188096	101092636, 101098632, 101096815, 101087568, 101097245, 101090623, 101094548, 101099917, 101095249, 101080936	1464	18	11082	4.20537	0.234131	0.00436332	0.30995
GOTERM_MF_ALL	GO:0016868~intramolecular transferase activity, phosphotransferases	5	0.248139	0.0219835	101084397, 101094834, 101088803, 101099081, 101081633	1464	9	11082	4.20537	1	0.249149	30.707
GOTERM_MF_ALL	GO:0044769~ATPase activity, coupled to transmembrane movement of ions, rotational mechanism	12	0.595533	3.56657e-05	101087259, 101101674, 101097110, 101100487, 101085528, 101101208, 101095225, 101087245, 101097080, 101081815, 101091723, 101080547	1464	22	11082	4.12891	0.0493173	0.000886885	0.0588406
GOTERM_MF_ALL	GO:0004550~nucleoside diphosphate kinase activity	8	0.397022	0.00168348	101082117, 101093653, 101101332, 105261186, 101085175, 101101262, 101082824, 101088196	1464	15	11082	4.03716	0.908296	0.030552	2.74219
GOTERM_MF_ALL	GO:0005200~structural constituent of cytoskeleton	25	1.24069	5.01747e-10	101085911, 101092367, 101080975, 101089123, 101098659, 101091165, 101088752, 101091951, 101088497, 101096420, 101084688, 101098780, 101084324, 101089045, 101087419, 101090509, 101095277, 101095657, 101093057, 101081992, 101084672, 101087729, 101084876, 101086953, 100188929	1464	47	11082	4.02642	7.11478e-07	1.92291e-08	8.28002e-07
GOTERM_MF_ALL	GO:0042625~ATPase coupled ion transmembrane transporter activity	26	1.29032	3.90728e-10	101097110, 101096375, 101081858, 101083636, 101101451, 101084001, 101081815, 101087245, 101080547, 101087822, 101091723, 101091492, 101101674, 101087259, 101101678, 101101538, 101100487, 101100771, 101085528, 101101208, 101083695, 101098392, 101096785, 101095225, 101097080, 101091583	1464	50	11082	3.93623	5.54053e-07	1.53904e-08	6.44794e-07
GOTERM_MF_ALL	GO:0019829~cation-transporting ATPase activity	26	1.29032	3.90728e-10	101097110, 101096375, 101081858, 101083636, 101101451, 101084001, 101081815, 101087245, 101080547, 101087822, 101091723, 101091492, 101101674, 101087259, 101101678, 101101538, 101100487, 101100771, 101085528, 101101208, 101083695, 101098392, 101096785, 101095225, 101097080, 101091583	1464	50	11082	3.93623	5.54053e-07	1.53904e-08	6.44794e-07
GOTERM_MF_ALL	GO:0050661~NADP binding	14	0.694789	1.90863e-05	101098066, 101092533, 100270776, 101085768, 101094263, 101087122, 101094413, 101099515, 100302391, 101086867, 493876, 101090743, 101093891, 101082844	1464	28	11082	3.78484	0.0267017	0.000483181	0.0314923
GOTERM_MF_ALL	GO:0051287~NAD binding	20	0.992556	2.37452e-07	101081434, 101088298, 101080519, 101095494, 101089862, 101088327, 101099515, 100302391, 101092963, 101088505, 101093135, 493876, 101090743, 101093395, 751618, 101094204, 101099152, 101085721, 101081050, 101082315	1464	41	11082	3.69252	0.000336651	7.48236e-06	0.000391852
GOTERM_MF_ALL	GO:0036002~pre-mRNA binding	9	0.44665	0.00177097	101099920, 101099414, 101084133, 101098942, 101091686, 101085028, 101092744, 101101659, 101100679	1464	19	11082	3.58563	0.919013	0.0313152	2.88275
GOTERM_MF_ALL	GO:0070006~metalloaminopeptidase activity	7	0.347395	0.00905912	101091311, 101096754, 101100613, 101083948, 101083063, 101094616, 101098097	1464	15	11082	3.53251	0.999998	0.121064	13.9445
GOTERM_MF_ALL	GO:0019003~GDP binding	19	0.942928	1.32833e-06	101084953, 101099995, 101090493, 101094966, 101080666, 101081478, 101093783, 101083739, 101100320, 101087882, 101090543, 101092668, 101080471, 101085611, 101085959, 101091003, 101080438, 101096187, 101093542	1464	41	11082	3.5079	0.00188181	3.92405e-05	0.00219204
GOTERM_MF_ALL	GO:0004812~aminoacyl-tRNA ligase activity	18	0.8933	2.95229e-06	101084454, 101082377, 101087135, 101093699, 101083060, 101092144, 101091157, 101092954, 101092570, 101085601, 101081368, 101093944, 101090770, 101080309, 101100757, 101097371, 101081747, 101094820	1464	39	11082	3.49369	0.0041776	8.20819e-05	0.00487186
GOTERM_MF_ALL	GO:0016646~oxidoreductase activity, acting on the CH-NH group of donors, NAD or NADP as acceptor	6	0.297767	0.0205063	101091272, 101088592, 101092315, 101086816, 101090490, 101091432	1464	13	11082	3.49369	1	0.236272	28.9595
GOTERM_MF_ALL	GO:0048029~monosaccharide binding	11	0.545906	0.000525824	101089344, 101099687, 101098403, 101097025, 101090792, 100500935, 101098389, 101094295, 101095211, 101080833, 101088852	1464	24	11082	3.46943	0.525653	0.0107507	0.864207
GOTERM_MF_ALL	GO:0016876~ligase activity, forming aminoacyl-tRNA and related compounds	18	0.8933	4.50659e-06	101084454, 101082377, 101087135, 101093699, 101083060, 101092144, 101091157, 101092954, 101092570, 101085601, 101081368, 101093944, 101090770, 101080309, 101100757, 101097371, 101081747, 101094820	1464	40	11082	3.40635	0.00636998	0.000122884	0.00743667
GOTERM_MF_ALL	GO:0016875~ligase activity, forming carbon-oxygen bonds	18	0.8933	4.50659e-06	101084454, 101082377, 101087135, 101093699, 101083060, 101092144, 101091157, 101092954, 101092570, 101085601, 101081368, 101093944, 101090770, 101080309, 101100757, 101097371, 101081747, 101094820	1464	40	11082	3.40635	0.00636998	0.000122884	0.00743667
GOTERM_MF_ALL	GO:0046961~proton-transporting ATPase activity, rotational mechanism	8	0.397022	0.0058145	101101674, 101085528, 101101208, 101095225, 101087245, 101081815, 101091723, 101080547	1464	18	11082	3.3643	0.999744	0.0833617	9.17477
GOTERM_MF_ALL	GO:0000062~fatty-acyl-CoA binding	10	0.496278	0.00170345	101094144, 101093036, 101082442, 101088421, 101083589, 101097759, 101089942, 101086880, 101092794, 101095583	1464	23	11082	3.29116	0.910861	0.0305189	2.77429
GOTERM_MF_ALL	GO:0003924~GTPase activity	60	2.97767	4.00325e-17	101080975, 101097252, 101090493, 101080666, 101083739, 101090417, 101081014, 101092668, 101101277, 101096420, 101098171, 101082410, 101093591, 101084324, 101094966, 101100923, 101099995, 101094772, 101094942, 101093783, 101095277, 101099090, 101094700, 101088669, 101097283, 101096187, 101090983, 100188929, 101088466, 101084953, 101100788, 101099924, 101087625, 101094708, 101091927, 101080471, 654…	1464	143	11082	3.17609	5.67661e-14	2.27064e-15	6.60631e-14
GOTERM_MF_ALL	GO:0003746~translation elongation factor activity	7	0.347395	0.0177554	101101327, 101085997, 101098687, 101088027, 101100798, 101090667, 101083959	1464	17	11082	3.11692	1	0.211336	25.5944
GOTERM_MF_ALL	GO:0005198~structural molecule activity	181	8.98263	1.81258e-48	101089120, 101098981, 101094883, 101089123, 101092367, 101090929, 101082194, 101098659, 101099981, 101081502, 101090912, 101092216, 101082042, 101100874, 101099632, 101091165, 101085446, 101098382, 101088752, 101089635, 101091951, 101088497, 101086242, 101086611, 101090321, 101085105, 101082247, 101081312, 101086610, 101089336, 101099222, 101090016, 101100868, 101096282, 101084324, 101090509, 101…	1464	448	11082	3.05828	2.57024e-45	8.56746e-46	2.99118e-45
GOTERM_MF_ALL	GO:0060590~ATPase regulator activity	6	0.297767	0.0382278	101095790, 101086407, 101099994, 101081858, 101091824, 101092586	1464	15	11082	3.02787	1	0.36668	47.4405
GOTERM_MF_ALL	GO:0016616~oxidoreductase activity, acting on the CH-OH group of donors, NAD or NADP as acceptor	33	1.63772	1.55207e-08	101095494, 100270776, 100529248, 100270775, 101095406, 101088327, 100302391, 101082595, 101084701, 101081536, 101091167, 101082844, 751618, 101094204, 101085721, 101082315, 101091658, 101098066, 101086309, 101092373, 101080519, 101096246, 101090672, 101096364, 101080693, 101092963, 101088505, 101093135, 101091464, 101084279, 101099152, 101091840, 101100248	1464	86	11082	2.90464	2.20081e-05	5.50209e-07	2.56129e-05
GOTERM_MF_ALL	GO:0050662~coenzyme binding	53	2.63027	5.59969e-13	101099531, 101095494, 100270776, 101094263, 101087122, 101093146, 101086880, 100302391, 101099773, 101097759, 101089942, 101082844, 751618, 751619, 101082315, 101081050, 101092533, 101088421, 101091382, 101095583, 101099524, 101093395, 101081048, 101096048, 768258, 101088298, 101094144, 101089862, 101085768, 101094413, 101088327, 101099515, 101092794, 101086867, 101092862, 101090743, 493876, 1010…	1464	140	11082	2.86566	7.94075e-10	2.73819e-11	9.24127e-10
GOTERM_MF_ALL	GO:0016860~intramolecular oxidoreductase activity	14	0.694789	0.000575224	101098632, 101085900, 101097245, 101090623, 101094548, 101082360, 101092636, 101087568, 101096815, 101083589, 101099917, 101095249, 101080936, 101081106	1464	37	11082	2.8642	0.55776	0.0115881	0.945035
GOTERM_MF_ALL	GO:0016684~oxidoreductase activity, acting on peroxide as acceptor	12	0.595533	0.00185153	101093923, 101092868, 101101390, 101092729, 101093082, 101093891, 101088618, 101099565, 101087726, 101090936, 101091216, 101085863	1464	32	11082	2.83863	0.92777	0.0323152	3.01201
GOTERM_MF_ALL	GO:0036442~hydrogen-exporting ATPase activity	9	0.44665	0.00940588	101101674, 101085528, 101101208, 101095225, 101087245, 101081815, 101091723, 101084001, 101080547	1464	24	11082	2.83863	0.999998	0.124255	14.4401
GOTERM_MF_ALL	GO:0003735~structural constituent of ribosome	66	3.27543	2.51107e-15	101085478, 101094883, 101098981, 101082194, 101084046, 101092929, 101081502, 101096935, 101100874, 101101371, 751614, 101089635, 101085105, 101080497, 101090016, 101100868, 101090121, 101094296, 101082228, 101096309, 101096618, 101097044, 101080458, 101088037, 100169962, 101086933, 101098579, 101083198, 101082467, 101093259, 101084223, 101086828, 101091877, 101097338, 101093582, 101081773, 101081…	1464	179	11082	2.79105	3.62088e-12	1.34115e-13	4.21885e-12
GOTERM_MF_ALL	GO:0004177~aminopeptidase activity	11	0.545906	0.00382138	101098858, 101091311, 101096754, 101100613, 101083948, 101083063, 101090910, 101086559, 101094616, 101098097, 101095966	1464	30	11082	2.77555	0.995613	0.0579155	6.12279
GOTERM_MF_ALL	GO:0022853~active ion transmembrane transporter activity	28	1.38958	8.15766e-07	101097110, 101096375, 101081858, 101083636, 101087245, 101081815, 101084001, 101101451, 101080547, 101082453, 101087822, 101091723, 101091492, 101101674, 101087259, 101098234, 101101678, 101101538, 101100487, 101100771, 101085528, 101101208, 101083695, 101098392, 101096785, 101095225, 101097080, 101091583	1464	77	11082	2.75261	0.00115609	2.46115e-05	0.0013462
GOTERM_MF_ALL	GO:0016627~oxidoreductase activity, acting on the CH-CH group of donors	16	0.794045	0.000426022	101094144, 100270775, 101088421, 101092129, 101086880, 101092794, 101095583, 101082442, 101091601, 101092315, 101097759, 101089942, 101097336, 751619, 101089143, 751617	1464	45	11082	2.69144	0.453504	0.00897778	0.70072
GOTERM_MF_ALL	GO:0016614~oxidoreductase activity, acting on CH-OH group of donors	35	1.73697	9.95681e-08	101095494, 100270776, 100529248, 100270775, 101095406, 101088327, 100302391, 101082595, 101084701, 101081536, 101091167, 101082844, 751618, 101094204, 101085721, 101082315, 101091658, 101098066, 493692, 101086309, 101092373, 101080519, 101096246, 101090672, 101096364, 101080693, 101096617, 101092963, 101088505, 101093135, 101091464, 101084279, 101099152, 101091840, 101100248	1464	101	11082	2.62315	0.000141178	3.44359e-06	0.000164311
GOTERM_MF_ALL	GO:0019843~rRNA binding	12	0.595533	0.00411698	101094883, 101098579, 101084191, 101095994, 101089533, 101086828, 493702, 101096121, 101080497, 101096263, 101088037, 101086933	1464	35	11082	2.59532	0.99712	0.0616068	6.58144
GOTERM_MF_ALL	GO:0005525~GTP binding	96	4.76427	8.34105e-19	101080975, 101090493, 101080666, 101084930, 101101544, 101084416, 101083739, 101097557, 101098306, 101093695, 101081014, 101092668, 101089434, 101101277, 102899095, 101097793, 101083028, 101098171, 101096420, 101082285, 101099705, 101082410, 101093591, 101088039, 101084324, 101099995, 101100923, 101094966, 101094772, 101094942, 101090975, 101093783, 101095277, 101099090, 101085611, 101097649, 101…	1464	287	11082	2.53202	1.18276e-15	5.63219e-17	1.37647e-15
GOTERM_MF_ALL	GO:0005544~calcium-dependent phospholipid binding	12	0.595533	0.00523462	493875, 101093022, 101099102, 101089930, 101089351, 101085922, 101082033, 101095377, 101095171, 101101544, 101099290, 101094259	1464	36	11082	2.52322	0.999414	0.0769053	8.29657
GOTERM_MF_ALL	GO:0003954~NADH dehydrogenase activity	10	0.496278	0.0126685	101096448, 101088298, 101092862, 101091412, 101093395, 101089240, 101081479, 101093631, 101100747, 101094451	1464	30	11082	2.52322	1	0.160981	18.9737
GOTERM_MF_ALL	GO:0016504~peptidase activator activity	7	0.347395	0.0491557	101089120, 493668, 101091411, 101093986, 101100476, 101081746, 101091199	1464	21	11082	2.52322	1	0.42539	56.4736
GOTERM_MF_ALL	GO:0016820~hydrolase activity, acting on acid anhydrides, catalyzing transmembrane movement of substances	31	1.53846	1.99752e-06	101097110, 101096375, 101100069, 101081858, 101083636, 101087245, 101081815, 101084001, 101101451, 101094528, 101080547, 101087822, 101091492, 101091723, 101101674, 101087259, 101101678, 101091205, 101101538, 101100487, 101100771, 101085528, 101101208, 101083695, 101098392, 101096785, 101098295, 101095225, 101092601, 101097080, 101091583	1464	94	11082	2.49638	0.00282848	5.78042e-05	0.00329633
GOTERM_MF_ALL	GO:0019001~guanyl nucleotide binding	98	4.86352	3.59517e-18	101080975, 101090493, 101080666, 101084930, 101101544, 101084416, 101083739, 101097557, 101098306, 101093695, 101081014, 101092668, 101089434, 101101277, 102899095, 101097793, 101083028, 101096420, 101098171, 101082285, 101099705, 101082410, 101093591, 101088039, 101084324, 101099995, 101094966, 101100923, 101094772, 101094942, 101090975, 101093783, 101095277, 101099090, 101097649, 101085611, 101…	1464	302	11082	2.45638	5.09795e-15	2.31725e-16	5.93288e-15
GOTERM_MF_ALL	GO:0032561~guanyl ribonucleotide binding	97	4.8139	9.10698e-18	101080975, 101090493, 101080666, 101084930, 101101544, 101084416, 101083739, 101097557, 101098306, 101093695, 101081014, 101092668, 101089434, 101101277, 102899095, 101097793, 101083028, 101096420, 101098171, 101082285, 101099705, 101082410, 101093591, 101088039, 101084324, 101099995, 101094966, 101100923, 101094772, 101094942, 101090975, 101093783, 101095277, 101099090, 101097649, 101085611, 101…	1464	301	11082	2.4394	1.29137e-14	5.38071e-16	1.50287e-14
GOTERM_MF_ALL	GO:0004601~peroxidase activity	9	0.44665	0.0246147	101093923, 101101390, 101093891, 101088618, 101099565, 101087726, 101090936, 101091216, 101085863	1464	28	11082	2.43311	1	0.264576	33.7201
GOTERM_MF_ALL	GO:0016776~phosphotransferase activity, phosphate group as acceptor	9	0.44665	0.0246147	101082117, 101093653, 101084051, 101101332, 105261186, 101085175, 101101262, 101082824, 101088196	1464	28	11082	2.43311	1	0.264576	33.7201
GOTERM_MF_ALL	GO:0016209~antioxidant activity	17	0.843672	0.000955984	101092868, 101092729, 101091804, 101094413, 101099565, 101087726, 101090936, 101080829, 101093923, 101093082, 101101390, 101093891, 101088618, 101085222, 101091216, 101085863, 101096985	1464	53	11082	2.42801	0.742371	0.018407	1.56596
GOTERM_MF_ALL	GO:0048037~cofactor binding	66	3.27543	4.41418e-12	101091290, 101099531, 100270776, 101095494, 101094263, 101087122, 101093146, 101086880, 100302391, 101084188, 101100836, 101099773, 101093922, 101090160, 101097759, 101089942, 101082844, 751618, 751619, 101081050, 101082315, 101092533, 101088131, 101088421, 101091382, 101095583, 101099524, 101089364, 101093395, 101081048, 101096048, 101085155, 768258, 101088298, 101094144, 101089862, 101085768, 1…	1464	206	11082	2.42523	6.25924e-09	2.08641e-10	7.28437e-09
GOTERM_MF_ALL	GO:0015036~disulfide oxidoreductase activity	8	0.397022	0.0384515	101099843, 101096815, 101100985, 101090623, 101094413, 101090655, 101087726, 101085222	1464	25	11082	2.4223	1	0.366021	47.6418
GOTERM_MF_ALL	GO:0044822~poly(A) RNA binding	306	15.1861	3.61097e-56	101094883, 101082408, 101088410, 101081777, 101088556, 101083948, 101098175, 101097715, 101084188, 101098306, 101081395, 101082241, 101099422, 101085105, 101091249, 101097329, 101092868, 101084940, 101090509, 100101124, 101090121, 101092208, 101101209, 101097044, 101100012, 101100679, 101090215, 101087568, 101084279, 101084935, 101097474, 101089324, 101082674, 101095571, 101094861, 101101001, 101…	1464	961	11082	2.41032	5.12036e-53	2.56018e-53	5.95896e-53
GOTERM_MF_ALL	GO:0050660~flavin adenine dinucleotide binding	21	1.04218	0.000219688	493692, 101094144, 101092533, 101085768, 101088421, 101087122, 101094413, 101086880, 101091382, 101092794, 101095583, 101086867, 101099773, 101082442, 101094004, 101081048, 101097759, 101089942, 751619, 101085222, 768258	1464	66	11082	2.40853	0.267691	0.00485618	0.361921
GOTERM_MF_ALL	GO:0042626~ATPase activity, coupled to transmembrane movement of substances	29	1.43921	1.20205e-05	101097110, 101096375, 101100069, 101081858, 101083636, 101087245, 101081815, 101101451, 101084001, 101094528, 101080547, 101087822, 101091723, 101091492, 101101674, 101087259, 101101678, 101091205, 101101538, 101100487, 101100771, 101085528, 101101208, 101083695, 101098392, 101096785, 101095225, 101097080, 101091583	1464	92	11082	2.38609	0.0169007	0.000315602	0.0198348
GOTERM_MF_ALL	GO:0003725~double-stranded RNA binding	15	0.744417	0.00279566	101097986, 101080871, 101084324, 101086581, 101080940, 101094402, 101081543, 101098175, 101095825, 101093265, 101091951, 101086325, 101084935, 101096038, 101094983	1464	48	11082	2.36552	0.981123	0.0451112	4.51486
GOTERM_MF_ALL	GO:0001948~glycoprotein binding	19	0.942928	0.000637915	101099687, 101098805, 101081938, 101080593, 101083636, 101093156, 101084873, 101082637, 100500935, 101080897, 101089431, 101091951, 101087384, 101095992, 101081166, 101084694, 101085720, 101095391, 101083630	1464	61	11082	2.35777	0.595398	0.0126635	1.04752
GOTERM_MF_ALL	GO:0003743~translation initiation factor activity	11	0.545906	0.0154525	101094273, 101083449, 101089136, 101100158, 101090225, 101099386, 101091455, 101097715, 101091229, 101087902, 101098314	1464	36	11082	2.31296	1	0.189669	22.6627
GOTERM_MF_ALL	GO:0016655~oxidoreductase activity, acting on NAD(P)H, quinone or similar compound as acceptor	10	0.496278	0.0237505	101096448, 101091412, 101094263, 101091167, 101093395, 101089240, 101081479, 101093631, 101100747, 101094451	1464	33	11082	2.29384	1	0.258432	32.7444
GOTERM_MF_ALL	GO:0016836~hydro-lyase activity	13	0.645161	0.00803209	101095526, 101084701, 101092868, 101096029, 100270775, 101084111, 101094903, 101101395, 101084279, 101093622, 101091840, 101091162, 101089898	1464	43	11082	2.28851	0.999989	0.110138	12.4608
GOTERM_MF_ALL	GO:0016651~oxidoreductase activity, acting on NAD(P)H	21	1.04218	0.000519439	101088298, 101091412, 101085768, 101094263, 101081479, 101094413, 101091382, 101081554, 101096448, 101099773, 101092862, 101090743, 101094004, 101093395, 101091167, 101089240, 101093631, 101100747, 101094451, 101085222, 768258	1464	70	11082	2.2709	0.521336	0.0107762	0.853755
GOTERM_MF_ALL	GO:0009055~electron carrier activity	17	0.843672	0.00223232	493692, 101094144, 101100985, 101088421, 101081479, 101086880, 101092794, 101095583, 101082442, 101097759, 101089914, 101089942, 101100747, 101085254, 751617, 101081808, 101085222	1464	57	11082	2.25762	0.957953	0.0374606	3.62079
GOTERM_MF_ALL	GO:0016835~carbon-oxygen lyase activity	17	0.843672	0.00223232	101092868, 100270775, 101092931, 101081395, 101089898, 101101318, 101092047, 101095526, 101084701, 101096029, 101084111, 101094903, 101101395, 101084279, 101093622, 101091840, 101091162	1464	57	11082	2.25762	0.957953	0.0374606	3.62079
GOTERM_MF_ALL	GO:0015399~primary active transmembrane transporter activity	29	1.43921	4.35918e-05	101097110, 101096375, 101100069, 101081858, 101083636, 101087245, 101081815, 101101451, 101084001, 101094528, 101080547, 101087822, 101091723, 101091492, 101101674, 101087259, 101101678, 101091205, 101101538, 101100487, 101100771, 101085528, 101101208, 101083695, 101098392, 101096785, 101095225, 101097080, 101091583	1464	98	11082	2.24001	0.0599428	0.0010652	0.0719125
GOTERM_MF_ALL	GO:0015405~P-P-bond-hydrolysis-driven transmembrane transporter activity	29	1.43921	4.35918e-05	101097110, 101096375, 101100069, 101081858, 101083636, 101087245, 101081815, 101101451, 101084001, 101094528, 101080547, 101087822, 101091723, 101091492, 101101674, 101087259, 101101678, 101091205, 101101538, 101100487, 101100771, 101085528, 101101208, 101083695, 101098392, 101096785, 101095225, 101097080, 101091583	1464	98	11082	2.24001	0.0599428	0.0010652	0.0719125
GOTERM_MF_ALL	GO:0016853~isomerase activity	34	1.68734	1.03708e-05	101084914, 101098632, 101094548, 101097231, 101098306, 101088803, 101081633, 101100470, 101099081, 101100379, 101092636, 101101390, 101099917, 101086515, 101080936, 101081106, 101085900, 101093624, 101094834, 101097245, 101090623, 101086854, 101093174, 101082360, 101085200, 101084397, 101087568, 101096815, 101096046, 101081469, 101083589, 101093115, 101099589, 101095249	1464	116	11082	2.2187	0.0145982	0.00027743	0.0171128
GOTERM_MF_ALL	GO:0017111~nucleoside-triphosphatase activity	159	7.89082	8.28946e-24	101082048, 101093691, 101097252, 101090493, 101080666, 101081858, 101083739, 101098175, 101098797, 101090417, 101081395, 101081014, 101094528, 101092668, 101101277, 101098171, 101094025, 101091852, 101085103, 101082410, 101101674, 101096284, 101084075, 101084324, 101099995, 101101678, 101092869, 101101538, 101094942, 101100487, 101100771, 101101208, 101092208, 101083695, 101099090, 101090224, 101…	1464	544	11082	2.21246	1.17545e-20	6.91438e-22	1.36796e-20
GOTERM_MF_ALL	GO:0015078~hydrogen ion transmembrane transporter activity	23	1.14144	0.000414087	101087259, 101101674, 101097110, 101097436, 101094311, 101100487, 101100771, 101085528, 101101208, 101087245, 101081815, 101084001, 101080547, 101096871, 101098295, 101098119, 101097006, 101089914, 101095225, 101081808, 101091723, 101097080, 101091583	1464	79	11082	2.20383	0.444172	0.00885896	0.681152
GOTERM_MF_ALL	GO:0003723~RNA binding	362	17.9653	2.0567e-56	101097986, 101094883, 101082408, 101088410, 101081777, 101088556, 101083948, 101098175, 101097715, 101084188, 101098306, 101081395, 101082241, 101099422, 101085105, 101089931, 101091249, 101082249, 101097329, 101092868, 101084940, 101090509, 101100158, 100101124, 101090121, 101081869, 101092208, 101101209, 101097044, 101100012, 101100679, 101098579, 101090215, 101087568, 101084279, 101084935, 101…	1464	1244	11082	2.20275	2.9164e-53	2.9164e-53	3.39404e-53
GOTERM_MF_ALL	GO:0008135~translation factor activity, RNA binding	18	0.8933	0.00217541	101094273, 101083449, 101089136, 101100158, 101098687, 101088027, 101100798, 101091455, 101099386, 101097715, 101087902, 101098314, 101101327, 101085997, 101090225, 101090667, 101091229, 101083959	1464	62	11082	2.19765	0.954411	0.0369594	3.53004
GOTERM_MF_ALL	GO:0003729~mRNA binding	35	1.73697	1.24542e-05	101081773, 101095571, 101094861, 101098942, 101097257, 101099282, 101090417, 101088600, 101098563, 101086208, 101101392, 101087384, 101081766, 101101133, 101096899, 101092868, 101084940, 101080677, 101082385, 101094402, 101090389, 101088016, 101096263, 101101659, 101100012, 101097522, 101086122, 101086933, 101095526, 493702, 101094465, 101099390, 101084935, 101097474, 101082873	1464	122	11082	2.17163	0.0175052	0.000321043	0.0205504
GOTERM_MF_ALL	GO:0016462~pyrophosphatase activity	163	8.08933	4.83394e-23	101082048, 101093691, 101097252, 101090493, 101080666, 101081858, 101083739, 101098175, 101098797, 101090417, 101081395, 101081014, 101094528, 101092668, 101101277, 101098171, 101094025, 101091852, 101085103, 101082410, 101101674, 727689, 101096284, 101084075, 101084324, 101099995, 101101678, 101092869, 101101538, 101094942, 101100487, 101100771, 101101208, 101083695, 101092208, 101099090, 101090…	1464	573	11082	2.15333	6.85453e-20	3.60765e-21	7.97715e-20
GOTERM_MF_ALL	GO:0016817~hydrolase activity, acting on acid anhydrides	165	8.18859	3.05988e-23	101082048, 101093691, 101097252, 101090493, 101080666, 101081858, 101083739, 101098175, 101098797, 101090417, 101081395, 101081014, 101094528, 101092668, 101101277, 101098171, 101094025, 101091852, 101085103, 101082410, 101101674, 727689, 101096284, 101084075, 101084324, 101099995, 101101678, 101092869, 101101538, 101094942, 101100487, 101100771, 101101208, 101083695, 101092208, 101099090, 101090…	1464	581	11082	2.14973	4.33891e-20	2.41051e-21	5.04953e-20
GOTERM_MF_ALL	GO:0016818~hydrolase activity, acting on acid anhydrides, in phosphorus-containing anhydrides	163	8.08933	8.77506e-23	101082048, 101093691, 101097252, 101090493, 101080666, 101081858, 101083739, 101098175, 101098797, 101090417, 101081395, 101081014, 101094528, 101092668, 101101277, 101098171, 101094025, 101091852, 101085103, 101082410, 101101674, 727689, 101096284, 101084075, 101084324, 101099995, 101101678, 101092869, 101101538, 101094942, 101100487, 101100771, 101101208, 101083695, 101092208, 101099090, 101090…	1464	576	11082	2.14211	1.2443e-19	6.22152e-21	1.44809e-19
GOTERM_MF_ALL	GO:0008565~protein transporter activity	20	0.992556	0.00167982	101097097, 101099351, 101090159, 101096201, 101094942, 101082935, 101086851, 101101527, 101091441, 101097114, 101088021, 101081375, 101101430, 101084532, 101101185, 101100888, 101086517, 101087369, 101084752, 101081183	1464	71	11082	2.1323	0.907818	0.0308814	2.7363
GOTERM_MF_ALL	GO:0019205~nucleobase-containing compound kinase activity	10	0.496278	0.0404208	101082117, 101093653, 101084051, 101083245, 101101332, 105261186, 101085175, 101101262, 101082824, 101088196	1464	36	11082	2.10269	1	0.373783	49.3836
GOTERM_MF_ALL	GO:0003724~RNA helicase activity	16	0.794045	0.00699503	101091688, 101081543, 101098175, 101092208, 101090417, 101098327, 101080643, 101090831, 101093265, 101083847, 101099414, 101094465, 101096043, 101100939, 101092088, 101093271	1464	58	11082	2.08819	0.999952	0.0984912	10.9382
GOTERM_MF_ALL	GO:0043492~ATPase activity, coupled to movement of substances	29	1.43921	0.000194747	101097110, 101096375, 101100069, 101081858, 101083636, 101087245, 101081815, 101101451, 101084001, 101094528, 101080547, 101087822, 101091723, 101091492, 101101674, 101087259, 101101678, 101091205, 101101538, 101100487, 101100771, 101085528, 101101208, 101083695, 101098392, 101096785, 101095225, 101097080, 101091583	1464	106	11082	2.07095	0.241322	0.00444458	0.320894
GOTERM_MF_ALL	GO:0008235~metalloexopeptidase activity	12	0.595533	0.0248647	101098858, 101095774, 101091311, 101096754, 101100613, 101083948, 101094061, 101081771, 101083063, 101086559, 101094616, 101098097	1464	44	11082	2.06446	1	0.264931	33.9998
GOTERM_MF_ALL	GO:0016859~cis-trans isomerase activity	10	0.496278	0.04739	101084914, 101100379, 101101390, 101093624, 101081469, 101093115, 101099589, 101098306, 101100470, 101085200	1464	37	11082	2.04586	1	0.418459	55.1203
GOTERM_MF_ALL	GO:0004004~ATP-dependent RNA helicase activity	15	0.744417	0.0122449	101091688, 101081543, 101092208, 101098175, 101090417, 101098327, 101080643, 101090831, 101093265, 101083847, 101099414, 101094465, 101096043, 101100939, 101092088	1464	56	11082	2.02759	1	0.157413	18.398
GOTERM_MF_ALL	GO:0008186~RNA-dependent ATPase activity	15	0.744417	0.0122449	101091688, 101081543, 101092208, 101098175, 101090417, 101098327, 101080643, 101090831, 101093265, 101083847, 101099414, 101094465, 101096043, 101100939, 101092088	1464	56	11082	2.02759	1	0.157413	18.398
GOTERM_MF_ALL	GO:0016491~oxidoreductase activity	148	7.34491	4.66827e-18	101099843, 101091848, 100270776, 100270775, 101093146, 101086880, 101090490, 100302391, 101090397, 101084523, 101093923, 101095549, 101081683, 101091167, 101088618, 101089942, 101080936, 101096985, 101093823, 101092868, 101088421, 101090936, 101083368, 100750220, 101099524, 101084279, 101097336, 101094208, 101091840, 101086623, 768258, 101085768, 100529248, 101086816, 101087726, 101088327, 101099…	1464	556	11082	2.01495	6.6196e-15	2.87809e-16	7.70374e-15
GOTERM_MF_ALL	GO:0070035~purine NTP-dependent helicase activity	22	1.09181	0.0028867	101084075, 101100517, 101092869, 101091688, 101081543, 101098175, 101092208, 101090417, 101081395, 101089576, 101098327, 101080643, 101090831, 101093265, 101083847, 101099414, 101094465, 101096043, 101100939, 101092088, 101089177, 101081904	1464	85	11082	1.95921	0.983415	0.0460251	4.65862
GOTERM_MF_ALL	GO:0008026~ATP-dependent helicase activity	22	1.09181	0.0028867	101084075, 101100517, 101092869, 101091688, 101081543, 101098175, 101092208, 101090417, 101081395, 101089576, 101098327, 101080643, 101090831, 101093265, 101083847, 101099414, 101094465, 101096043, 101100939, 101092088, 101089177, 101081904	1464	85	11082	1.95921	0.983415	0.0460251	4.65862
GOTERM_MF_ALL	GO:0016887~ATPase activity	90	4.4665	3.56582e-10	101082048, 101097110, 101096375, 101091688, 101081858, 101081543, 101082005, 101098175, 101083636, 101099465, 101098797, 101081815, 101090417, 101084001, 101081395, 101089576, 101094528, 101094025, 101097360, 101091852, 101085103, 101088797, 101091492, 101098883, 101089177, 101101674, 101082861, 101096284, 101095586, 101084075, 101091411, 101100517, 101101678, 101101538, 101092869, 101091205, 101…	1464	351	11082	1.94094	5.05634e-07	1.44467e-08	5.88445e-07
GOTERM_MF_ALL	GO:0003727~single-stranded RNA binding	12	0.595533	0.0391159	101080467, 101093265, 101086581, 101099752, 101094465, 101084935, 101086325, 101084196, 101099208, 101093417, 101090417, 101101659	1464	47	11082	1.93268	1	0.366372	48.2357
GOTERM_MF_ALL	GO:0003777~microtubule motor activity	16	0.794045	0.0152587	101092726, 101096284, 101082048, 101080950, 101091923, 101082005, 101098602, 101082576, 101089345, 101087691, 101092693, 101094089, 101093542, 101099759, 101094768, 101098883	1464	63	11082	1.92246	1	0.189132	22.4111
GOTERM_MF_ALL	GO:0042623~ATPase activity, coupled	65	3.22581	2.25844e-07	101097110, 101096375, 101081858, 101091688, 101081543, 101098175, 101083636, 101099465, 101098797, 101081815, 101090417, 101081395, 101084001, 101089576, 101094528, 101097360, 101094025, 101091852, 101088797, 101091492, 101089177, 101082861, 101101674, 101084075, 101100517, 101101678, 101092869, 101101538, 101091205, 101100487, 101100771, 101092208, 101083695, 101101208, 101093785, 101090224, 101…	1464	257	11082	1.91451	0.000320196	7.27831e-06	0.000372695
GOTERM_MF_ALL	GO:0031490~chromatin DNA binding	14	0.694789	0.0279843	101093016, 101084075, 101098644, 101085207, 101080257, 101084194, 105260541, 101082749, 101101318, 101089263, 101094758, 101095698, 101091785, 101093978	1464	56	11082	1.89242	1	0.291069	37.3992
GOTERM_MF_ALL	GO:0030246~carbohydrate binding	25	1.24069	0.00263696	101099687, 101094295, 101098151, 101093346, 493697, 101080833, 101094103, 101097231, 101088852, 101081472, 101089344, 101097025, 101098403, 101086359, 101090792, 101097198, 100500935, 101087384, 101098389, 101089297, 101101483, 101086077, 101097518, 101095211, 101097489	1464	101	11082	1.87368	0.976344	0.0430928	4.26379
GOTERM_MF_ALL	GO:0004386~helicase activity	24	1.19107	0.00329559	101084075, 101100517, 101092869, 101091688, 101081543, 101098175, 101092208, 101090417, 101081395, 101089576, 101098327, 101080643, 101090831, 101093265, 101083847, 101099414, 101094465, 101096043, 101086727, 101100939, 101093271, 101092088, 101089177, 101081904	1464	97	11082	1.87291	0.990729	0.0518017	5.30176
GOTERM_MF_ALL	GO:1901265~nucleoside phosphate binding	440	21.8362	6.622e-48	101082048, 101090493, 101081777, 101081858, 101084930, 101090494, 101087772, 101098175, 101098306, 101084186, 101089434, 101090724, 102899095, 101098171, 101089931, 101084081, 101082249, 101095353, 101097329, 101084075, 102901065, 101084940, 101092869, 101081594, 101100771, 101092208, 101093211, 101099090, 101097474, 101095439, 101097472, 101093325, 101084953, 101100788, 101095435, 101086816, 101…	1464	1780	11082	1.87115	9.39e-45	1.878e-45	1.09279e-44
GOTERM_MF_ALL	GO:0000166~nucleotide binding	440	21.8362	6.622e-48	101082048, 101090493, 101081777, 101081858, 101084930, 101090494, 101087772, 101098175, 101098306, 101084186, 101089434, 101090724, 102899095, 101098171, 101089931, 101084081, 101082249, 101095353, 101097329, 101084075, 102901065, 101084940, 101092869, 101081594, 101100771, 101092208, 101093211, 101099090, 101097474, 101095439, 101097472, 101093325, 101084953, 101100788, 101095435, 101086816, 101…	1464	1780	11082	1.87115	9.39e-45	1.878e-45	1.09279e-44
GOTERM_MF_ALL	GO:0016874~ligase activity	39	1.93548	0.000159813	101096373, 101093325, 101084454, 101082377, 101087772, 101086816, 101093699, 101084188, 101093248, 101092144, 101083741, 101092570, 101085601, 101089092, 101093944, 101090770, 101091102, 101100757, 101081747, 101081434, 101087135, 101091091, 101084705, 101097525, 101083060, 101087198, 101091157, 101084439, 101092954, 101080758, 101090197, 101096912, 101081368, 101080309, 101093088, 101097371, 101…	1464	159	11082	1.85671	0.202787	0.0037701	0.263403
GOTERM_MF_ALL	GO:0003774~motor activity	24	1.19107	0.00378116	101096284, 101092726, 101082861, 101082048, 101080950, 101100990, 101093691, 101091923, 101098602, 101082005, 101082576, 101094760, 101101176, 101095140, 101093785, 101097693, 101089345, 101092693, 101087691, 101094089, 101093542, 101099759, 101094768, 101098883	1464	98	11082	1.8538	0.995354	0.0579409	6.06023
GOTERM_MF_ALL	GO:0036094~small molecule binding	460	22.8288	5.80608e-48	101082048, 101090493, 101081777, 101081858, 101084930, 101087772, 101090494, 101098175, 101098306, 101084186, 101089434, 101090724, 102899095, 101097469, 101098171, 101089931, 101084081, 101082249, 101095353, 101097329, 101084075, 102901065, 101084940, 101092869, 101081594, 101100771, 101092208, 101093211, 101099090, 101099337, 101097474, 101095439, 101097472, 101093325, 101084953, 101100788, 101…	1464	1897	11082	1.83556	8.23302e-45	2.05825e-45	9.5814e-45
GOTERM_MF_ALL	GO:0003697~single-stranded DNA binding	15	0.744417	0.0328366	101095571, 101086733, 101084325, 101088835, 101098942, 101093417, 101081659, 101099542, 101089576, 102900263, 101085285, 101101392, 101099390, 101092031, 101091249	1464	63	11082	1.8023	1	0.330497	42.3614
GOTERM_MF_ALL	GO:0016829~lyase activity	31	1.53846	0.00200555	101089823, 100270775, 101085644, 101081395, 101096919, 101101318, 101085123, 101084701, 101084111, 101094903, 101101395, 101095942, 101093622, 101091162, 101086616, 101098666, 101092868, 101099569, 101090936, 101084705, 101092931, 101089898, 101092047, 101095526, 101097025, 101096029, 101087879, 101086310, 101084279, 101091840, 101085155	1464	133	11082	1.76436	0.941966	0.0345344	3.25869
GOTERM_MF_ALL	GO:0035639~purine ribonucleoside triphosphate binding	311	15.4342	1.81209e-25	101082048, 101097983, 101090493, 101081858, 101084930, 101087772, 101090494, 101098175, 101098306, 101084186, 101089434, 101090724, 102899095, 101098171, 101084081, 101085103, 101082249, 101082410, 101095353, 101084075, 102901065, 101099995, 100101123, 101092869, 101090508, 101081594, 101100771, 101083695, 101092208, 101101209, 101093211, 101099090, 101090224, 101097046, 101094088, 101094089, 101…	1464	1366	11082	1.7234	2.56955e-22	2.85506e-23	2.99039e-22
GOTERM_MF_ALL	GO:0032550~purine ribonucleoside binding	312	15.4839	1.5985e-25	101082048, 101097983, 101090493, 101081858, 101084930, 101087772, 101090494, 101098175, 101098306, 101084186, 101089434, 101090724, 102899095, 101098171, 101084081, 101085103, 101082249, 101082410, 101095353, 101084075, 102901065, 101099995, 100101123, 101092869, 101090508, 101081594, 101100771, 101083695, 101092208, 101101209, 101093211, 101099090, 101090224, 101097046, 101094088, 101094089, 101…	1464	1371	11082	1.72264	2.26667e-22	2.83334e-23	2.6379e-22
GOTERM_MF_ALL	GO:0001883~purine nucleoside binding	312	15.4839	1.82184e-25	101082048, 101097983, 101090493, 101081858, 101084930, 101087772, 101090494, 101098175, 101098306, 101084186, 101089434, 101090724, 102899095, 101098171, 101084081, 101085103, 101082249, 101082410, 101095353, 101084075, 102901065, 101099995, 100101123, 101092869, 101090508, 101081594, 101100771, 101083695, 101092208, 101101209, 101093211, 101099090, 101090224, 101097046, 101094088, 101094089, 101…	1464	1372	11082	1.72138	2.58337e-22	2.58337e-23	3.00647e-22
GOTERM_MF_ALL	GO:0001882~nucleoside binding	313	15.5335	1.83051e-25	101082048, 101097983, 101090493, 101081858, 101084930, 101087772, 101090494, 101098175, 101098306, 101084186, 101089434, 101090724, 102899095, 101098171, 101084081, 101085103, 101082249, 101082410, 101095353, 101084075, 102901065, 101099995, 100101123, 101092869, 101090508, 101081594, 101100771, 101083695, 101092208, 101101209, 101093211, 101099090, 101090224, 101097046, 101094088, 101094089, 101…	1464	1378	11082	1.71938	2.59567e-22	2.3597e-23	3.02078e-22
GOTERM_MF_ALL	GO:0032549~ribonucleoside binding	312	15.4839	2.36488e-25	101082048, 101097983, 101090493, 101081858, 101084930, 101087772, 101090494, 101098175, 101098306, 101084186, 101089434, 101090724, 102899095, 101098171, 101084081, 101085103, 101082249, 101082410, 101095353, 101084075, 102901065, 101099995, 100101123, 101092869, 101090508, 101081594, 101100771, 101083695, 101092208, 101101209, 101093211, 101099090, 101090224, 101097046, 101094088, 101094089, 101…	1464	1374	11082	1.71888	3.35341e-22	2.7945e-23	3.90262e-22
GOTERM_MF_ALL	GO:0017076~purine nucleotide binding	316	15.6824	4.55443e-25	101082048, 101097983, 101090493, 101081858, 101084930, 101087772, 101090494, 101098175, 101098306, 101084186, 101089434, 101090724, 102899095, 101098171, 101084081, 101085103, 101082249, 101082410, 101095353, 101084075, 102901065, 101099995, 101090508, 100101123, 101099994, 101092869, 101081594, 101100771, 101083695, 101092208, 101101209, 101093211, 101099090, 101090224, 101097046, 101094088, 101…	1464	1403	11082	1.70493	6.45819e-22	4.96784e-23	7.51589e-22
GOTERM_MF_ALL	GO:0032555~purine ribonucleotide binding	313	15.5335	2.09284e-24	101082048, 101097983, 101090493, 101081858, 101084930, 101087772, 101090494, 101098175, 101098306, 101084186, 101089434, 101090724, 102899095, 101098171, 101084081, 101085103, 101082249, 101082410, 101095353, 101084075, 102901065, 101099995, 100101123, 101092869, 101090508, 101081594, 101100771, 101083695, 101092208, 101101209, 101093211, 101099090, 101090224, 101097046, 101094088, 101094089, 101…	1464	1397	11082	1.696	2.96765e-21	1.85478e-22	3.45369e-21
GOTERM_MF_ALL	GO:0032553~ribonucleotide binding	315	15.6328	1.62205e-24	101082048, 101097983, 101090493, 101081858, 101084930, 101087772, 101090494, 101098175, 101098306, 101084186, 101089434, 101090724, 102899095, 101098171, 101084081, 101085103, 101082249, 101082410, 101095353, 101084075, 102901065, 101099995, 100101123, 101092869, 101090508, 101081594, 101100771, 101083695, 101092208, 101101209, 101093211, 101099090, 101090224, 101097046, 101094088, 101094089, 101…	1464	1407	11082	1.6947	2.30006e-21	1.53338e-22	2.67676e-21
GOTERM_MF_ALL	GO:0043021~ribonucleoprotein complex binding	17	0.843672	0.0375002	101091118, 101098152, 101086402, 101086556, 101083221, 101091455, 101101532, 101090417, 101085997, 101085957, 101094904, 101094748, 101088669, 101089426, 101089502, 101088196, 101083630	1464	76	11082	1.69322	1	0.363423	46.7804
GOTERM_MF_ALL	GO:0061134~peptidase regulator activity	31	1.53846	0.00558996	101089120, 101080976, 493668, 101091396, 101098303, 101101643, 101087657, 101100476, 102900380, 101088618, 101081746, 101093983, 101086459, 101086394, 101099915, 101091411, 101082546, 101093986, 101086492, 101080718, 101101078, 101090401, 101091199, 101091976, 101080897, 101093423, 101080460, 101085886, 101094346, 101101320, 101099828	1464	142	11082	1.65253	0.999647	0.0810851	8.83567
GOTERM_MF_ALL	GO:0097367~carbohydrate derivative binding	350	17.3697	4.95225e-25	101082048, 101097983, 101090493, 101081858, 101084930, 101087772, 101090494, 101098175, 101098306, 101084186, 101089434, 101090724, 102899095, 101089431, 101098171, 101084081, 101085103, 101082249, 101082410, 101095353, 554338, 101084075, 102901065, 101099995, 101090508, 101092869, 100101123, 101081594, 101090121, 101099992, 101100771, 101092208, 101083695, 101101209, 101093211, 101099090, 101090…	1464	1610	11082	1.64558	7.0223e-22	5.01593e-23	8.17239e-22
GOTERM_MF_ALL	GO:0004866~endopeptidase inhibitor activity	24	1.19107	0.0236382	101086394, 101086459, 101093983, 101080976, 101099915, 101082546, 101086492, 101080718, 101091396, 101101078, 101098303, 101090401, 101101643, 101091976, 101087657, 101080897, 101093423, 102900380, 101080460, 101088618, 101094346, 101085886, 101101320, 101099828	1464	114	11082	1.59362	1	0.259323	32.6166
GOTERM_MF_ALL	GO:0061135~endopeptidase regulator activity	25	1.24069	0.023313	101086394, 101093983, 101086459, 101099915, 101080976, 101082546, 101086492, 101080718, 101091396, 101101078, 101098303, 101090401, 101101643, 101091976, 101087657, 101080897, 101100476, 101093423, 101080460, 102900380, 101088618, 101085886, 101094346, 101101320, 101099828	1464	120	11082	1.57702	1	0.258184	32.2452
GOTERM_MF_ALL	GO:0000287~magnesium ion binding	31	1.53846	0.0160508	101097686, 101081440, 101099531, 101085024, 101084148, 101086786, 101094163, 101091185, 101081633, 101085121, 751618, 101095075, 101098903, 101093622, 101085721, 101081747, 101091162, 101082315, 101095353, 101088196, 101092355, 101093033, 101082546, 101086492, 101099569, 101100771, 101084439, 101084397, 101080733, 101088214, 101086044	1464	153	11082	1.53372	1	0.194634	23.4345
GOTERM_MF_ALL	GO:0005524~ATP binding	218	10.8189	4.16907e-11	101082048, 101097983, 101081858, 101090494, 101087772, 101098175, 101098306, 101084186, 101090724, 101084081, 101085103, 101082249, 101095353, 101084075, 102901065, 100101123, 101092869, 101090508, 101081594, 101100771, 101083695, 101092208, 101101209, 101093211, 101090224, 101097046, 101094089, 101095439, 101093325, 101085024, 101095435, 101086816, 101082576, 101094760, 101098327, 101097343, 100…	1464	1090	11082	1.51393	5.91175e-08	1.90702e-09	6.87996e-08
GOTERM_MF_ALL	GO:0030414~peptidase inhibitor activity	24	1.19107	0.0439566	101086394, 101086459, 101093983, 101080976, 101099915, 101082546, 101086492, 101080718, 101091396, 101101078, 101098303, 101090401, 101101643, 101091976, 101087657, 101080897, 101093423, 102900380, 101080460, 101088618, 101094346, 101085886, 101101320, 101099828	1464	121	11082	1.50142	1	0.39703	52.3751
GOTERM_MF_ALL	GO:0030554~adenyl nucleotide binding	221	10.9677	7.33758e-11	101082048, 101097983, 101081858, 101090494, 101087772, 101098175, 101098306, 101084186, 101090724, 101084081, 101085103, 101082249, 101095353, 101084075, 102901065, 101099994, 100101123, 101092869, 101090508, 101081594, 101100771, 101083695, 101092208, 101101209, 101093211, 101090224, 101097046, 101094089, 101095439, 101093325, 101085024, 101095435, 101086816, 101082576, 101094760, 101098327, 101…	1464	1115	11082	1.50036	1.04047e-07	3.25147e-09	1.21088e-07
GOTERM_MF_ALL	GO:0032559~adenyl ribonucleotide binding	219	10.8685	1.40639e-10	101082048, 101097983, 101081858, 101090494, 101087772, 101098175, 101098306, 101084186, 101090724, 101084081, 101085103, 101082249, 101095353, 101084075, 102901065, 100101123, 101092869, 101090508, 101081594, 101100771, 101083695, 101092208, 101101209, 101093211, 101090224, 101097046, 101094089, 101095439, 101093325, 101085024, 101095435, 101086816, 101082576, 101094760, 101098327, 101097343, 100…	1464	1110	11082	1.49348	1.99426e-07	5.86546e-09	2.32087e-07
GOTERM_MF_ALL	GO:1901363~heterocyclic compound binding	754	37.4194	7.35497e-31	101082048, 101090493, 101098204, 101081858, 101081777, 101084930, 101087772, 101083948, 101090494, 101098175, 101098306, 101084188, 101081395, 101084186, 101089434, 101090724, 102899095, 101082241, 101099422, 101098171, 101084081, 101089931, 101088934, 101091249, 101082249, 101095353, 101097329, 101084075, 101092868, 102901065, 101084940, 101092869, 101081594, 101081869, 101100771, 101092208, 101…	1464	4184	11082	1.36413	1.04293e-27	1.73822e-28	1.21374e-27
GOTERM_MF_ALL	GO:0097159~organic cyclic compound binding	760	37.7171	1.32743e-30	101082048, 101090493, 101098204, 101081858, 101081777, 101084930, 101087772, 101083948, 101090494, 101098175, 101098306, 101084188, 101081395, 101084186, 101089434, 101090724, 102899095, 101082241, 101099422, 101098171, 101097469, 101084081, 101089931, 101088934, 101091249, 101082249, 101095353, 101097329, 101084075, 101092868, 102901065, 101084940, 101092869, 101081594, 101081869, 101100771, 101…	1464	4234	11082	1.35875	1.88229e-27	2.68899e-28	2.19057e-27
GOTERM_MF_ALL	GO:0005543~phospholipid binding	43	2.134	0.0390977	101082204, 101089823, 101089123, 101088845, 101093022, 101083332, 101091824, 101087777, 101101544, 101091372, 101082373, 101083737, 101088700, 101081376, 493875, 101096980, 101099102, 101098863, 101089930, 101089351, 101095377, 101088497, 101085061, 101091537, 101087102, 101081311, 101081076, 101101415, 101080883, 101090509, 101089045, 101099994, 101085922, 101082033, 101095171, 101080593, 101099…	1464	243	11082	1.33949	1	0.36858	48.2195
GOTERM_MF_ALL	GO:0008289~lipid binding	67	3.32506	0.0228154	101082204, 101097110, 101088845, 101089123, 101083332, 101088003, 101101544, 101087777, 101083737, 101088700, 101096980, 101089930, 101086698, 101097469, 101088497, 101091537, 101081311, 101080883, 101090509, 101099994, 101093640, 101082033, 101099992, 101100487, 101095171, 101083695, 101094259, 101093788, 101085989, 101088764, 101099808, 101089364, 101095348, 101084419, 101097080, 101096313, 101…	1464	394	11082	1.28723	1	0.255348	31.6733
GOTERM_MF_ALL	GO:0016787~hydrolase activity	306	15.1861	2.43871e-06	101082048, 101092368, 554340, 101087773, 554341, 101090493, 101081858, 101083948, 101087777, 101098175, 101081395, 101099081, 101081096, 101098171, 101085103, 101082410, 727689, 101084075, 101092355, 101092868, 101085842, 101081596, 101099995, 101092869, 101082033, 101099992, 101100771, 101101208, 101092208, 101083695, 101099090, 101090224, 101097046, 101090215, 101101091, 101084935, 101094089, 1…	1464	1837	11082	1.26093	0.00345213	6.91596e-05	0.00402438
GOTERM_MF_ALL	GO:0003676~nucleic acid binding	446	22.134	3.40269e-07	101098204, 101081777, 101083948, 101098175, 101084188, 101098306, 101081395, 101082241, 101099422, 101089931, 101088934, 101091249, 101082249, 101097329, 101084075, 101092868, 102901065, 101084940, 101092869, 101081869, 101092208, 101100679, 101098579, 101087568, 101084279, 101098180, 101084935, 101097474, 101097472, 101089324, 101095571, 101083514, 101093220, 101101001, 101081659, 101098327, 101…	1464	2776	11082	1.21616	0.000482386	1.04891e-05	0.000561524
GOTERM_MF_ALL	GO:0003824~catalytic activity	685	33.995	1.79335e-09	101082048, 101092368, 101087773, 101090493, 101081858, 101093346, 101083948, 101087772, 101090494, 101087777, 101098175, 101090490, 101098306, 101084188, 101090397, 101081395, 101099081, 101084186, 101081683, 101090724, 101095549, 101081096, 101098171, 101084081, 101095353, 101092883, 727689, 101092355, 101084075, 101092868, 101081596, 101092869, 101082033, 101100771, 101092208, 101090936, 101093…	1464	4393	11082	1.18034	2.54297e-06	6.52044e-08	2.95945e-06
GOTERM_MF_ALL	GO:0005488~binding	1044	51.8114	1.15882e-10	101081858, 101093346, 101083948, 101090870, 101098175, 101098306, 101081683, 101099422, 101089930, 101098171, 101097469, 101084081, 101089931, 101091249, 101084075, 101092868, 101092869, 101084074, 101081869, 101092208, 101100679, 101098579, 101092210, 101082817, 101084279, 101098180, 101097474, 101095439, 101097472, 101089324, 101081278, 101093325, 101095435, 101092898, 101086816, 101087891, 101…	1464	7087	11082	1.1151	1.6432e-07	4.9794e-09	1.91232e-07

## Sheet: GO_cellular component
Category	Term	Count	%	PValue	Genes	List Total	Pop Hits	Pop Total	Fold Enrichment	Bonferroni	Benjamini	FDR
GOTERM_CC_ALL	GO:0000159~protein phosphatase type 2A complex	7	0.347395	0.0196137	101094427, 101084914, 101099546, 101094667, 101086093, 101083726, 101099271	1697	18	13396	3.06986	1	0.0824923	26.8844
GOTERM_CC_ALL	GO:0000228~nuclear chromosome	78	3.87097	0.00111169	101087508, 101098204, 101088003, 101091902, 101080257, 101096659, 101096079, 101081395, 101089576, 101087224, 101099228, 101096808, 101090262, 101091249, 101089177, 101084561, 101093016, 101084075, 102901065, 101084325, 101093438, 101099911, 101088835, 101093211, 101092932, 101093351, 101096566, 101092025, 101082749, 101097046, 101089263, 101086975, 101091785, 101096043, 101086727, 101096314, 101…	1697	433	13396	1.422	0.672661	0.00643446	1.74294
GOTERM_CC_ALL	GO:0000276~mitochondrial proton-transporting ATP synthase complex, coupling factor F(o)	5	0.248139	0.019044	101097110, 101097436, 101097006, 101100487, 101097080	1697	9	13396	4.38552	1	0.0808439	26.2099
GOTERM_CC_ALL	GO:0000323~lytic vacuole	53	2.63027	0.00425549	493846, 101083231, 101101544, 101101473, 101094625, 101083739, 101081815, 101084001, 101093248, 101082453, 101081536, 101098389, 101087369, 101088797, 101097408, 101094966, 101091205, 101095016, 101090780, 101084592, 101085880, 101082231, 101093022, 101098152, 101085351, 101094708, 101096916, 101095642, 101091627, 101100378, 493879, 101095377, 101093317, 101091723, 493928, 101099148, 101096543, 1…	1697	286	13396	1.46286	0.98618	0.0210764	6.51913
GOTERM_CC_ALL	GO:0000502~proteasome complex	33	1.63772	3.93789e-18	101091823, 101092368, 101095457, 101086760, 101095435, 101100851, 101098797, 101090365, 101081009, 101084967, 101098564, 101100476, 101094025, 101097360, 101101060, 101088226, 101085106, 101094305, 101091411, 101097403, 101098808, 101093640, 101099992, 101082082, 101101591, 101090224, 101083171, 101086664, 101101091, 101086215, 101095190, 101098912, 101091665	1697	48	13396	5.42708	3.95364e-15	9.19452e-17	6.22492e-15
GOTERM_CC_ALL	GO:0000785~chromatin	74	3.67246	6.19537e-05	101098204, 101080666, 101083231, 101080257, 101096659, 101093248, 101087224, 101099228, 101096808, 101090262, 101089177, 101084561, 101093016, 101084075, 101092868, 101099911, 101093438, 101088835, 101093211, 101093351, 101096566, 101092025, 101082749, 101097046, 101089263, 101091785, 101096043, 101081546, 101086727, 101096314, 101099235, 101086971, 101094019, 101088165, 101085717, 101094506, 101…	1697	370	13396	1.57879	0.0603083	0.000493556	0.0978899
GOTERM_CC_ALL	GO:0000786~nucleosome	38	1.88586	1.4907e-12	101085717, 101094506, 101083514, 101080257, 101093772, 101085975, 101094758, 101096808, 101090262, 101092516, 102899210, 101093532, 101101494, 101093016, 101093519, 101098644, 101080814, 101085206, 101085207, 101095750, 105260540, 101098601, 101100989, 101098354, 101091533, 101084193, 101092025, 101096566, 101084194, 101082749, 105260541, 101089263, 101080561, 101091785, 101096314, 101086971, 101…	1697	85	13396	3.52905	1.49666e-09	2.77159e-11	2.35646e-09
GOTERM_CC_ALL	GO:0000788~nuclear nucleosome	13	0.645161	0.000444873	101083514, 101098601, 101100989, 101098354, 101091533, 101093772, 101096566, 105260541, 101094758, 101080561, 101090262, 101096314, 101086971	1697	33	13396	3.10973	0.360297	0.0027883	0.700932
GOTERM_CC_ALL	GO:0000790~nuclear chromatin	54	2.6799	4.26445e-05	101098204, 101080257, 101096659, 101099228, 101087224, 101096808, 101090262, 101089177, 101084561, 101093016, 101084075, 101099911, 101093438, 101088835, 101093351, 101096566, 101092025, 101082749, 101097046, 101089263, 101091785, 101086727, 101096314, 101086971, 101094019, 101088165, 101085717, 101083514, 101086190, 101099282, 101093772, 101093900, 101085975, 101094605, 101097342, 101094758, 101…	1697	243	13396	1.75421	0.0419123	0.000345231	0.0673901
GOTERM_CC_ALL	GO:0000791~euchromatin	9	0.44665	0.00960113	101093016, 101097342, 101084075, 101098644, 101089263, 101085207, 101086190, 101099282, 101094605	1697	25	13396	2.84181	0.999938	0.0430726	14.1446
GOTERM_CC_ALL	GO:0001725~stress fiber	16	0.794045	2.87439e-05	101097986, 101082861, 101101521, 101098612, 101097882, 101097557, 101093785, 101099808, 101084397, 101085247, 101085837, 101092247, 101087494, 101095439, 101092050, 101093978	1697	38	13396	3.32376	0.0284469	0.000240465	0.045428
GOTERM_CC_ALL	GO:0001726~ruffle	25	1.24069	0.000117453	101097986, 101092367, 101085842, 101099995, 101094167, 101091623, 101097876, 101086768, 101094760, 101093785, 101093695, 101093057, 751821, 101101277, 101100378, 101095688, 101094869, 101081311, 101092601, 101092552, 101092519, 101088196, 101094857, 101090715, 101091404	1697	86	13396	2.29475	0.111242	0.000854201	0.185506
GOTERM_CC_ALL	GO:0001772~immunological synapse	9	0.44665	0.0195547	101084051, 101098805, 101101074, 101088700, 101095016, 101093785, 101092519, 101095279, 101081472	1697	28	13396	2.53733	1	0.0825947	26.8148
GOTERM_CC_ALL	GO:0002199~zona pellucida receptor complex	7	0.347395	9.103e-05	101083059, 100101123, 101093438, 101097910, 101080777, 101099385, 101101209	1697	8	13396	6.90719	0.0873459	0.000686969	0.143801
GOTERM_CC_ALL	GO:0005576~extracellular region	770	38.2134	5.99554e-116	101095457, 101093346, 101081858, 101083948, 101098303, 101098175, 101092216, 101098306, 101090397, 101092221, 101081683, 101098171, 101089931, 101084075, 101092868, 101098189, 101098579, 101092210, 101084279, 101095249, 101095439, 101091236, 101093325, 101083923, 101086816, 101081659, 101089914, 101081076, 101089910, 101093317, 101092612, 101081079, 101084051, 101089583, 101098808, 101081264, 101…	1697	2974	13396	2.04382	6.01952e-113	8.59931e-114	9.4776e-113
GOTERM_CC_ALL	GO:0005577~fibrinogen complex	5	0.248139	0.00652199	101089120, 101092680, 101081746, 101099632, 101092934	1697	7	13396	5.63852	0.998598	0.0307992	9.8266
GOTERM_CC_ALL	GO:0005604~basement membrane	17	0.843672	0.00437848	101086496, 101090114, 101089120, 101090997, 101096282, 101084051, 101092454, 101082047, 101083923, 101091469, 101101121, 101089803, 101090321, 101081166, 101081746, 101080367, 101092612	1697	63	13396	2.13011	0.987792	0.021574	6.70147
GOTERM_CC_ALL	GO:0005605~basal lamina	9	0.44665	0.000875188	101084051, 101101121, 101082047, 101083923, 101081166, 101081746, 101080367, 101091469, 101092612	1697	18	13396	3.94697	0.584833	0.00521892	1.37455
GOTERM_CC_ALL	GO:0005615~extracellular space	152	7.54342	6.32357e-05	101097986, 101089120, 101080871, 493846, 101093547, 101090926, 101088003, 101098303, 101092216, 101084411, 101084525, 101099632, 101100299, 101082623, 101090323, 101091162, 554338, 101080936, 101080885, 101099858, 101100771, 101090401, 101080534, 101097046, 101092210, 101101287, 101101483, 101080460, 101084419, 101088627, 101094346, 101084694, 101092680, 101088948, 101095439, 101080367, 101096313…	1697	888	13396	1.35121	0.0615171	0.000499801	0.0999146
GOTERM_CC_ALL	GO:0005622~intracellular	1508	74.8387	4.09588e-68	101091252, 101095457, 101081858, 101083948, 101090870, 101098175, 101092216, 101098306, 101098309, 101092221, 101099422, 101092226, 101081096, 101089930, 101097469, 101084081, 101089931, 101091249, 101089336, 101092883, 101084075, 101092868, 101092869, 101084074, 101100671, 101092208, 101093351, 101100679, 101098579, 101084279, 101098180, 101095249, 101097474, 101095439, 101097472, 101089324, 101…	1697	9715	13396	1.22533	4.11226e-65	3.16328e-66	6.47466e-65
GOTERM_CC_ALL	GO:0005623~cell	1576	78.2134	1.38444e-22	101091252, 101090870, 101098303, 101098306, 101098309, 101099422, 101089930, 101089931, 101091249, 101092883, 101092868, 101092869, 101084279, 101095249, 101091236, 101081278, 101092898, 101101001, 101081659, 101098327, 101087691, 101095232, 101092071, 101089914, 101089916, 101089910, 101097309, 101098808, 101089583, 101081265, 101098805, 101081264, 101098319, 101098314, 101096590, 101082117, 101…	1697	11484	13396	1.08332	1.38997e-19	3.86104e-21	2.18848e-19
GOTERM_CC_ALL	GO:0005634~nucleus	664	32.9529	8.67115e-07	101098207, 101092368, 101098981, 101095457, 101098204, 101081777, 101083948, 101090494, 101090870, 101082042, 101098306, 101081395, 101096079, 101095549, 101099422, 101092226, 101081096, 101081199, 101097469, 101088934, 101091249, 101082249, 101089336, 101097329, 101084075, 727688, 102901065, 101084940, 101092869, 101100671, 101090936, 101093211, 101093351, 101100679, 101098476, 101101091, 101092…	1697	4539	13396	1.15479	0.000870205	8.88347e-06	0.00137071
GOTERM_CC_ALL	GO:0005635~nuclear envelope	47	2.33251	0.00915326	101097915, 101085934, 101096201, 101084148, 101082042, 101094760, 101091441, 101096079, 101081375, 102900263, 100500935, 101083180, 101084111, 101089533, 101097469, 101095377, 101086517, 101087076, 100135766, 101083409, 101082824, 101087078, 101089516, 101086199, 101081434, 101099351, 101083917, 101085922, 101082487, 101082935, 101091611, 101090936, 101089830, 101101659, 101094259, 101095657, 101…	1697	257	13396	1.44364	0.999902	0.0414653	13.5288
GOTERM_CC_ALL	GO:0005652~nuclear lamina	4	0.198511	0.0478222	101090997, 101082042, 101089830, 101086199	1697	7	13396	4.51082	1	0.179946	53.9128
GOTERM_CC_ALL	GO:0005654~nucleoplasm	270	13.3995	0.000403209	101092368, 101082408, 101098204, 101081777, 101099846, 101088556, 101090870, 101083948, 101090494, 101095720, 101098306, 101081395, 101088752, 101094474, 101099422, 101081199, 101089336, 101097329, 101084075, 102901065, 101101209, 101093211, 101100012, 101090224, 101092776, 101097472, 101101400, 101082674, 101095571, 101088536, 101100338, 101100120, 101093220, 101101001, 101094760, 101088327, 101…	1697	1768	13396	1.20552	0.332959	0.00257568	0.635484
GOTERM_CC_ALL	GO:0005681~spliceosomal complex	47	2.33251	8.13999e-10	101083431, 101093790, 101093907, 101091688, 101098942, 101085028, 101081543, 101089840, 101099282, 101092950, 101081014, 101086113, 101098563, 102900263, 101087224, 101099422, 101091795, 101099752, 101082262, 101086362, 101092031, 101093553, 101097329, 101090805, 101099911, 101084133, 101091006, 101084196, 101088016, 101081822, 101100012, 101100679, 101089540, 101098397, 101083847, 101094748, 101…	1697	143	13396	2.59451	8.17255e-07	1.20185e-08	1.28675e-06
GOTERM_CC_ALL	GO:0005686~U2 snRNP	8	0.397022	0.00649407	101083431, 101093907, 101093553, 101101147, 101088016, 101081926, 101097472, 101090805	1697	19	13396	3.32376	0.998557	0.0308134	9.78653
GOTERM_CC_ALL	GO:0005689~U12-type spliceosomal complex	11	0.545906	0.000553472	102900263, 101093907, 101091795, 101086362, 101081543, 101085028, 101093553, 101101147, 101088016, 101081926, 101081822	1697	25	13396	3.47333	0.42641	0.00338353	0.871339
GOTERM_CC_ALL	GO:0005694~chromosome	116	5.75682	0.000407485	101098204, 101080666, 101088003, 101080257, 101096659, 101096079, 101081395, 101099228, 101087224, 101091249, 101093016, 101084075, 101092868, 102901065, 101084325, 101093211, 101093351, 101092025, 101097046, 101082749, 101086975, 101093542, 101096314, 101099235, 101086971, 101094019, 101084641, 101083514, 101093950, 101085975, 101085029, 101097342, 101094758, 101094040, 101082262, 101093532, 101…	1697	674	13396	1.3586	0.335817	0.00258651	0.642202
GOTERM_CC_ALL	GO:0005719~nuclear euchromatin	9	0.44665	0.0019952	101093016, 101097342, 101084075, 101098644, 101089263, 101085207, 101086190, 101099282, 101094605	1697	20	13396	3.55227	0.865365	0.0106092	3.1078
GOTERM_CC_ALL	GO:0005730~nucleolus	93	4.61538	0.0141946	101099160, 101085478, 101082408, 101096272, 101080666, 101081777, 101080940, 101092929, 101094163, 101095720, 101096935, 101099573, 101092668, 751614, 102900380, 101089533, 101080497, 101085103, 101096038, 101094983, 101084561, 101093287, 101084940, 101100517, 101090509, 100101123, 101088835, 101096618, 101088527, 101101532, 101095110, 101097046, 101088037, 100169962, 101090831, 101094547, 101082…	1697	584	13396	1.25708	0.999999	0.0615363	20.2276
GOTERM_CC_ALL	GO:0005737~cytoplasm	1165	57.8164	3.19294e-59	101095457, 101091252, 101083948, 101098175, 101092216, 101098306, 101098309, 101092221, 101089930, 101081096, 101097469, 101084081, 101089931, 101091249, 101089336, 101092883, 101084075, 101092868, 101100671, 101092208, 101093351, 101098579, 101084279, 101095249, 101095439, 101089324, 101091236, 101081278, 101092620, 101093325, 101095435, 101092898, 101086816, 101087891, 101081659, 101098327, 101…	1697	6762	13396	1.36002	3.20572e-56	2.00357e-57	5.04733e-56
GOTERM_CC_ALL	GO:0005739~mitochondrion	268	13.3002	2.15481e-21	101099843, 101097983, 101091252, 554340, 101094881, 101095551, 101090493, 101090494, 101085644, 101084188, 101088618, 101082410, 101086616, 101088421, 101096309, 101098476, 101092776, 101084279, 101088627, 101097336, 101084694, 101086623, 101085254, 768258, 101093325, 101100788, 101085024, 101098717, 101086816, 101088327, 101096448, 101085122, 654421, 101085121, 101090743, 101089914, 101094451, 1…	1697	1224	13396	1.72841	2.16343e-18	5.54726e-20	3.40628e-18
GOTERM_CC_ALL	GO:0005740~mitochondrial envelope	95	4.71464	1.10674e-11	101091290, 101085478, 101091848, 101097110, 101098614, 101094881, 101081502, 101088700, 101084188, 101098515, 101097114, 101100874, 101094528, 101085805, 101083640, 101090160, 101089635, 101093382, 101096614, 101083475, 751619, 751617, 101082315, 101096985, 101081106, 101101674, 101100868, 101091412, 101099569, 101094158, 101096309, 101100487, 101099565, 101091382, 101096617, 101093684, 101099524…	1697	370	13396	2.02682	1.11116e-08	1.85194e-10	1.7495e-08
GOTERM_CC_ALL	GO:0005743~mitochondrial inner membrane	84	4.16873	2.5965e-16	101091290, 101085478, 101097110, 101098614, 101081502, 101088700, 101084188, 101098515, 101100874, 101094528, 101085805, 101083640, 101090160, 101089635, 101093382, 101096614, 101083475, 751619, 751617, 101082315, 101096985, 101081106, 101101674, 101100868, 101091412, 101099569, 101094158, 101096309, 101100487, 101099565, 101091382, 101096617, 101099524, 101093259, 101090049, 101093395, 101084279…	1697	260	13396	2.55035	2.22933e-13	4.88498e-15	3.55271e-13
GOTERM_CC_ALL	GO:0005746~mitochondrial respiratory chain	19	0.942928	0.000115946	101088298, 101091412, 101081479, 101096448, 101090177, 101092862, 101096614, 101093395, 101093382, 101089240, 101089914, 101093631, 101094451, 101083475, 101100747, 101097623, 751617, 101081808, 101089499	1697	56	13396	2.6783	0.109895	0.000849394	0.183127
GOTERM_CC_ALL	GO:0005747~mitochondrial respiratory chain complex I	15	0.744417	0.000240876	101088298, 101091412, 101081479, 101096448, 101090177, 101092862, 101096614, 101093395, 101093382, 101089240, 101094451, 101083475, 101100747, 101097623, 101093631	1697	40	13396	2.96022	0.21484	0.00166667	0.380092
GOTERM_CC_ALL	GO:0005753~mitochondrial proton-transporting ATP synthase complex	10	0.496278	4.05446e-05	101101674, 101097110, 101097436, 101086407, 101097006, 101100487, 101085528, 101087245, 101097080, 101080547	1697	16	13396	4.93371	0.0398902	0.000330901	0.0640726
GOTERM_CC_ALL	GO:0005764~lysosome	52	2.58065	0.00634671	493846, 101083231, 101101544, 101101473, 101094625, 101083739, 101081815, 101084001, 101093248, 101082453, 101081536, 101087369, 101088797, 101097408, 101094966, 101091205, 101095016, 101090780, 101084592, 101085880, 101082231, 101093022, 101098152, 101085351, 101094708, 101096916, 101095642, 101091627, 101100378, 493879, 101095377, 101093317, 101091723, 493928, 101099148, 101096543, 101087783, 1…	1697	285	13396	1.4403	0.998326	0.0302653	9.57477
GOTERM_CC_ALL	GO:0005765~lysosomal membrane	35	1.73697	0.000456583	101093022, 493846, 101098152, 101085351, 101101544, 101094708, 101083739, 101095642, 101081815, 101084001, 101093248, 101082453, 101081536, 101087369, 101088797, 101093317, 101091723, 101087783, 101097309, 101094966, 101091205, 100169945, 101098789, 101095016, 101087882, 101100320, 101086359, 101085959, 101090780, 101084592, 101085880, 101086541, 101091855, 101095225, 101092601	1697	150	13396	1.84192	0.367777	0.00284386	0.71932
GOTERM_CC_ALL	GO:0005766~primary lysosome	7	0.347395	0.000243694	101096543, 101085880, 101095377, 101101473, 101095016, 493928, 101099148	1697	9	13396	6.13972	0.217059	0.00166323	0.38453
GOTERM_CC_ALL	GO:0005768~endosome	67	3.32506	0.0509129	101085911, 101088845, 493846, 101090493, 101080666, 101101544, 101083737, 101101374, 101081815, 101093695, 101094528, 101095208, 751821, 101092668, 101089434, 101093248, 101101277, 100500935, 101098389, 101088618, 101091537, 101088285, 101087369, 101082410, 101081257, 101088039, 101099995, 101094966, 101086736, 101093783, 101095016, 101085611, 101085989, 101088764, 101085110, 101084592, 101085880…	1697	429	13396	1.23285	1	0.187947	56.2216
GOTERM_CC_ALL	GO:0005773~vacuole	110	5.45906	0.0026152	493846, 101090493, 101080666, 101101544, 101101473, 101083739, 101083737, 101093695, 101094528, 101092668, 101089434, 101101277, 100500935, 101098389, 101088618, 101091537, 101088285, 101087369, 101082410, 101099995, 101088764, 101085110, 101084592, 101094869, 102901684, 101082231, 101088535, 101084953, 101093022, 101091627, 101082572, 101080471, 101099592, 101095377, 101096960, 101087482, 101093…	1697	667	13396	1.30185	0.927857	0.0135299	4.05495
GOTERM_CC_ALL	GO:0005774~vacuolar membrane	63	3.12655	2.83056e-06	101088845, 493846, 101090493, 101101544, 101083739, 101086134, 101083737, 101081815, 101093695, 101084001, 101092668, 101093248, 101089434, 101101277, 101082453, 101081536, 101088285, 101087369, 101088797, 101097365, 101088039, 101094966, 101099995, 101091205, 101086736, 101095016, 101085611, 101085989, 101090780, 101084592, 101085880, 102901684, 101088535, 101093022, 101085934, 101098152, 101093…	1697	274	13396	1.81503	0.00283785	2.68099e-05	0.00447438
GOTERM_CC_ALL	GO:0005777~peroxisome	18	0.8933	0.048245	101092355, 493692, 101093036, 101083084, 101100069, 101099569, 101080693, 101098145, 101094216, 101091804, 101087726, 101084660, 101092776, 101091951, 101093891, 751618, 101091840, 101082315	1697	88	13396	1.61467	1	0.180761	54.2352
GOTERM_CC_ALL	GO:0005783~endoplasmic reticulum	157	7.79156	5.53606e-08	101091252, 101090926, 101098306, 101094528, 101098309, 101100419, 101082241, 101089431, 101084111, 101089930, 101097469, 101089536, 101088285, 101085103, 101082249, 554338, 101092883, 101080885, 101086433, 101092868, 101084323, 101085842, 101101678, 101097245, 100101124, 101088272, 101082033, 101090936, 101092982, 101099996, 101100344, 101091643, 101086975, 101087568, 101090197, 101081202, 101095…	1697	820	13396	1.5114	5.55805e-05	6.7783e-07	8.75126e-05
GOTERM_CC_ALL	GO:0005784~Sec61 translocon complex	3	0.148883	0.0440093	101084323, 101095460, 101081202	1697	3	13396	7.89393	1	0.168428	50.9073
GOTERM_CC_ALL	GO:0005788~endoplasmic reticulum lumen	13	0.645161	0.000319588	101098632, 101099171, 101087568, 101089431, 101083974, 101087384, 101095992, 101094548, 101083063, 101099996, 101082249, 101080877, 101083630	1697	32	13396	3.20691	0.274517	0.00210907	0.504003
GOTERM_CC_ALL	GO:0005789~endoplasmic reticulum membrane	73	3.62283	1.83878e-05	101093189, 101085686, 101091252, 101087122, 101084148, 101098306, 101080622, 101093248, 101084111, 101089930, 101091601, 101089536, 101088285, 101082249, 101094983, 101091492, 101092883, 101084323, 101092533, 101091411, 101099171, 101101678, 100101124, 101080833, 101094158, 101080636, 101088035, 101100344, 101086975, 101090197, 101096815, 101081202, 101095348, 101093115, 101101302, 101090647, 101…	1697	351	13396	1.64176	0.0182921	0.000159138	0.029063
GOTERM_CC_ALL	GO:0005793~endoplasmic reticulum-Golgi intermediate compartment	21	1.04218	3.24629e-07	101080885, 101093189, 101099687, 101091396, 101101523, 101090975, 101080833, 101098153, 101084727, 101094548, 101093164, 101088905, 101086990, 101100419, 101083111, 101097492, 101099917, 101089536, 101095249, 101081746, 101083630	1697	47	13396	3.52708	0.000325874	3.50459e-06	0.000513164
GOTERM_CC_ALL	GO:0005798~Golgi-associated vesicle	15	0.744417	0.00119561	101092620, 101097309, 101090929, 101091139, 101092668, 101085446, 101093391, 101084552, 100500935, 101081341, 101090837, 101090961, 101087998, 101089336, 101081257	1697	46	13396	2.57411	0.69914	0.00683999	1.87335
GOTERM_CC_ALL	GO:0005813~centrosome	85	4.21836	1.94806e-06	101088843, 101089121, 101092368, 101098657, 101083332, 101080666, 101090494, 101089700, 101099465, 101096693, 101092668, 101086344, 101100107, 101084760, 101086242, 101088934, 100135766, 101082410, 101095353, 101101680, 101088288, 101100517, 100101123, 101094874, 101093438, 101091205, 101090508, 101100514, 101082888, 101101209, 101095486, 101099090, 101090831, 101098476, 101100190, 101089708, 101…	1697	403	13396	1.66497	0.00195394	1.93647e-05	0.0030794
GOTERM_CC_ALL	GO:0005815~microtubule organizing center	99	4.91315	1.41875e-07	101089121, 101092368, 101098657, 101090493, 101099846, 101080666, 101090494, 101092668, 101096469, 101086242, 101088934, 101082410, 101095353, 101101680, 101088288, 101087809, 101084940, 101094874, 101090508, 100101123, 101082888, 101101209, 101099090, 101098476, 101097910, 101094089, 101094869, 101093542, 101090091, 101091236, 101088536, 101096298, 101084641, 101089769, 101093525, 101082576, 101…	1697	464	13396	1.68427	0.000142433	1.61867e-06	0.000224273
GOTERM_CC_ALL	GO:0005819~spindle	33	1.63772	0.0307728	101098657, 101100338, 101088003, 101089700, 101084337, 101099465, 101087657, 101094904, 101091438, 101080436, 101094040, 101082783, 101095377, 101080438, 100135766, 101082410, 101096349, 101081257, 101082861, 101098626, 493695, 101094772, 101081264, 101086736, 101093211, 101093785, 101099090, 101101441, 101084533, 101093856, 101093542, 101082873, 101091481	1697	181	13396	1.43922	1	0.12451	38.9875
GOTERM_CC_ALL	GO:0005829~cytosol	269	13.3499	7.56457e-34	101098981, 101094883, 554340, 101095457, 101087777, 101099081, 101089434, 101081096, 101097469, 101088618, 101085105, 101088934, 101087369, 101082249, 101092355, 101092868, 101085842, 101099995, 100101123, 101090121, 101100671, 101082033, 101082228, 101101209, 101096901, 101097044, 101090224, 101098579, 101088764, 101098476, 101084935, 101094869, 101081183, 768258, 101089324, 101100338, 101100788…	1697	1035	13396	2.05166	7.59483e-31	2.8129e-32	1.19579e-30
GOTERM_CC_ALL	GO:0005832~chaperonin-containing T-complex	8	0.397022	3.67068e-06	101083059, 101097435, 100101123, 101093438, 101097910, 101080777, 101099385, 101101209	1697	8	13396	7.89393	0.00367858	3.44421e-05	0.00580236
GOTERM_CC_ALL	GO:0005838~proteasome regulatory particle	17	0.843672	1.20018e-11	101094305, 101086760, 101095457, 101095435, 101082082, 101100851, 101101591, 101098797, 101090224, 101098564, 101086215, 101097360, 101094025, 101095190, 101091665, 101098912, 101085106	1697	20	13396	6.70984	1.20497e-08	1.97537e-10	1.8972e-08
GOTERM_CC_ALL	GO:0005839~proteasome core complex	14	0.694789	9.50519e-09	101091823, 101092368, 101097403, 101098808, 101093640, 101099992, 101083171, 101090365, 101081009, 101086664, 101084967, 101101091, 101101060, 101088226	1697	18	13396	6.13972	9.54316e-06	1.28962e-07	1.50256e-05
GOTERM_CC_ALL	GO:0005840~ribosome	63	3.12655	6.9977e-17	101098981, 101094883, 101082194, 101084046, 101092929, 101090417, 101096935, 101101371, 751614, 101085105, 101080497, 101090016, 100101124, 101090121, 101094296, 101082228, 101096618, 101091455, 101097044, 101080458, 101088037, 100169962, 101086933, 101083198, 101098579, 101082467, 101084223, 101086828, 101091877, 101093638, 101097338, 101093582, 101081773, 101081423, 101094861, 101091922, 101088…	1697	162	13396	3.06986	1.11466e-13	2.55351e-15	1.77636e-13
GOTERM_CC_ALL	GO:0005852~eukaryotic translation initiation factor 3 complex	7	0.347395	0.00190843	101094273, 101083449, 101090225, 101099386, 101090417, 101087902, 101098314	1697	12	13396	4.60479	0.853085	0.0102037	2.97455
GOTERM_CC_ALL	GO:0005853~eukaryotic translation elongation factor 1 complex	3	0.148883	0.0440093	101101327, 101098687, 101100798	1697	3	13396	7.89393	1	0.168428	50.9073
GOTERM_CC_ALL	GO:0005856~cytoskeleton	326	16.1787	9.46048e-40	101097986, 101082048, 101092368, 101092367, 554340, 101090493, 101099846, 101099981, 101090494, 101082042, 101088752, 101090724, 101096469, 101085247, 101086611, 101082247, 101088934, 101098072, 101086610, 101082410, 101095353, 727688, 101084940, 101090509, 101099995, 101094874, 101090508, 100101123, 101084074, 101101209, 101093211, 101099090, 101097992, 101100344, 101098476, 101088627, 101085837…	1697	1278	13396	2.01363	9.49832e-37	3.6532e-38	1.49549e-36
GOTERM_CC_ALL	GO:0005858~axonemal dynein complex	5	0.248139	0.00652199	101089345, 101082048, 101091923, 101087691, 101094555	1697	7	13396	5.63852	0.998598	0.0307992	9.8266
GOTERM_CC_ALL	GO:0005868~cytoplasmic dynein complex	8	0.397022	0.000440332	101096515, 101089708, 101082211, 101085876, 101083561, 101082576, 101093542, 101082873	1697	13	13396	4.8578	0.357373	0.00277721	0.693802
GOTERM_CC_ALL	GO:0005869~dynactin complex	6	0.297767	0.0012997	101095987, 101082211, 101084533, 101090508, 101093950, 101081833	1697	8	13396	5.92045	0.72903	0.00739156	2.03488
GOTERM_CC_ALL	GO:0005874~microtubule	51	2.53102	6.71933e-08	101083059, 101080975, 101098657, 554340, 101082005, 101099465, 101097793, 101091167, 101096420, 100135766, 101082410, 101085142, 101096284, 101098626, 101084324, 100101123, 101090508, 101093438, 101084074, 101101209, 101095277, 101099090, 101089708, 101097910, 101097283, 101094089, 101080777, 101084753, 100188929, 101091481, 101101521, 101100788, 101082576, 101099385, 101084337, 101081833, 101089…	1697	183	13396	2.19995	6.74598e-05	8.03119e-07	0.000106217
GOTERM_CC_ALL	GO:0005875~microtubule associated complex	32	1.58809	1.52479e-05	101082048, 101096515, 101091923, 101082005, 101082576, 101084337, 101093950, 101081833, 101092693, 101087691, 101095987, 101094555, 101085876, 100135766, 101099759, 101098883, 101096284, 101092726, 101080950, 101098906, 101082211, 101090508, 101081264, 101098602, 101089345, 101089708, 101084533, 101094089, 101083561, 101093542, 101094768, 101082873	1697	112	13396	2.25541	0.0151924	0.000133113	0.0241008
GOTERM_CC_ALL	GO:0005882~intermediate filament	56	2.77916	2.346e-26	101090662, 101099981, 101082042, 101090912, 101091165, 101098382, 101097010, 101081059, 101091951, 101101232, 101086611, 101082247, 101081312, 101086610, 101085083, 101099222, 101100735, 101089661, 101096243, 101099477, 101087272, 101092310, 101097992, 101088377, 101097742, 101101483, 105261177, 101090156, 101080303, 101087624, 101084838, 101088127, 101098967, 101086861, 101086860, 101098968, 101…	1697	93	13396	4.75333	2.35539e-23	7.36059e-25	3.7085e-23
GOTERM_CC_ALL	GO:0005884~actin filament	17	0.843672	0.00213879	101097986, 101095586, 101091623, 101082373, 101094760, 101101176, 101090785, 101099808, 101090724, 101101277, 101082637, 101100378, 101092247, 101085720, 101095439, 101092519, 101092050	1697	59	13396	2.27452	0.883475	0.0112502	3.32794
GOTERM_CC_ALL	GO:0005885~Arp2/3 protein complex	9	0.44665	2.30878e-06	101085911, 101084672, 101098659, 101087419, 101087729, 101082020, 101086891, 101084688, 101084410	1697	10	13396	7.10454	0.00231533	2.25048e-05	0.0036496
GOTERM_CC_ALL	GO:0005901~caveola	13	0.645161	0.00237608	101081453, 101088039, 493668, 101095208, 101085989, 101097342, 101100378, 101096121, 101085061, 101087687, 101087102, 101095391, 101089324	1697	39	13396	2.63131	0.908226	0.0123627	3.69069
GOTERM_CC_ALL	GO:0005902~microvillus	14	0.694789	0.00189549	101080871, 101091236, 101094167, 101082373, 101101176, 101081815, 101098295, 101098476, 101097342, 101091167, 101092601, 101091723, 101092519, 101090715	1697	43	13396	2.57012	0.851158	0.0102438	2.95465
GOTERM_CC_ALL	GO:0005903~brush border	20	0.992556	0.000379805	101082861, 101097986, 101091236, 101087419, 101089215, 101099846, 101098612, 101091902, 101087625, 101101176, 101093785, 101095140, 101096244, 101090785, 101085247, 101091167, 101087494, 101092519, 101093316, 101093978	1697	66	13396	2.3921	0.317093	0.00244186	0.5987
GOTERM_CC_ALL	GO:0005911~cell-cell junction	53	2.63027	0.00130878	101089121, 101097986, 101081858, 101091902, 101091291, 101082691, 101095003, 101095208, 751821, 101093248, 101098382, 101097010, 101092226, 101081311, 101094772, 101084074, 101098524, 101094258, 101093785, 101085658, 101092310, 101100344, 101085989, 101085157, 101085611, 101090785, 101098476, 101085410, 101082238, 101081794, 101089324, 101098221, 101091623, 101090543, 101091972, 101097342, 101083…	1697	271	13396	1.54383	0.731493	0.00740117	2.04897
GOTERM_CC_ALL	GO:0005912~adherens junction	144	7.1464	4.76502e-43	101097986, 101098207, 101080871, 101094883, 101092367, 101098659, 101098612, 101082691, 101101544, 101088104, 101101473, 101084411, 101093695, 101089743, 101089434, 101090724, 101088752, 101101277, 100500935, 101084111, 101091951, 101081311, 101082249, 101089755, 101097245, 101090121, 101084074, 101093156, 101098579, 101092210, 101088372, 101082238, 101089324, 101084953, 101100788, 101091824, 101…	1697	340	13396	3.34331	4.78408e-40	1.99337e-41	7.53243e-40
GOTERM_CC_ALL	GO:0005913~cell-cell adherens junction	13	0.645161	0.00237608	101097986, 101085157, 101097342, 101084397, 101097010, 101089215, 101082238, 101083958, 101093785, 101095391, 101095208, 101089324, 101092310	1697	39	13396	2.63131	0.908226	0.0123627	3.69069
GOTERM_CC_ALL	GO:0005916~fascia adherens	4	0.198511	0.0301221	101097986, 101097342, 101097010, 101089215	1697	6	13396	5.26262	1	0.122493	38.3368
GOTERM_CC_ALL	GO:0005924~cell-substrate adherens junction	135	6.69975	6.16749e-45	101098207, 101097986, 101094883, 101080871, 101092367, 101098659, 101098612, 101101544, 101088104, 101101473, 101084411, 101093695, 101089743, 101089434, 101090724, 101088752, 101101277, 100500935, 101084111, 101091951, 101081311, 101082249, 101089755, 101097245, 101090121, 101093156, 101098579, 101092210, 101088372, 101089324, 101084953, 101100788, 101091824, 101087625, 101100027, 101097342, 101…	1697	295	13396	3.61248	6.19216e-42	3.09608e-43	9.74942e-42
GOTERM_CC_ALL	GO:0005925~focal adhesion	135	6.69975	1.45478e-45	101098207, 101097986, 101094883, 101080871, 101092367, 101098659, 101098612, 101101544, 101088104, 101101473, 101084411, 101093695, 101089743, 101089434, 101090724, 101088752, 101101277, 100500935, 101084111, 101091951, 101081311, 101082249, 101089755, 101097245, 101090121, 101093156, 101098579, 101092210, 101088372, 101089324, 101084953, 101100788, 101091824, 101087625, 101100027, 101097342, 101…	1697	292	13396	3.64959	1.4606e-42	8.11442e-44	2.29968e-42
GOTERM_CC_ALL	GO:0005929~cilium	86	4.26799	2.53035e-12	101084624, 101089121, 101082048, 101096515, 101093653, 101094222, 101083332, 101088848, 101090494, 101082005, 101099574, 101083054, 101092836, 101096693, 101092668, 101086344, 101089434, 101096469, 101084760, 101086242, 101084822, 100135766, 101095353, 101098883, 101088288, 101096284, 101080885, 101087809, 101101538, 101091205, 101100514, 101090056, 101095486, 101098043, 101088852, 101082360, 101…	1697	313	13396	2.16894	2.54043e-09	4.53648e-11	3.99984e-09
GOTERM_CC_ALL	GO:0005930~axoneme	24	1.19107	2.94549e-07	101082048, 101094222, 101091923, 101091872, 101101521, 101090886, 101083332, 101088848, 101101262, 101087891, 101082005, 101084337, 101099037, 101096099, 101092836, 101089345, 101086344, 101087691, 101093856, 101094555, 101096469, 101084760, 101100903, 101080991	1697	59	13396	3.21109	0.000295683	3.21442e-06	0.000465614
GOTERM_CC_ALL	GO:0005938~cell cortex	44	2.18362	2.76079e-08	101097986, 493668, 101089123, 101101521, 101090662, 101090886, 101091824, 101091902, 101091807, 101100390, 101096255, 101093695, 101095208, 101099632, 101080471, 101097342, 101092338, 101088497, 101092247, 100135766, 101099705, 101096349, 101097298, 101095888, 101081052, 101082861, 101090447, 101090509, 101089045, 101089215, 101093785, 101084010, 101084011, 101092934, 101090785, 101097161, 101088…	1697	143	13396	2.4289	2.7718e-05	3.50865e-07	4.36419e-05
GOTERM_CC_ALL	GO:0008091~spectrin	5	0.248139	0.00115121	101088707, 101089045, 101090509, 101088497, 101097298	1697	5	13396	7.89393	0.685407	0.00662438	1.80437
GOTERM_CC_ALL	GO:0008180~COP9 signalosome	14	0.694789	1.20995e-05	101101674, 101085203, 101098232, 101081265, 101088133, 101088700, 101093785, 101085658, 101095825, 101081015, 101092084, 101088752, 101083858, 101083630	1697	28	13396	3.94697	0.0120744	0.000107498	0.0191248
GOTERM_CC_ALL	GO:0008290~F-actin capping protein complex	4	0.198511	0.0478222	101097481, 101090785, 101097803, 101098072	1697	7	13396	4.51082	1	0.179946	53.9128
GOTERM_CC_ALL	GO:0008540~proteasome regulatory particle, base subcomplex	10	0.496278	3.54699e-07	101098564, 101086760, 101086215, 101095435, 101097360, 101094025, 101082082, 101095190, 101098797, 101090224	1697	11	13396	7.1763	0.000356055	3.78848e-06	0.000560698
GOTERM_CC_ALL	GO:0008541~proteasome regulatory particle, lid subcomplex	5	0.248139	0.00652199	101094305, 101095457, 101100851, 101101591, 101091665	1697	7	13396	5.63852	0.998598	0.0307992	9.8266
GOTERM_CC_ALL	GO:0009295~nucleoid	13	0.645161	0.00109177	101091290, 101084701, 101094144, 101089072, 101084279, 101096672, 101093417, 101090667, 101087245, 101092793, 101098515, 101087593, 101099542	1697	36	13396	2.85059	0.666039	0.00635606	1.71196
GOTERM_CC_ALL	GO:0009898~cytoplasmic side of plasma membrane	25	1.24069	0.00702917	101095493, 101084051, 101100923, 101098805, 101087625, 101081478, 101100320, 101084011, 101081376, 101096739, 101099808, 101090724, 101084397, 101100378, 101100579, 101089930, 101089378, 101085410, 101091537, 751104, 101085720, 101095391, 101092519, 101093316, 101093591	1697	113	13396	1.74644	0.99916	0.0328548	10.5516
GOTERM_CC_ALL	GO:0010008~endosome membrane	32	1.58809	0.000173603	101088845, 101093022, 493846, 101090493, 101093908, 101085934, 101099924, 101101544, 101083737, 101093695, 101082572, 101090543, 101092668, 101081376, 101089434, 101093248, 101101277, 101096960, 101088285, 101100915, 101088039, 101099995, 100169945, 101086736, 101081478, 101089119, 101085989, 101085611, 101085959, 101084592, 101085880, 102901684	1697	126	13396	2.00481	0.159965	0.00121822	0.274074
GOTERM_CC_ALL	GO:0010494~cytoplasmic stress granule	9	0.44665	0.00732658	101096055, 101093265, 102900263, 101086208, 101089549, 101092208, 101091455, 101090417, 101098256	1697	24	13396	2.96022	0.999378	0.034068	10.9741
GOTERM_CC_ALL	GO:0012505~endomembrane system	349	17.3201	2.26127e-07	101091252, 101090929, 101090493, 101090926, 101082042, 101098306, 101096079, 101098309, 101085446, 101089434, 101100419, 101090724, 101082241, 101089431, 101089930, 101097469, 101088618, 101084081, 101085103, 101087369, 101090109, 101082249, 101089336, 101082410, 554338, 101092883, 101092868, 101085842, 101099995, 100101124, 101082033, 101101208, 101090936, 101090506, 101099996, 101093351, 101100…	1697	2166	13396	1.27192	0.000227006	2.52257e-06	0.000357455
GOTERM_CC_ALL	GO:0012506~vesicle membrane	35	1.73697	0.000268149	493668, 101092620, 101090929, 101086921, 101091276, 101095208, 101086569, 101091139, 101085446, 101092338, 101100888, 101096960, 101091537, 101088285, 101082285, 101089336, 101099148, 101081257, 101096543, 101086474, 100169945, 101085922, 101095171, 101090056, 101081478, 101088112, 101094259, 101097492, 101093391, 101081341, 101090837, 101085880, 101081616, 101090961, 101101125	1697	146	13396	1.89238	0.236054	0.00179344	0.423043
GOTERM_CC_ALL	GO:0012507~ER to Golgi transport vesicle membrane	5	0.248139	0.0405474	101101125, 101100888, 101088285, 101088112, 101086569	1697	11	13396	3.58815	1	0.157791	48.0204
GOTERM_CC_ALL	GO:0014704~intercalated disc	16	0.794045	1.26514e-07	101097986, 101088118, 101089215, 101098221, 101081858, 751821, 101092310, 101085157, 101097342, 101090785, 101098382, 101084397, 101097010, 101082238, 101091710, 101089324	1697	27	13396	4.67788	0.000127012	1.46e-06	0.00019999
GOTERM_CC_ALL	GO:0015629~actin cytoskeleton	87	4.31762	8.57256e-12	101100251, 101097986, 101085911, 101093691, 101093547, 101090662, 101098659, 101098612, 101097882, 101100390, 101097557, 101088700, 101095208, 101084410, 101101277, 101090724, 101097803, 101085247, 101088497, 101086242, 101098072, 101081311, 101097298, 101092050, 101082861, 101095586, 101099995, 101090509, 101090508, 101082888, 101083089, 101093785, 101096244, 101090785, 101099808, 101096769, 101…	1697	325	13396	2.11314	8.60688e-09	1.45879e-10	1.35513e-08
GOTERM_CC_ALL	GO:0015630~microtubule cytoskeleton	169	8.3871	8.8881e-14	101083059, 101089121, 101082048, 101092368, 101096515, 101098657, 554340, 101090493, 101080666, 101099846, 101090494, 101088003, 101092668, 101097793, 101092570, 101091438, 101096469, 101091167, 101086242, 101088934, 101082410, 101095353, 101101680, 101088288, 101096284, 101087809, 101098626, 101084940, 101084324, 101090508, 101094874, 100101123, 101084074, 101082888, 101101209, 101093211, 101099…	1697	763	13396	1.74846	8.92846e-11	1.8221e-12	1.40576e-10
GOTERM_CC_ALL	GO:0015934~large ribosomal subunit	35	1.73697	2.92744e-12	101081773, 101094883, 101081423, 101082194, 101091922, 101084046, 101084996, 101083352, 101101371, 751614, 101085105, 101096962, 101081766, 101084588, 101090016, 101099685, 101090121, 101082228, 101089777, 101092708, 100169947, 101096618, 101080458, 101088037, 101082467, 101083198, 101098579, 101084191, 101084223, 101097836, 101083731, 101086828, 101087834, 101084240, 101093582	1697	75	13396	3.68383	2.93915e-09	5.1564e-11	4.62762e-09
GOTERM_CC_ALL	GO:0015935~small ribosomal subunit	23	1.14144	6.22853e-08	101098981, 101093986, 101086455, 101094861, 101094296, 101088094, 101092929, 101096369, 101096263, 101095658, 101091199, 101097727, 101090417, 101097044, 101096935, 100169962, 101086933, 101092047, 101095707, 493702, 768276, 101080497, 101093638	1697	51	13396	3.56001	6.25325e-05	7.53427e-07	9.84591e-05
GOTERM_CC_ALL	GO:0016023~cytoplasmic, membrane-bounded vesicle	95	4.71464	3.86883e-05	101097097, 101082204, 493846, 101090929, 101090493, 101101473, 101093695, 101082618, 101095208, 101099632, 751821, 101092668, 101085446, 101089434, 101101277, 101097803, 100500935, 101097793, 101100299, 101091537, 101082285, 101088285, 101082410, 101089336, 101097408, 101081257, 101086474, 101099995, 101094966, 101093438, 101080833, 101095171, 101090056, 101101208, 101093783, 101095016, 101092934…	1697	499	13396	1.50285	0.0380991	0.000318341	0.06114
GOTERM_CC_ALL	GO:0016282~eukaryotic 43S preinitiation complex	6	0.297767	0.0118683	101094273, 101083449, 101090225, 101099386, 101087902, 101098314	1697	12	13396	3.94697	0.999994	0.0521068	17.1992
GOTERM_CC_ALL	GO:0016324~apical plasma membrane	26	1.29032	0.0499957	101091236, 101080871, 101081858, 101094167, 101081815, 101096447, 493875, 101087822, 101081746, 101092519, 101091723, 101099148, 101096543, 101087809, 101089045, 101092159, 101083695, 101086593, 101088852, 101085658, 101091464, 101098295, 101087935, 101082238, 101084221, 101090715	1697	141	13396	1.45562	1	0.186147	55.548
GOTERM_CC_ALL	GO:0016328~lateral plasma membrane	10	0.496278	0.00764996	101097986, 101098295, 101097342, 493875, 101084051, 101082783, 101084074, 101087687, 101101176, 101095391	1697	29	13396	2.72204	0.999552	0.0349066	11.4315
GOTERM_CC_ALL	GO:0016342~catenin complex	4	0.198511	0.0301221	101097342, 101095391, 101089324, 101092310	1697	6	13396	5.26262	1	0.122493	38.3368
GOTERM_CC_ALL	GO:0016363~nuclear matrix	14	0.694789	0.00659654	101090997, 101089840, 101092666, 101089830, 101093211, 101085303, 101098476, 101090365, 101088707, 101086975, 101087932, 101101147, 101091102, 101084125	1697	49	13396	2.25541	0.998699	0.0310015	9.9335
GOTERM_CC_ALL	GO:0016442~RISC complex	5	0.248139	0.0405474	101099624, 101086581, 101084935, 101086325, 101092208	1697	11	13396	3.58815	1	0.157791	48.0204
GOTERM_CC_ALL	GO:0016459~myosin complex	15	0.744417	0.000939626	101082861, 101093691, 101100990, 101098906, 101097882, 101094760, 101101176, 101093785, 101095140, 101096244, 101082743, 101097693, 101085247, 101084580, 101085837	1697	45	13396	2.63131	0.610865	0.00553654	1.47505
GOTERM_CC_ALL	GO:0016460~myosin II complex	6	0.297767	0.0012997	101082861, 101085247, 101084580, 101097882, 101085837, 101093785	1697	8	13396	5.92045	0.72903	0.00739156	2.03488
GOTERM_CC_ALL	GO:0016469~proton-transporting two-sector ATPase complex	18	0.8933	2.53971e-06	101101674, 101097110, 101097436, 101086407, 101091205, 101100487, 101085528, 101101208, 101087245, 101081815, 101084001, 101080547, 101098295, 101097006, 101095225, 101092601, 101091723, 101097080	1697	40	13396	3.55227	0.00254662	2.42842e-05	0.00401464
GOTERM_CC_ALL	GO:0016581~NuRD complex	6	0.297767	0.0325635	101088165, 101099228, 101100517, 101096960, 101089119, 101081904	1697	15	13396	3.15757	1	0.130854	40.7452
GOTERM_CC_ALL	GO:0016600~flotillin complex	5	0.248139	0.0117443	101097342, 101087687, 101095391, 101095208, 101089324	1697	8	13396	4.93371	0.999993	0.0517988	17.0349
GOTERM_CC_ALL	GO:0016604~nuclear body	33	1.63772	0.0402576	101082408, 101098152, 101081777, 101094807, 101090494, 101092666, 101101001, 101089840, 101081014, 101087902, 101088437, 101101318, 101098563, 101093265, 101088597, 101099422, 101082262, 101086515, 101081438, 101094983, 101088134, 101084325, 101084133, 101096746, 101100012, 101085303, 101089540, 101086975, 101088707, 101096046, 101081223, 101091686, 101101147	1697	185	13396	1.40811	1	0.157331	47.7718
GOTERM_CC_ALL	GO:0016939~kinesin II complex	3	0.148883	0.0440093	101096284, 101094089, 101084337	1697	3	13396	7.89393	1	0.168428	50.9073
GOTERM_CC_ALL	GO:0019773~proteasome core complex, alpha-subunit complex	7	0.347395	2.55105e-05	101090365, 101084967, 101101091, 101097403, 101098808, 101093640, 101088226	1697	7	13396	7.89393	0.0252877	0.000215211	0.0403188
GOTERM_CC_ALL	GO:0019866~organelle inner membrane	91	4.51613	9.18207e-17	101091290, 101085478, 101097110, 101098614, 101081502, 101084148, 101082042, 101088700, 101084188, 101096079, 101098515, 101100874, 101094528, 101085805, 101083640, 101090160, 101089635, 101093382, 101096614, 101083475, 751619, 751617, 101082315, 101096985, 101081106, 101101674, 101100868, 101091412, 101099569, 101094158, 101096309, 101100487, 101099565, 101091382, 101096617, 101099524, 101093259…	1697	292	13396	2.46009	1.11466e-13	2.44249e-15	1.77636e-13
GOTERM_CC_ALL	GO:0019897~extrinsic component of plasma membrane	31	1.53846	1.08045e-06	101095493, 101093022, 101095261, 101087625, 101091372, 101088700, 101097342, 101081376, 101090724, 493875, 101101277, 101100378, 101100579, 101082765, 101089930, 101089378, 101091537, 101085720, 101093316, 101093591, 101100923, 101098805, 101100320, 101084011, 101096566, 101092310, 101088764, 101099808, 751104, 101095391, 101089324	1697	95	13396	2.57591	0.00108418	1.09572e-05	0.00170793
GOTERM_CC_ALL	GO:0019898~extrinsic component of membrane	47	2.33251	6.23497e-06	101080871, 101082204, 101095493, 101089123, 101088845, 101093022, 101095261, 101093908, 101087625, 101091372, 101083737, 101088700, 101097342, 101081376, 101090724, 101088752, 493875, 101101277, 101100378, 101100579, 101089930, 101082765, 101089378, 101092266, 101091537, 101085720, 101092519, 101093316, 101093591, 101088039, 101100923, 101098805, 101100320, 101084011, 101096566, 101092310, 101085…	1697	188	13396	1.97348	0.00624037	5.79606e-05	0.00985562
GOTERM_CC_ALL	GO:0022624~proteasome accessory complex	18	0.8933	2.4367e-11	101094305, 101086760, 101095457, 101095435, 101082082, 101100851, 101101591, 101098797, 101090224, 101098564, 101100476, 101086215, 101097360, 101094025, 101095190, 101091665, 101098912, 101085106	1697	23	13396	6.17786	2.44645e-08	3.82258e-10	3.85188e-08
GOTERM_CC_ALL	GO:0022625~cytosolic large ribosomal subunit	35	1.73697	3.50788e-19	101081773, 101094883, 101081423, 101082194, 101091922, 101084046, 101084996, 101083352, 101101371, 751614, 101085105, 101096962, 101081766, 101084588, 101090016, 101099685, 101090121, 101082228, 101089777, 101092708, 100169947, 101096618, 101080458, 101088037, 101082467, 101083198, 101098579, 101084191, 101084223, 101097836, 101083731, 101086828, 101087834, 101084240, 101093582	1697	51	13396	5.4174	3.52191e-16	8.59002e-18	5.54517e-16
GOTERM_CC_ALL	GO:0022626~cytosolic ribosome	59	2.92804	5.40735e-31	101098981, 101094883, 101082194, 101084046, 101092929, 101090417, 101096935, 101101371, 751614, 101085105, 101080497, 101090016, 101090121, 101094296, 101082228, 101096618, 101097044, 101080458, 101088037, 100169962, 101086933, 101083198, 101098579, 101082467, 101084223, 101086828, 101093638, 101093582, 101081773, 101081423, 101094861, 101091922, 101088094, 101084996, 101097727, 101083352, 101096…	1697	89	13396	5.23306	5.42898e-28	1.80966e-29	8.5478e-28
GOTERM_CC_ALL	GO:0022627~cytosolic small ribosomal subunit	23	1.14144	7.58943e-13	101098981, 101093986, 101086455, 101094861, 101094296, 101088094, 101092929, 101096369, 101096263, 101095658, 101091199, 101097727, 101090417, 101097044, 101096935, 100169962, 101086933, 101092047, 101095707, 493702, 768276, 101080497, 101093638	1697	33	13396	5.50183	7.61984e-10	1.49408e-11	1.19973e-09
GOTERM_CC_ALL	GO:0030016~myofibril	28	1.38958	0.00165435	101097986, 101090662, 101089201, 101099140, 101084780, 101097882, 101092640, 101084411, 101100027, 101097342, 101097010, 101085247, 101084580, 101081311, 101101415, 101095586, 101087783, 101090509, 101089215, 101101538, 101080833, 101083089, 101092310, 101090785, 101084397, 101085837, 101095439, 101093978	1697	119	13396	1.8574	0.810306	0.00909217	2.58337
GOTERM_CC_ALL	GO:0030017~sarcomere	24	1.19107	0.00382205	101097986, 101095586, 101090662, 101089201, 101090509, 101101538, 101080833, 101084780, 101083089, 101097882, 101092640, 101084411, 101100027, 101092310, 101097342, 101090785, 101084397, 101097010, 101085247, 101084580, 101085837, 101095439, 101101415, 101093978	1697	102	13396	1.8574	0.978607	0.0191346	5.87381
GOTERM_CC_ALL	GO:0030018~Z disc	16	0.794045	0.00564135	101097986, 101090662, 101089201, 101101538, 101097882, 101092640, 101084411, 101092310, 101097342, 101090785, 101084397, 101097010, 101085247, 101085837, 101101415, 101093978	1697	59	13396	2.14073	0.996586	0.0270664	8.55474
GOTERM_CC_ALL	GO:0030027~lamellipodium	29	1.43921	7.99096e-05	101092790, 101088843, 101097986, 101093547, 101098659, 101094167, 101082373, 101095208, 751821, 101097342, 101101277, 101084081, 101092552, 101092050, 101099148, 101095586, 101089755, 101087419, 101100985, 101099290, 101082743, 101085658, 101090785, 101088372, 101087687, 101094869, 101095391, 101090715, 101089324	1697	105	13396	2.18023	0.0770982	0.000616982	0.126244
GOTERM_CC_ALL	GO:0030054~cell junction	178	8.83375	3.95587e-24	101089121, 101097986, 101098207, 101080871, 101094883, 101089123, 101092367, 101090493, 101098659, 101081858, 101098612, 101082691, 101101544, 101088104, 101101473, 101084411, 101093695, 101083375, 101089743, 101089434, 101101277, 101090724, 101098382, 101088752, 100500935, 101084111, 101092226, 101091951, 101081311, 101082249, 101089755, 101097245, 101090121, 101094942, 101084074, 101098524, 101…	1697	660	13396	2.12897	3.9717e-21	1.13477e-22	6.25334e-21
GOTERM_CC_ALL	GO:0030055~cell-substrate junction	136	6.74938	4.19278e-45	101098207, 101097986, 101094883, 101080871, 101092367, 101098659, 101098612, 101101544, 101088104, 101101473, 101084411, 101093695, 101089743, 101089434, 101090724, 101088752, 101101277, 100500935, 101084111, 101091951, 101081311, 101082249, 101089755, 101097245, 101090121, 101093156, 101098579, 101092210, 101088372, 101089324, 101084953, 101100788, 101091824, 101087625, 101100027, 101097342, 101…	1697	298	13396	3.6026	4.20955e-42	2.21556e-43	6.62785e-42
GOTERM_CC_ALL	GO:0030057~desmosome	10	0.496278	0.000135785	101097986, 101099353, 101085157, 101093248, 101098382, 101088118, 101089215, 101098524, 101091710, 101092310	1697	18	13396	4.38552	0.127452	0.000980363	0.21443
GOTERM_CC_ALL	GO:0030117~membrane coat	27	1.33995	5.61119e-07	101097097, 101092620, 101090159, 101085934, 101090929, 101101527, 101086569, 101091139, 101085446, 654421, 101101430, 101095232, 101101185, 101089336, 101081257, 101086474, 101086851, 101088112, 101088686, 101093391, 101081341, 101090837, 101101125, 101090961, 101084752, 102901684, 101081183	1697	74	13396	2.88022	0.000563205	5.86835e-06	0.000886999
GOTERM_CC_ALL	GO:0030120~vesicle coat	14	0.694789	0.000143757	101092620, 101086474, 101090929, 101088112, 101091139, 101086569, 101085446, 101093391, 101081341, 101090837, 101090961, 101101125, 101089336, 101081257	1697	34	13396	3.25044	0.134409	0.00103049	0.227006
GOTERM_CC_ALL	GO:0030126~COPI vesicle coat	8	0.397022	0.00010676	101085446, 101092620, 101093391, 101090929, 101090837, 101090961, 101089336, 101091139	1697	11	13396	5.74104	0.101648	0.000799626	0.16863
GOTERM_CC_ALL	GO:0030131~clathrin adaptor complex	7	0.347395	0.0508015	101097097, 101088686, 101101430, 101095232, 101086851, 101084752, 101101527	1697	22	13396	2.51171	1	0.188239	56.1403
GOTERM_CC_ALL	GO:0030134~ER to Golgi transport vesicle	9	0.44665	0.0123614	101099687, 101090215, 101086474, 101080833, 101101125, 101100888, 101088285, 101088112, 101086569	1697	26	13396	2.73251	0.999996	0.0539909	17.85
GOTERM_CC_ALL	GO:0030135~coated vesicle	24	1.19107	0.00382205	101099687, 101092620, 101086474, 101090929, 101080833, 101101527, 101094760, 101088112, 101091139, 101086569, 101092668, 101085446, 101090215, 101093391, 100500935, 101081341, 101090837, 101090961, 101101125, 101100888, 101091537, 101088285, 101089336, 101081257	1697	102	13396	1.8574	0.978607	0.0191346	5.87381
GOTERM_CC_ALL	GO:0030137~COPI-coated vesicle	8	0.397022	0.00131111	101085446, 101092620, 101093391, 101090929, 101090837, 101090961, 101089336, 101091139	1697	15	13396	4.2101	0.732119	0.00737276	2.05256
GOTERM_CC_ALL	GO:0030139~endocytic vesicle	23	1.14144	0.0018384	101082204, 101099995, 101090493, 101094966, 100169945, 101095171, 101093783, 101094760, 101095016, 101099290, 101093695, 101087882, 101095208, 101092668, 101089434, 101092693, 101085959, 101080483, 100500935, 101091003, 101095377, 101081076, 101082410	1697	91	13396	1.99517	0.842362	0.00999026	2.86687
GOTERM_CC_ALL	GO:0030141~secretory granule	33	1.63772	0.00330807	493668, 101084953, 101101473, 101095208, 101089725, 101099632, 101094004, 101097793, 101100299, 101100613, 101095377, 101082285, 493928, 101099148, 101096543, 101093438, 100169945, 101085922, 101095171, 101090056, 101101208, 101095016, 101092934, 101090785, 101094916, 101097492, 101087935, 101085880, 101081736, 101092680, 101093504, 101100903, 101092061	1697	155	13396	1.68064	0.964093	0.0166617	5.10317
GOTERM_CC_ALL	GO:0030175~filopodium	17	0.843672	0.000374035	101088843, 101080871, 101095586, 101093547, 101094772, 101094167, 101082373, 101082576, 101093156, 101082743, 101093695, 751821, 101101430, 101081311, 101092519, 101101415, 101090715	1697	51	13396	2.63131	0.313124	0.0024203	0.58963
GOTERM_CC_ALL	GO:0030286~dynein complex	18	0.8933	4.4073e-08	101092726, 101082048, 101080950, 101096515, 101091923, 101098906, 101082211, 101082005, 101082576, 101089345, 101087691, 101089708, 101094555, 101085876, 101083561, 101093542, 101099759, 101082873	1697	32	13396	4.44034	4.42483e-05	5.46287e-07	6.96695e-05
GOTERM_CC_ALL	GO:0030315~T-tubule	7	0.347395	0.0328484	101096785, 101081453, 101087783, 101098221, 101101538, 101083695, 101099290	1697	20	13396	2.76288	1	0.131422	41.0204
GOTERM_CC_ALL	GO:0030496~midbody	22	1.09181	0.00202337	101082861, 101098657, 101094136, 101093022, 493695, 101094772, 101080666, 101081264, 101086736, 101099465, 101100320, 101084523, 101091972, 101088709, 101080471, 101098476, 101093856, 101082783, 101080438, 101095377, 101082249, 101083630	1697	86	13396	2.01938	0.869126	0.0107017	3.15102
GOTERM_CC_ALL	GO:0030529~intracellular ribonucleoprotein complex	166	8.23821	1.55196e-26	101098981, 101094883, 101086581, 101082194, 101088556, 101080940, 101090417, 101081014, 101101277, 101087224, 101099422, 101089533, 101085105, 101093553, 101101133, 101097329, 101090016, 101099624, 101090121, 101094296, 100101124, 101082228, 101092208, 101101532, 101091455, 101100012, 101097044, 101100679, 101080458, 101098579, 101084223, 101084935, 101101147, 101092584, 101084125, 101081926, 101…	1697	569	13396	2.30297	1.55817e-23	5.02635e-25	2.4533e-23
GOTERM_CC_ALL	GO:0030532~small nuclear ribonucleoprotein complex	16	0.794045	0.00397792	101083431, 101093907, 101091688, 101091006, 101088016, 101100679, 101088437, 101094748, 101091795, 101093553, 101101147, 101092584, 101081926, 101085872, 101097472, 101090805	1697	57	13396	2.21584	0.981717	0.0198101	6.10634
GOTERM_CC_ALL	GO:0030659~cytoplasmic vesicle membrane	31	1.53846	0.000803392	493668, 101092620, 101090929, 101086921, 101091276, 101095208, 101086569, 101091139, 101085446, 101100888, 101091537, 101088285, 101082285, 101089336, 101081257, 101099148, 101096543, 101086474, 100169945, 101085922, 101095171, 101090056, 101088112, 101097492, 101093391, 101081341, 101090837, 101085880, 101081616, 101090961, 101101125	1697	131	13396	1.86803	0.553774	0.00484923	1.26246
GOTERM_CC_ALL	GO:0030660~Golgi-associated vesicle membrane	12	0.595533	0.000504935	101085446, 101092620, 101093391, 101097309, 101084552, 101090929, 101081341, 101090837, 101090961, 101089336, 101091139, 101081257	1697	29	13396	3.26645	0.39775	0.00312525	0.795212
GOTERM_CC_ALL	GO:0030662~coated vesicle membrane	16	0.794045	0.000111861	101092620, 101086474, 101090929, 101088112, 101091139, 101086569, 101085446, 101093391, 101081341, 101090837, 101090961, 101101125, 101100888, 101088285, 101089336, 101081257	1697	42	13396	3.00721	0.106237	0.000831615	0.176681
GOTERM_CC_ALL	GO:0030663~COPI-coated vesicle membrane	8	0.397022	0.000228165	101085446, 101092620, 101093391, 101090929, 101090837, 101090961, 101089336, 101091139	1697	12	13396	5.26262	0.204754	0.00158973	0.360068
GOTERM_CC_ALL	GO:0030863~cortical cytoskeleton	23	1.14144	2.49525e-06	101097986, 101089123, 101089045, 101090662, 101090509, 101089215, 101100390, 101093785, 101095208, 101090785, 101097161, 101088707, 101098531, 101087729, 101099413, 101088497, 101092247, 101095391, 101097298, 101081052, 101095888, 101093978, 101090715	1697	61	13396	2.9764	0.0025021	2.40885e-05	0.00394436
GOTERM_CC_ALL	GO:0030864~cortical actin cytoskeleton	17	0.843672	5.16256e-05	101097986, 101089045, 101090509, 101090662, 101089215, 101100390, 101093785, 101095208, 101097161, 101088707, 101098531, 101087729, 101088497, 101095391, 101097298, 101095888, 101090715	1697	44	13396	3.04993	0.050513	0.000414581	0.0815772
GOTERM_CC_ALL	GO:0030867~rough endoplasmic reticulum membrane	5	0.248139	0.0117443	101093248, 101099171, 101084323, 101095460, 101081202	1697	8	13396	4.93371	0.999993	0.0517988	17.0349
GOTERM_CC_ALL	GO:0030904~retromer complex	7	0.347395	0.0196137	101081376, 101099592, 101088845, 101085959, 101084533, 101087369, 101083737	1697	18	13396	3.06986	1	0.0824923	26.8844
GOTERM_CC_ALL	GO:0030964~NADH dehydrogenase complex	15	0.744417	0.000240876	101088298, 101091412, 101081479, 101096448, 101090177, 101092862, 101096614, 101093395, 101093382, 101089240, 101094451, 101083475, 101100747, 101097623, 101093631	1697	40	13396	2.96022	0.21484	0.00166667	0.380092
GOTERM_CC_ALL	GO:0030990~intraciliary transport particle	20	0.992556	2.50027e-10	101096284, 101084624, 101098168, 101083332, 101099822, 101099574, 101084337, 101099037, 101095486, 101098043, 101096693, 101093306, 101096469, 101084760, 101084822, 101094089, 101089916, 101093957, 101090091, 101080991	1697	31	13396	5.09286	2.51027e-07	3.80344e-09	3.95236e-07
GOTERM_CC_ALL	GO:0030991~intraciliary transport particle A	5	0.248139	0.0117443	101084624, 101083332, 101084760, 101084822, 101098043	1697	8	13396	4.93371	0.999993	0.0517988	17.0349
GOTERM_CC_ALL	GO:0030992~intraciliary transport particle B	11	0.545906	3.21228e-05	101098168, 101093306, 101096469, 101099822, 101099574, 101093957, 101089916, 101095486, 101090091, 101080991, 101096693	1697	19	13396	4.57017	0.0317372	0.000266508	0.0507668
GOTERM_CC_ALL	GO:0031090~organelle membrane	247	12.2581	8.04584e-19	101094881, 101090929, 101090493, 101082042, 101084188, 101096079, 101085446, 101089434, 101097469, 101087369, 101089336, 101099995, 101096309, 101100344, 101092776, 101084279, 101084592, 102901684, 101088535, 101092620, 101100788, 101094760, 101088327, 101082572, 101096448, 654421, 101090743, 101092071, 101089914, 101094451, 101087076, 101100915, 101093317, 101087078, 101087783, 101086407, 101097…	1697	1145	13396	1.70288	8.07802e-16	1.92334e-17	1.27187e-15
GOTERM_CC_ALL	GO:0031105~septin complex	4	0.198511	0.00733638	101101521, 101090886, 101099705, 101084010	1697	4	13396	7.89393	0.999384	0.0339563	10.988
GOTERM_CC_ALL	GO:0031143~pseudopodium	5	0.248139	0.0286095	101080871, 101101078, 101083231, 101084416, 101093978	1697	10	13396	3.94697	1	0.117099	36.7989
GOTERM_CC_ALL	GO:0031234~extrinsic component of cytoplasmic side of plasma membrane	18	0.8933	0.00741994	101095493, 101100923, 101098805, 101087625, 101100320, 101084011, 101081376, 101099808, 101090724, 101100378, 101100579, 101089930, 101089378, 101091537, 751104, 101085720, 101093316, 101093591	1697	72	13396	1.97348	0.999434	0.0340252	11.1064
GOTERM_CC_ALL	GO:0031252~cell leading edge	56	2.77916	2.06319e-08	101097986, 101088843, 101085911, 101092367, 101093547, 101098659, 101094167, 101096609, 101093695, 101095208, 751821, 101080415, 101101277, 101091951, 101084081, 100135766, 101081311, 101092050, 101095586, 101089755, 101085842, 101090509, 101099995, 101094772, 101093785, 101093057, 101085658, 101090785, 101088372, 101094869, 101091404, 101089324, 101092790, 101091623, 101082373, 101086768, 101094…	1697	203	13396	2.17764	2.07142e-05	2.69019e-07	3.26144e-05
GOTERM_CC_ALL	GO:0031253~cell projection membrane	26	1.29032	0.00495089	101091236, 101085911, 101090886, 101094167, 101087625, 101086768, 101093695, 751821, 101084410, 101097342, 101089434, 101101277, 101100378, 101092071, 101081311, 101093316, 101088196, 101094857, 101080885, 101085842, 101084051, 101090509, 101097876, 101093156, 101082360, 101091404	1697	116	13396	1.76933	0.993147	0.0242481	7.5458
GOTERM_CC_ALL	GO:0031332~RNAi effector complex	5	0.248139	0.0405474	101099624, 101086581, 101084935, 101086325, 101092208	1697	11	13396	3.58815	1	0.157791	48.0204
GOTERM_CC_ALL	GO:0031410~cytoplasmic vesicle	107	5.31017	1.18921e-05	493846, 101090493, 101090929, 101084416, 101101473, 101083375, 101093695, 101082618, 101099632, 101092668, 101085446, 101089434, 101101277, 100500935, 101100299, 101097793, 101091537, 101088285, 101089336, 101082410, 101099995, 101101208, 101085658, 101090215, 101088764, 101092680, 101092620, 101084953, 101093220, 101094760, 101091139, 101086569, 101099064, 101092693, 101095377, 101087102, 101081…	1697	562	13396	1.50294	0.0118688	0.000106599	0.0187971
GOTERM_CC_ALL	GO:0031514~motile cilium	24	1.19107	2.53156e-05	101084624, 101082048, 101098168, 101091236, 101093653, 101101538, 101090056, 101101262, 101092664, 101096099, 101088852, 101098403, 101086344, 101087691, 493875, 101093856, 101094040, 101096469, 101096306, 101081547, 101085175, 101081736, 101098559, 101100903	1697	74	13396	2.56019	0.0250968	0.000215376	0.0400107
GOTERM_CC_ALL	GO:0031595~nuclear proteasome complex	7	0.347395	9.103e-05	101086215, 101095435, 101097360, 101094025, 101100851, 101098797, 101090224	1697	8	13396	6.90719	0.0873459	0.000686969	0.143801
GOTERM_CC_ALL	GO:0031597~cytosolic proteasome complex	8	0.397022	1.46983e-05	101086215, 101095435, 101097360, 101094025, 101082082, 101095190, 101098797, 101090224	1697	9	13396	7.01683	0.0146488	0.00012944	0.0232321
GOTERM_CC_ALL	GO:0031674~I band	19	0.942928	0.00223557	101097986, 101095586, 101090662, 101089201, 101101538, 101083089, 101097882, 101084780, 101092640, 101084411, 101092310, 101097342, 101090785, 101084397, 101097010, 101085247, 101085837, 101101415, 101093978	1697	70	13396	2.14264	0.894286	0.0116956	3.47603
GOTERM_CC_ALL	GO:0031941~filamentous actin	7	0.347395	0.010564	101099808, 101082637, 101091623, 101092247, 101082373, 101094760, 101101176	1697	16	13396	3.45359	0.999977	0.0471019	15.4545
GOTERM_CC_ALL	GO:0031965~nuclear membrane	29	1.43921	0.0401258	101096201, 101084148, 101094760, 101082042, 101096079, 102900263, 101084111, 101089533, 101097469, 101086517, 101087076, 101083409, 100135766, 101082824, 101087078, 101086199, 101082487, 101089830, 101094259, 101101659, 101086975, 101081850, 101096763, 101084532, 101094362, 101096430, 101089143, 101080877, 101082873	1697	158	13396	1.44889	1	0.157448	47.6582
GOTERM_CC_ALL	GO:0031966~mitochondrial membrane	93	4.61538	8.05789e-13	101091290, 101085478, 101091848, 101097110, 101098614, 101094881, 101081502, 101088700, 101084188, 101098515, 101097114, 101100874, 101094528, 101085805, 101083640, 101090160, 101089635, 101093382, 101096614, 101083475, 751619, 751617, 101082315, 101096985, 101081106, 101101674, 101100868, 101091412, 101099569, 101094158, 101096309, 101100487, 101099565, 101091382, 101096617, 101093684, 101099524…	1697	344	13396	2.13411	8.09023e-10	1.55581e-11	1.27379e-09
GOTERM_CC_ALL	GO:0031967~organelle envelope	142	7.04715	1.18316e-12	101098614, 101091848, 101094881, 101081502, 101082042, 101084188, 101091441, 101096079, 101098515, 101100874, 101094528, 100500935, 101084111, 101089635, 101089533, 101097469, 101083475, 101096985, 101081106, 101101674, 101100868, 101096309, 101100487, 101090936, 101093684, 101099524, 101086975, 101090197, 101092776, 101084279, 101080877, 768258, 101089862, 101100788, 101087726, 101094760, 101088…	1697	623	13396	1.79926	1.1879e-09	2.24132e-11	1.87032e-09
GOTERM_CC_ALL	GO:0031974~membrane-enclosed lumen	430	21.34	5.51727e-10	101092368, 101095551, 101098204, 101081777, 101083948, 101090870, 101090494, 101082042, 101084188, 101098306, 101081395, 101096079, 101099422, 101089431, 101081199, 101091249, 101082249, 101089336, 101097329, 101084075, 102901065, 101084940, 101093211, 101093351, 101098476, 101087568, 101092776, 101084279, 101097472, 101100640, 101095571, 101083514, 101092898, 101095435, 101093220, 101101001, 101…	1697	2629	13396	1.29113	5.53934e-07	8.26767e-09	8.72156e-07
GOTERM_CC_ALL	GO:0031975~envelope	142	7.04715	1.95598e-12	101098614, 101091848, 101094881, 101081502, 101082042, 101084188, 101091441, 101096079, 101098515, 101100874, 101094528, 100500935, 101084111, 101089635, 101089533, 101097469, 101083475, 101096985, 101081106, 101101674, 101100868, 101096309, 101100487, 101090936, 101093684, 101099524, 101086975, 101090197, 101092776, 101084279, 101080877, 768258, 101089862, 101100788, 101087726, 101094760, 101088…	1697	627	13396	1.78778	1.96381e-09	3.57058e-11	3.09198e-09
GOTERM_CC_ALL	GO:0031981~nuclear lumen	384	19.0571	2.79532e-07	101092368, 101082408, 101098204, 101099846, 101081777, 101088556, 101090870, 101083948, 101090494, 101082042, 101095720, 101098306, 101081395, 101096079, 101094474, 101088752, 101099422, 101081199, 101085103, 101091249, 101089336, 101097329, 101084075, 102901065, 101084940, 101090509, 100101123, 101101209, 101093211, 101093351, 101100012, 101090224, 101097046, 101098476, 101092776, 101096314, 101…	1697	2421	13396	1.25207	0.000280611	3.08407e-06	0.000441877
GOTERM_CC_ALL	GO:0031982~vesicle	764	37.9156	1.49117e-151	101092368, 101095457, 101090493, 101090929, 101081858, 101093346, 101082047, 101083948, 101087772, 101090494, 101087777, 101098175, 101098306, 101084188, 101090397, 101099081, 101092221, 101089434, 101081683, 101090724, 102899095, 101098171, 101082247, 101089931, 101087369, 101098072, 101082249, 101089336, 101095353, 727689, 101092355, 101084075, 727688, 101092868, 101081596, 101098189, 101098476…	1697	2584	13396	2.33396	1.49714e-148	2.99428e-149	2.35721e-148
GOTERM_CC_ALL	GO:0031988~membrane-bounded vesicle	750	37.2208	2.68452e-153	101092368, 101095457, 101090493, 101090929, 101081858, 101093346, 101082047, 101083948, 101087772, 101090494, 101087777, 101098175, 101098306, 101084188, 101090397, 101099081, 101092221, 101089434, 101081683, 101090724, 102899095, 101098171, 101082247, 101089931, 101087369, 101098072, 101082249, 101089336, 101095353, 727689, 101092355, 101084075, 727688, 101092868, 101081596, 101098189, 101098476…	1697	2489	13396	2.37865	2.69525e-150	6.73813e-151	4.24361e-150
GOTERM_CC_ALL	GO:0032154~cleavage furrow	7	0.347395	0.0412117	101082861, 101091003, 101087494, 101093785, 101082410, 101084010, 101084011	1697	21	13396	2.63131	1	0.159604	48.5865
GOTERM_CC_ALL	GO:0032156~septin cytoskeleton	4	0.198511	0.0166141	101101521, 101090886, 101099705, 101084010	1697	5	13396	6.31514	1	0.0714213	23.267
GOTERM_CC_ALL	GO:0032391~photoreceptor connecting cilium	12	0.595533	0.000353522	101089121, 101096284, 101084624, 101096298, 101090886, 101093856, 101084760, 101084337, 101095486, 101098043, 101100801, 101080991	1697	28	13396	3.38311	0.298826	0.00231756	0.557378
GOTERM_CC_ALL	GO:0032432~actin filament bundle	16	0.794045	8.13521e-05	101097986, 101082861, 101101521, 101098612, 101097882, 101097557, 101093785, 101099808, 101084397, 101085247, 101085837, 101092247, 101087494, 101095439, 101092050, 101093978	1697	41	13396	3.08056	0.0784339	0.000623323	0.128522
GOTERM_CC_ALL	GO:0032587~ruffle membrane	10	0.496278	0.0185068	101101277, 101085842, 101100378, 101097876, 101086768, 101081311, 101088196, 751821, 101094857, 101091404	1697	33	13396	2.3921	1	0.0789661	25.5686
GOTERM_CC_ALL	GO:0032982~myosin filament	4	0.198511	0.00733638	101082861, 101084580, 101093785, 101082743	1697	4	13396	7.89393	0.999384	0.0339563	10.988
GOTERM_CC_ALL	GO:0032991~macromolecular complex	705	34.9876	2.84491e-43	101082048, 101092368, 101098981, 101095457, 101091252, 101090929, 101098204, 101081858, 101082047, 101092216, 101096079, 101081395, 101099422, 101091249, 101087369, 101098072, 101082249, 101089336, 101092883, 101097329, 101084075, 101092868, 102901065, 101084940, 101082228, 101092208, 101093211, 101093351, 101099090, 101100679, 101098476, 101098579, 101101091, 101098180, 101084935, 101081183, 101…	1697	3637	13396	1.53017	2.85629e-40	1.24187e-41	4.49716e-40
GOTERM_CC_ALL	GO:0032993~protein-DNA complex	44	2.18362	5.20169e-09	101085717, 101094506, 101083514, 101080257, 101093772, 101085975, 101097342, 101094758, 101096808, 101082262, 101090262, 101092516, 102899210, 101093532, 101091249, 101101494, 101093519, 101093016, 101098644, 101080814, 101084325, 101085206, 101085207, 101095750, 101098601, 105260540, 101100989, 101098354, 101091533, 101084193, 101092025, 101096566, 101084194, 101092310, 101082749, 105260541, 101…	1697	136	13396	2.55392	5.22249e-06	7.25347e-08	8.22271e-06
GOTERM_CC_ALL	GO:0033178~proton-transporting two-sector ATPase complex, catalytic domain	11	0.545906	1.69236e-06	101098295, 101101674, 101085528, 101101208, 101095225, 101092601, 101087245, 101081815, 101091723, 101084001, 101080547	1697	15	13396	5.78888	0.00169769	1.69911e-05	0.0026752
GOTERM_CC_ALL	GO:0033180~proton-transporting V-type ATPase, V1 domain	5	0.248139	0.019044	101098295, 101095225, 101092601, 101091723, 101084001	1697	9	13396	4.38552	1	0.0808439	26.2099
GOTERM_CC_ALL	GO:0033290~eukaryotic 48S preinitiation complex	7	0.347395	0.00190843	101094273, 101083449, 101090225, 101099386, 101091455, 101087902, 101098314	1697	12	13396	4.60479	0.853085	0.0102037	2.97455
GOTERM_CC_ALL	GO:0034399~nuclear periphery	21	1.04218	0.000243353	101090997, 101096201, 101089840, 101092666, 101082042, 101093211, 101089830, 101085303, 101098476, 101090365, 101086975, 101088707, 101081850, 101096498, 101087932, 101086517, 101101147, 101091102, 101084125, 101082873, 101086199	1697	69	13396	2.4025	0.216791	0.00167227	0.383994
GOTERM_CC_ALL	GO:0034663~endoplasmic reticulum chaperone complex	5	0.248139	0.0117443	101094621, 101099917, 101086603, 101082249, 101083630	1697	8	13396	4.93371	0.999993	0.0517988	17.0349
GOTERM_CC_ALL	GO:0035145~exon-exon junction complex	8	0.397022	0.00314968	101098563, 101088597, 101084940, 101093790, 101094465, 101096043, 101100012, 101101144	1697	17	13396	3.71479	0.957881	0.0160297	4.86449
GOTERM_CC_ALL	GO:0035253~ciliary rootlet	4	0.198511	0.0478222	101092693, 101086242, 101094768, 101098883	1697	7	13396	4.51082	1	0.179946	53.9128
GOTERM_CC_ALL	GO:0035770~ribonucleoprotein granule	29	1.43921	0.000114189	101099920, 101094883, 101086581, 101096255, 101084996, 101090417, 101096055, 101090365, 101093265, 101088596, 101084967, 102900263, 101101277, 101086208, 101086325, 101088226, 101084588, 101089665, 101094772, 101089549, 101092208, 101093174, 101091455, 101095657, 101090831, 101091585, 101084935, 101094501, 101098256	1697	107	13396	2.13948	0.108324	0.000842677	0.180355
GOTERM_CC_ALL	GO:0036064~ciliary basal body	18	0.8933	0.00287102	101098168, 101087809, 101096298, 101083332, 101082487, 101084337, 101099037, 101100801, 101098043, 101092668, 101086344, 101080436, 101096469, 101084760, 101090091, 101092519, 101088288, 101080991	1697	66	13396	2.15289	0.944237	0.0147695	4.44322
GOTERM_CC_ALL	GO:0036126~sperm flagellum	18	0.8933	2.36973e-05	101082048, 101098168, 101091236, 101093653, 101101538, 101090056, 101101262, 101096099, 101088852, 101098403, 101087691, 101094040, 101096469, 101081547, 101085175, 101081736, 101098559, 101100903	1697	46	13396	3.08893	0.0235116	0.000203333	0.0374536
GOTERM_CC_ALL	GO:0036464~cytoplasmic ribonucleoprotein granule	28	1.38958	8.45154e-05	101094883, 101086581, 101084996, 101096255, 101090417, 101096055, 101090365, 101093265, 101088596, 101084967, 102900263, 101101277, 101086208, 101086325, 101088226, 101084588, 101089665, 101094772, 101089549, 101092208, 101093174, 101091455, 101095657, 101090831, 101091585, 101084935, 101094501, 101098256	1697	100	13396	2.2103	0.0813564	0.000642649	0.133516
GOTERM_CC_ALL	GO:0042175~nuclear outer membrane-endoplasmic reticulum membrane network	76	3.77171	7.71327e-06	101093189, 101085686, 101091252, 101087122, 101084148, 101098306, 101080622, 101093248, 101084111, 101089930, 101091601, 101089536, 101088285, 101082249, 101094983, 101091492, 101092883, 101084323, 101092533, 101091411, 101099171, 101101678, 100101124, 101094158, 101080833, 101080636, 101088035, 101100344, 101086975, 101090197, 101096815, 101081202, 101096763, 101095348, 101093115, 101101302, 101…	1697	361	13396	1.66188	0.00771424	7.10447e-05	0.0121922
GOTERM_CC_ALL	GO:0042382~paraspeckles	4	0.198511	0.0301221	101081777, 101089840, 101092666, 101085303	1697	6	13396	5.26262	1	0.122493	38.3368
GOTERM_CC_ALL	GO:0042383~sarcolemma	18	0.8933	0.000924769	101097986, 101088843, 101081453, 101087783, 101093022, 101090662, 101101538, 101098221, 101081858, 101083695, 101083636, 101099290, 751821, 101096785, 493875, 101084397, 101097010, 101092612	1697	60	13396	2.36818	0.605011	0.00548136	1.45189
GOTERM_CC_ALL	GO:0042579~microbody	18	0.8933	0.048245	101092355, 493692, 101093036, 101083084, 101100069, 101099569, 101080693, 101098145, 101094216, 101091804, 101087726, 101084660, 101092776, 101091951, 101093891, 751618, 101091840, 101082315	1697	88	13396	1.61467	1	0.180761	54.2352
GOTERM_CC_ALL	GO:0042581~specific granule	7	0.347395	0.00316681	101096543, 101087935, 101095377, 101095171, 101101473, 101093504, 101099148	1697	13	13396	4.25058	0.958602	0.0160351	4.89033
GOTERM_CC_ALL	GO:0042582~azurophil granule	7	0.347395	0.000243694	101096543, 101085880, 101095377, 101101473, 101095016, 493928, 101099148	1697	9	13396	6.13972	0.217059	0.00166323	0.38453
GOTERM_CC_ALL	GO:0042588~zymogen granule	4	0.198511	0.0166141	101096543, 101097492, 101097793, 101099148	1697	5	13396	6.31514	1	0.0714213	23.267
GOTERM_CC_ALL	GO:0042641~actomyosin	17	0.843672	5.16256e-05	101097986, 101082861, 101095586, 101101521, 101098612, 101097882, 101097557, 101093785, 101099808, 101084397, 101085247, 101085837, 101092247, 101087494, 101095439, 101092050, 101093978	1697	44	13396	3.04993	0.050513	0.000414581	0.0815772
GOTERM_CC_ALL	GO:0042645~mitochondrial nucleoid	13	0.645161	0.00109177	101091290, 101084701, 101094144, 101089072, 101084279, 101096672, 101093417, 101090667, 101087245, 101092793, 101098515, 101087593, 101099542	1697	36	13396	2.85059	0.666039	0.00635606	1.71196
[truncated: 98 more rows]
